# Supplementary material for: FLOT1 and EEF1D: ac4C-related genes bridging Alzheimer’s disease and sleep deprivation
Source: Front Aging Neurosci. 2026 Jun 18;18:1825164. doi: 10.3389/fnagi.2026.1825164 (PMC13323225; doi:10.3389/fnagi.2026.1825164)
Supplement: SUPPLEMENTARY FIGURE 1 — Screen candidate key genes. (A) PPI network; (B) Cluster 1; (C) Cluster 2; (D) Cluster 3; (E,G) represent the error plots of Lasso cross-validation for AD and SD, respectively. A positive coefficient indicates that high expression of the gene increases the risk of the outcome, while a negative coefficient indicates that high expression of the gene reduces the risk of the outcome. Curves (in different colors): Changes in the regression coefficients of genes under different λ values; as λ increases, some curves gradually decrease to 0, indicating that the corresponding gene is eliminated by LASSO; (F,H) represent the gene coefficient plots of Lasso for AD and SD, respectively. Lines and labels in different colors: Each point represents a model corresponding to a λ value; colors and labels indicate the number of variables retained under that λ; (I) Venn diagram. [file Data_sheet_1.zip › Supplementary material/Supplementary Table 11.xlsx]

## Sheet: Sheet1
ID	Description	setSize	enrichmentScore	NES	pvalue	p.adjust	qvalue	rank	leading_edge	core_enrichment
KEGG_RIBOSOME	KEGG_RIBOSOME	85	-0.780312	-2.90103	1e-10	1.82e-08	1.01052631578947e-08	2309	tags=82%, list=17%, signal=69%	RPS26/RPL8/RPL37A/RPS15/RPS19/RPL23A/RPS28/RPS9/RPS23/RPS16/RPS2/RPL18/RPS3/RPL37/RPL13/RPS11/RPS21/RPL7/RPS7/RPS12/MRPL13/RPS5/RPL31/RPL36/RPL13A/RPSA/RPL19/RPL21/RPS24/RPL36AL/RPL41/RPL38/RPL23/FAU/RPL11/RPL26/RPL26L1/RPL34/RPL9/RPS3A/RPS27/RPS27L/RPL12/RPL30/RPL27A/RPL17/RPS20/RPS18/RPS10/RPS29/RPL39/RPS15A/RPS17/RPS13/RPLP0/RPL35/RPL27/RPS25/RPS4X/RPL4/RPL5/RPL32/RPL35A/RPL24/RPL22/RPS6/RPL6/…
KEGG_CHEMOKINE_SIGNALING_PATHWAY	KEGG_CHEMOKINE_SIGNALING_PATHWAY	165	0.448586568214873	1.97787213499051	5.06938622428809e-08	4.61314146410217e-06	2.56137409227188e-06	1655	tags=27%, list=12%, signal=24%	ARRB2/GRK6/PIK3CD/GNB2/STAT3/MAPK3/PLCB2/HCK/FOXO3/PRKCD/STAT5B/PAK1/GNAI2/CXCL16/GSK3B/WAS/CXCL14/PXN/IKBKG/ADCY4/RELA/RAF1/AKT1/PRKCZ/LYN/RAC2/PIK3R5/PREX1/VAV1/PTK2B/GNG5/NCF1/SOS2/ARRB1/NFKBIB/TIAM2/CCR6/FGR/MAPK1/CRK/CSK/PF4V1/NFKBIA/ELMO1/ADCY7
KEGG_REGULATION_OF_ACTIN_CYTOSKELETON	KEGG_REGULATION_OF_ACTIN_CYTOSKELETON	193	0.409128362680626	1.83239889091799	3.25341699370174e-07	1.97373964284572e-05	1.09588782945743e-05	2480	tags=33%, list=18%, signal=27%	PIK3CD/SSH2/SSH3/ACTN1/GSN/SLC9A1/MAPK3/ITGAX/ITGA5/LIMK2/PAK1/ACTN4/SSH1/WAS/WASF2/PXN/ITGAM/ARAF/ITGA2B/FGD3/MAP2K2/RAF1/RAC2/PIK3R5/VAV1/NCKAP1L/MYL9/ARPC1B/MSN/CD14/SOS2/PIP5K1C/ITGB5/FGF23/BDKRB1/FGF18/ITGB2/PIP5K1B/ARHGEF1/TIAM2/MAPK1/CRK/CSK/DIAPH1/MYH9/GNA12/ITGAL/IQGAP3/ITGB3/PPP1CA/VCL/PAK4/ARPC4/ROCK2/TMSB4X/CFL1/PIP4K2C/PAK3/F2R/CYFIP1/PIK3R2/PIK3CG/MYLK
KEGG_FC_GAMMA_R_MEDIATED_PHAGOCYTOSIS	KEGG_FC_GAMMA_R_MEDIATED_PHAGOCYTOSIS	85	0.516843854896341	2.06377326492326	7.90696139340194e-07	3.59766743399788e-05	1.99754814149102e-05	2435	tags=44%, list=18%, signal=36%	PIK3CD/GAB2/DNM2/GSN/MAPK3/FCGR2A/HCK/LIMK2/PRKCD/PAK1/INPP5D/WAS/WASF2/VASP/RAF1/AKT1/LYN/RAC2/PIK3R5/VAV1/NCF1/SYK/ARPC1B/PLCG2/FCGR3A/PIP5K1C/PIP5K1B/MAPK1/CRK/SPHK1/RPS6KB2/ARPC4/CFL1/MARCKS/PLA2G6/PIK3R2/PIK3CG
KEGG_LEUKOCYTE_TRANSENDOTHELIAL_MIGRATION	KEGG_LEUKOCYTE_TRANSENDOTHELIAL_MIGRATION	104	0.476003234832037	1.96105077308429	1.64280649805411e-06	5.97981565291695e-05	3.32019839606725e-05	2467	tags=37%, list=18%, signal=30%	NCF4/PIK3CD/ACTN1/SIPA1/MMP9/GNAI2/CLDN9/ACTN4/PXN/VASP/ITGAM/PECAM1/CLDN14/RAC2/PIK3R5/VAV1/PTK2B/MAPK14/NCF1/CTNNA1/CLDN5/MYL9/PLCG2/MSN/ESAM/CYBA/ITGB2/ITGAL/VCL/ROCK2/RASSF5/ICAM1/NCF2/PIK3R2/CTNNB1/PIK3CG/CTNNA2/MMP2
KEGG_MAPK_SIGNALING_PATHWAY	KEGG_MAPK_SIGNALING_PATHWAY	241	0.364864945349413	1.68474902406849	2.52106007026365e-06	6.52717325653361e-05	3.62411007881565e-05	3070	tags=35%, list=22%, signal=28%	ARRB2/RASGRP4/MAP3K11/RPS6KA1/IL1R2/MAP3K3/MKNK2/MAPK3/TNFRSF1A/TAOK2/IL1B/PAK1/RELB/NFKB2/MKNK1/IKBKG/RELA/MAP2K2/RAF1/AKT1/RAC2/HSPA6/MAPK14/MAP4K4/SRF/MAP3K5/CD14/DAXX/MAP2K3/SOS2/MAP2K7/FGF23/FGF18/ARRB1/BDNF/DUSP1/CACNA1D/GADD45B/FOS/GADD45A/CACNA1E/MAPK1/CRK/GNA12/PTPRR/CACNA1H/MAPKAPK2/MAX/CACNG6/JUND/MAP4K2/MAPKAPK3/PRKACA/RPS6KA4/HSPA1B/HSPA1L/MAP3K14/GRB2/PLA2G6/NTF3/MAPK8IP2/MAPK8IP3/E…
KEGG_PARKINSONS_DISEASE	KEGG_PARKINSONS_DISEASE	81	-0.533371	-1.96739	2.85098564954149e-06	6.52717325653361e-05	3.62411007881565e-05	1319	tags=43%, list=10%, signal=39%	COX5B/NDUFB7/COX6A1/CYCS/SDHD/UQCRC2/NDUFB3/NDUFC1/NDUFA9/COX7B/SLC25A4/NDUFA1/CASP3/UBE2G2/COX7A2/COX7C/PARK7/NDUFB8/SLC25A5/UQCRB/UQCRQ/NDUFA4/UQCRFS1/NDUFS5/NDUFS3/COX4I1/NDUFAB1/UQCRH/NDUFB2/NDUFV2/NDUFA8/COX5A/NDUFS4/NDUFB5/VDAC3
KEGG_TOLL_LIKE_RECEPTOR_SIGNALING_PATHWAY	KEGG_TOLL_LIKE_RECEPTOR_SIGNALING_PATHWAY	92	0.49837114435153	1.99811134098638	3.00734842245147e-06	6.52717325653361e-05	3.62411007881565e-05	2606	tags=42%, list=19%, signal=35%	PIK3CD/MAPK3/IL1B/TOLLIP/IFNAR1/TLR5/IKBKG/RELA/MAP2K2/IFNAR2/AKT1/PIK3R5/MYD88/IRF7/MAPK14/TLR6/CD14/MAP2K3/TIRAP/MAP2K7/FADD/TLR8/IRF3/RIPK1/FOS/TLR2/MAPK1/NFKBIA/TLR4/IFNA10/IRAK1/IRF5/PIK3R2/PIK3CG/TICAM1/STAT1/TLR9/IKBKB/IKBKE
KEGG_PROTEIN_EXPORT	KEGG_PROTEIN_EXPORT	21	-0.769704	-2.19858	3.22772303894519e-06	6.52717325653361e-05	3.62411007881565e-05	2184	tags=71%, list=16%, signal=60%	SPCS3/IMMP2L/SEC61B/SEC62/SRP54/SRP14/SPCS1/SEC11C/SRP72/SRP19/SPCS2/SEC11A/SEC61G/SRP9/SRPRB
KEGG_SPLICEOSOME	KEGG_SPLICEOSOME	100	-0.506419	-1.92571	4.16910815860254e-06	7.58777684865663e-05	4.21299350764046e-05	2135	tags=43%, list=15%, signal=37%	SMNDC1/SF3B5/SNRPC/CDC5L/SYF2/RBMX/CCDC12/WBP11/CRNKL1/LSM2/THOC3/PPIH/MAGOH/PRPF18/PHF5A/NCBP1/SLU7/LSM3/RBM25/DDX46/SF3B1/DDX5/CWC15/PRPF38B/PRPF38A/PPIE/PPIL1/HNRNPC/LSM8/NCBP2/CDC40/THOC1/LSM7/SNRPG/SNRPD2/PLRG1/DHX15/LSM5/SNRPB2/RBM17/SNRPF/HSPA8/SNRPA1
KEGG_FC_EPSILON_RI_SIGNALING_PATHWAY	KEGG_FC_EPSILON_RI_SIGNALING_PATHWAY	69	0.500795319034047	1.93872473401324	1.61031307001469e-05	0.000266433617038794	0.000147933066719053	1051	tags=28%, list=8%, signal=26%	PIK3CD/GAB2/MAPK3/PRKCD/INPP5D/MAP2K2/RAF1/AKT1/LYN/RAC2/PIK3R5/VAV1/MAPK14/SYK/PLCG2/MAP2K3/SOS2/MAP2K7/LCP2
KEGG_NUCLEOTIDE_EXCISION_REPAIR	KEGG_NUCLEOTIDE_EXCISION_REPAIR	43	-0.60621	-2.01137	2.02972757189599e-05	0.000307842015070892	0.000170924427107031	2891	tags=56%, list=21%, signal=44%	ERCC3/ERCC6/POLE2/GTF2H1/CETN2/RAD23B/MNAT1/RPA1/RFC3/RPA4/CCNH/PCNA/RFC5/RBX1/ERCC8/CUL4A/GTF2H5/RFC1/RFC4/POLE4/ERCC5/RPA3/RPA2/POLE3
KEGG_INSULIN_SIGNALING_PATHWAY	KEGG_INSULIN_SIGNALING_PATHWAY	130	0.419885567109711	1.77029752830193	2.39252666384593e-05	0.00033495373293843	0.000185977781157254	2627	tags=44%, list=19%, signal=36%	FLOT1/PIK3CD/MKNK2/MAPK3/FLOT2/SH2B2/CBL/INPP5D/MKNK1/GSK3B/HK3/ARAF/MAP2K2/RAF1/AKT1/PRKCZ/PIK3R5/TSC2/SOS2/PHKA2/PPP1R3B/PRKAB1/SREBF1/IRS4/FASN/PHKG2/EIF4E2/MAPK1/CRK/BAD/FBP1/PYGL/PYGM/SOCS3/PPP1CA/SHC1/RPS6KB2/EIF4E1B/RAPGEF1/PTPRF/PYGB/PHKG1/GYS1/INSR/PRKACA/PPP1R3D/GRB2/SHC2/PHKA1/IRS2/ELK1/PIK3R2/PIK3CG/HK2/EXOC7/IKBKB/HK1
KEGG_RNA_DEGRADATION	KEGG_RNA_DEGRADATION	51	-0.567162	-1.93918	2.73455313566895e-05	0.000355491907636964	0.000197381278965579	2256	tags=49%, list=16%, signal=41%	CNOT4/CNOT8/EXOSC6/EXOSC3/DIS3/PAPOLA/CNOT7/MPHOSPH6/LSM2/XRN1/DCP2/EXOSC7/LSM3/CNOT6/EXOSC8/HSPA9/EXOSC2/LSM8/CNOT6L/LSM1/LSM7/HSPD1/ZCCHC7/LSM5/EXOSC1
KEGG_COMPLEMENT_AND_COAGULATION_CASCADES	KEGG_COMPLEMENT_AND_COAGULATION_CASCADES	65	0.497958012662713	1.9233661708521	4.36994278057001e-05	0.000530219724042495	0.000294396145217348	4251	tags=46%, list=31%, signal=32%	C5AR1/F5/CR1/SERPINA1/PLAUR/VWF/F12/FGA/BDKRB1/F13A1/SERPING1/F2R/C3AR1/PROS1/C4BPA/THBD/F7/PROC/F9/C1QB/C1QA/C4A/MASP2/CFI/C1QC/F11/PLAU/C2/SERPINE1/CD59
KEGG_OXIDATIVE_PHOSPHORYLATION	KEGG_OXIDATIVE_PHOSPHORYLATION	87	-0.496617	-1.85189	4.89502763328012e-05	0.000556809393285613	0.000309159639996639	2530	tags=44%, list=18%, signal=36%	COX5B/COX10/NDUFB7/ATP6V0E1/COX6A1/SDHD/UQCRC2/NDUFB3/ATP6V1E1/ATP6V0E2/COX11/NDUFC1/NDUFA9/COX7B/ATP6V1D/COX17/NDUFA1/COX7A2/COX7C/NDUFB8/UQCRB/ATP6V0A2/UQCRQ/NDUFA4/ATP6V1G1/UQCRFS1/NDUFS5/NDUFS3/COX4I1/NDUFAB1/UQCRH/NDUFB2/NDUFV2/NDUFA8/COX5A/NDUFS4/PPA1/NDUFB5
KEGG_LYSOSOME	KEGG_LYSOSOME	114	0.41200445942185	1.72162151725266	5.24646540283177e-05	0.00056168041371493	0.000311864197320031	2102	tags=35%, list=15%, signal=30%	ATP6V0D1/ATP6V0A1/CTSA/IGF2R/SORT1/GAA/SLC11A1/ARSA/TCIRG1/ARSG/CTSD/ATP6V0C/ATP6AP1/NEU1/ATP6V0B/IDS/GGA3/GLA/CD63/MAN2B1/CLN3/MCOLN1/LAMP2/TPP1/CTSB/AP1M1/CTNS/CTSC/ASAH1/PSAP/GNS/CLTCL1/SMPD1/MANBA/LAMP1/AP1G1/CTSS/AP3D1/ENTPD4/LAPTM5
KEGG_ERBB_SIGNALING_PATHWAY	KEGG_ERBB_SIGNALING_PATHWAY	81	0.457023397732361	1.80689037864191	7.48198225909522e-05	0.000756511539530739	0.000420041109282539	2536	tags=41%, list=18%, signal=33%	PIK3CD/MAPK3/STAT5B/CBL/PAK1/GSK3B/ARAF/MAP2K2/RAF1/AKT1/PIK3R5/STAT5A/CAMK2G/PLCG2/SOS2/MAP2K7/CDKN1A/ERBB4/MAPK1/CRK/BAD/SRC/SHC1/PAK4/RPS6KB2/GRB2/PAK3/SHC2/CAMK2B/ELK1/PIK3R2/PIK3CG/EREG
KEGG_ENDOCYTOSIS	KEGG_ENDOCYTOSIS	156	0.364744723917758	1.57429143679853	0.000101360466796824	0.000923571510715192	0.000512798525324803	2546	tags=35%, list=18%, signal=29%	ARRB2/GRK6/DNM2/CHMP2A/VPS37B/IQSEC1/HGS/CBL/AP2A1/SMAP2/EHD1/EPN1/PRKCZ/HSPA6/AP2M1/PSD4/RAB5B/DAB2/RAB11FIP1/IGF1R/RUFY1/VPS37C/PIP5K1C/ARRB1/PIP5K1B/VPS28/ERBB4/HLA-E/AP2B1/HLA-B/RAB5C/IL2RG/ARFGAP1/ARFGAP2/SRC/RAB11FIP4/RNF41/CLTCL1/GIT2/HLA-C/VPS4A/SH3GLB2/SH3GL1/CSF1R/SH3KBP1/TSG101/HSPA1B/HSPA1L/SH3GLB1/AP2A2/CHMP6/F2R/HSPA1A/CHMP4B/PSD3
KEGG_CELL_CYCLE	KEGG_CELL_CYCLE	112	-0.445244	-1.73683	0.000101491374803867	0.000923571510715192	0.000512798525324803	2962	tags=44%, list=21%, signal=35%	CCNB2/YWHAB/YWHAH/CCNB3/RB1/STAG2/MCM4/CUL1/ATR/CDC7/MYC/YWHAG/E2F3/CDC14A/CCNE1/ANAPC5/CDK4/PTTG1/ANAPC1/WEE1/STAG1/RBL2/CCNH/SMAD3/PCNA/CHEK2/RBX1/RBL1/CDKN2C/CDC25B/CDK6/MCM6/HDAC2/SMAD4/ANAPC13/E2F5/MCM3/MAD2L1/ANAPC10/CDC26/SKP2/CDC16/SMC3/CDC23/ATM/ANAPC4/YWHAQ/CCND2/BUB3
KEGG_ACUTE_MYELOID_LEUKEMIA	KEGG_ACUTE_MYELOID_LEUKEMIA	56	0.515746743816893	1.93791105606952	0.000153846386305983	0.00133333534798518	0.000740313437863376	2598	tags=50%, list=19%, signal=41%	PIK3CD/STAT3/MAPK3/STAT5B/SPI1/IKBKG/ARAF/RELA/MAP2K2/RAF1/AKT1/RARA/PIK3R5/STAT5A/SOS2/MAPK1/BAD/PPARD/CEBPA/PIM1/RPS6KB2/GRB2/PIM2/PML/PIK3R2/PIK3CG/ZBTB16/IKBKB
KEGG_NEUROTROPHIN_SIGNALING_PATHWAY	KEGG_NEUROTROPHIN_SIGNALING_PATHWAY	124	0.390940963520801	1.64775824594933	0.000234525154846514	0.0019008027851999	0.00105539078877496	2598	tags=36%, list=19%, signal=30%	PIK3CD/RPS6KA1/MAP3K3/MAPK3/FOXO3/SORT1/SH2B2/PRKCD/GSK3B/RELA/MAP2K2/RAF1/AKT1/PIK3R5/MAPK14/CAMK2G/PLCG2/MAP3K5/SOS2/MAP2K7/NFKBIB/BDNF/IRS4/MAPK1/CRK/CSK/BAD/NFKBIA/MAPKAPK2/SHC1/RAPGEF1/IRAK3/RPS6KA4/GRB2/NTF3/SHC2/IRS2/IRAK1/CAMK2B/PIK3R2/PIK3CG/ARHGDIA/RPS6KA3/ARHGDIB/IKBKB
KEGG_NEUROACTIVE_LIGAND_RECEPTOR_INTERACTION	KEGG_NEUROACTIVE_LIGAND_RECEPTOR_INTERACTION	214	0.332350075582883	1.50856715323311	0.0002402113409868	0.0019008027851999	0.00105539078877496	3889	tags=34%, list=28%, signal=25%	LTB4R/C5AR1/PTAFR/FPR1/P2RX1/OPRL1/ADRA2C/FPR2/NR3C1/P2RY13/TSPO/BDKRB1/ADRA2A/CRHR1/THRA/GRIN1/CHRNA2/AGTR2/P2RX2/TACR1/GLRB/P2RX7/CHRNA6/GRM2/F2RL3/ADORA1/GABRE/ADRA1A/CHRNB3/F2R/ADORA2A/C3AR1/KISS1R/TAAR8/GABBR1/EDNRB/HRH1/GPR156/ADRA1D/CTSG/CHRNA3/CHRNA9/HTR1E/MLNR/HRH2/TRPV1/CHRNA10/ADRA2B/FSHB/GRM4/VIPR1/GLP1R/F2RL1/GRIK2/TACR3/GALR1/GRIN2B/LPAR4/AVPR2/GRIK1/THRB/PTGIR/CYSLTR2/ADRA1B/P2RX4/…
KEGG_B_CELL_RECEPTOR_SIGNALING_PATHWAY	KEGG_B_CELL_RECEPTOR_SIGNALING_PATHWAY	73	0.455018498339435	1.77853212926923	0.000305310779402451	0.00231527341046859	0.00128551907116822	1594	tags=34%, list=11%, signal=30%	PIK3CD/MAPK3/INPP5D/GSK3B/PTPN6/IKBKG/RELA/MAP2K2/RAF1/AKT1/LYN/RAC2/PIK3R5/VAV1/SYK/PLCG2/SOS2/NFATC3/NFKBIB/LILRB3/FOS/NFAT5/MAPK1/BCL10/NFKBIA
KEGG_UBIQUITIN_MEDIATED_PROTEOLYSIS	KEGG_UBIQUITIN_MEDIATED_PROTEOLYSIS	124	-0.412959	-1.63515	0.000434589365038208	0.00316381057747815	0.00175665595973339	3432	tags=44%, list=25%, signal=33%	UBE2J1/COP1/MAP3K1/UBE2S/CUL3/PIAS3/ITCH/PIAS2/NEDD4/DET1/UBE4A/UBR5/UBE3C/CUL1/SIAH1/ANAPC5/UBE2E2/ANAPC1/UBE2E3/CBLB/UBE2A/BIRC6/TRIM32/UBE2D4/BIRC3/UBE2D2/RBX1/TRIM37/ERCC8/UBA6/FANCL/CUL4A/FBXW8/ANAPC13/HERC4/UBE2G2/BIRC2/UBE2Q2/KLHL9/ANAPC10/CDC26/SKP2/CDC16/FBXO4/RNF7/UBE2E1/CUL2/CUL5/CDC23/SAE1/ANAPC4/UBE3A/UBE2N/WWP1
KEGG_NATURAL_KILLER_CELL_MEDIATED_CYTOTOXICITY	KEGG_NATURAL_KILLER_CELL_MEDIATED_CYTOTOXICITY	122	0.383674604418237	1.6161370504828	0.000469920636831136	0.00328944445781795	0.00182641219173235	2566	tags=37%, list=18%, signal=30%	TNFRSF10B/TNFRSF10C/PIK3CD/MAPK3/IFNAR1/PAK1/TYROBP/PTPN6/ARAF/MAP2K2/IFNAR2/RAF1/RAC2/PIK3R5/VAV1/PTK2B/SYK/PLCG2/KIR3DL2/SOS2/FCGR3A/NFATC3/LCP2/ITGB2/HLA-E/FCGR3B/NFAT5/HLA-B/MAPK1/KIR3DL1/ITGAL/IFNGR2/HLA-C/BID/SHC1/KIR2DL1/GRB2/ICAM1/SHC2/IFNA10/PIK3R2/PIK3CG/SH3BP2/MICB/ULBP3
KEGG_PATHWAYS_IN_CANCER	KEGG_PATHWAYS_IN_CANCER	302	0.29521671605777	1.41009107092489	0.00064780173380265	0.00436666353896601	0.00242452110896898	2746	tags=28%, list=20%, signal=23%	CSF3R/PIK3CD/DAPK2/STAT3/MAPK3/RALB/STAT5B/CBL/MMP9/NFKB2/GSK3B/SPI1/CASP9/IKBKG/DVL3/RXRA/ARAF/ITGA2B/RELA/MAP2K2/RAF1/AKT1/RARA/RAC2/PIK3R5/EGLN1/STAT5A/PIAS1/CTBP2/CTNNA1/RXRB/FZD7/PLCG2/CREBBP/IGF1R/RALBP1/BCR/SOS2/FADD/PIAS4/FGF23/CDKN1A/EP300/FGF18/EGLN2/WNT5B/DAPK3/FOS/E2F2/FZD1/MAPK1/RARB/CRK/BAD/BCL2L1/NFKBIA/MAX/LAMA3/PPARD/BID/CEBPA/APPL1/WNT16/CSF1R/RASSF5/GRB2/MSH3/GLI3/PML/ARNT/PIK3…
KEGG_LEISHMANIA_INFECTION	KEGG_LEISHMANIA_INFECTION	64	0.445699874970921	1.7029602406118	0.000790419082918222	0.00513772403896845	0.00285264029925374	1713	tags=34%, list=12%, signal=30%	NCF4/MAPK3/FCGR2A/IL1B/CR1/PTPN6/ITGAM/RELA/MYD88/MAPK14/NCF1/FCGR3A/CYBA/NFKBIB/ITGB2/FCGR3B/FOS/TLR2/MAPK1/NFKBIA/IFNGR2/TLR4
KEGG_VEGF_SIGNALING_PATHWAY	KEGG_VEGF_SIGNALING_PATHWAY	66	0.439422025925672	1.6941642770278	0.000834273892461292	0.00523578787682604	0.00290708869968363	2593	tags=36%, list=19%, signal=30%	PIK3CD/MAPK3/CASP9/PXN/MAP2K2/RAF1/AKT1/RAC2/PIK3R5/MAPK14/PLCG2/NFATC3/NFAT5/MAPK1/BAD/SRC/SPHK1/MAPKAPK2/MAPKAPK3/PLA2G6/SHC2/PIK3R2/PIK3CG/VEGFA
KEGG_PYRUVATE_METABOLISM	KEGG_PYRUVATE_METABOLISM	38	-0.546284	-1.762	0.00109293169430607	0.00647172321555657	0.00359332231748658	2435	tags=50%, list=18%, signal=41%	HAGHL/PDHA1/ALDH9A1/ME3/ALDH1B1/MDH2/ALDH3A2/AKR1B1/ACYP2/DLD/GLO1/LDHB/ACAT2/DLAT/LDHA/ACAT1/ACYP1/PDHB/MDH1
KEGG_FOCAL_ADHESION	KEGG_FOCAL_ADHESION	183	0.331511147888272	1.47175431791417	0.00111661631438826	0.00647172321555657	0.00359332231748658	2480	tags=27%, list=18%, signal=23%	PIK3CD/ACTN1/MAPK3/ITGA5/TLN1/ZYX/PAK1/ACTN4/GSK3B/PXN/VASP/ITGA2B/RAF1/AKT1/RAC2/PIK3R5/VAV1/PARVG/MYL9/VWF/IGF1R/SOS2/PIP5K1C/ITGB5/ILK/MAPK1/CRK/PARVB/BAD/SRC/DIAPH1/ITGB3/LAMA3/PPP1CA/VCL/THBS1/SHC1/PAK4/RAPGEF1/ROCK2/GRB2/CCND3/PAK3/SHC2/ELK1/PIK3R2/CTNNB1/PIK3CG/FLNA/MYLK
KEGG_NOTCH_SIGNALING_PATHWAY	KEGG_NOTCH_SIGNALING_PATHWAY	43	0.504108307368289	1.79725789068279	0.00113788540053742	0.00647172321555657	0.00359332231748658	2911	tags=40%, list=21%, signal=31%	DTX2/NOTCH1/DVL3/PTCRA/CTBP2/PSENEN/RFNG/CREBBP/MAML1/NCSTN/EP300/ADAM17/JAG1/NCOR2/NUMB/RBPJ/NOTCH2
KEGG_OLFACTORY_TRANSDUCTION	KEGG_OLFACTORY_TRANSDUCTION	287	0.292164031849141	1.37836692442692	0.00126304413998124	0.00696587980232078	0.00386769497410523	5450	tags=42%, list=39%, signal=26%	ARRB2/CAMK2G/GUCA1C/OR4B1/OR2W3/OR51S1/OR52N2/OR52B6/OR7G1/OR11A1/OR4D10/OR5C1/GUCA1A/OR2T12/PRKACA/OR2A1/OR2G3/OR4D6/OR2T11/OR10Q1/CAMK2B/OR4C3/OR2T2/OR52E6/OR2T33/OR51D1/OR2Z1/PRKACG/OR6Q1/OR2AG1/OR2A25/OR7G2/OR8J3/CALM3/OR5B21/OR8H2/OR2A42/OR1J2/OR1L8/OR8K1/OR51E2/OR52H1/OR12D2/OR2B2/OR4C45/OR11L1/OR2H2/OR2AG2/OR13C9/OR5D16/OR11G2/CAMK2A/PRKG1/OR4F3/OR2L3/OR4D5/OR13C3/OR6C3/OR2T10/OR2AK2/OR10G…
KEGG_PROPANOATE_METABOLISM	KEGG_PROPANOATE_METABOLISM	31	-0.582688	-1.81266	0.00132695066331871	0.00705570551690401	0.00391756928642444	1210	tags=48%, list=9%, signal=44%	PCCB/ALDH9A1/ALDH6A1/ALDH1B1/ALDH3A2/SUCLG2/SUCLG1/LDHB/ACAT2/HIBCH/LDHA/SUCLA2/ACAT1/MCEE/ACADM
KEGG_AXON_GUIDANCE	KEGG_AXON_GUIDANCE	121	0.36067941452153	1.52686246712852	0.00139035999777564	0.00705570551690401	0.00391756928642444	2264	tags=26%, list=16%, signal=22%	SEMA4A/MAPK3/SEMA4B/LIMK2/PAK1/FES/GNAI2/GSK3B/RAC2/SEMA6B/EFNA4/DPYSL5/EPHB4/PLXNC1/NFATC3/PLXNB2/NFAT5/MAPK1/EPHB1/EPHB2/EPHA8/NTN1/SEMA4D/SEMA6D/PAK4/ROCK2/EPHB6/CFL1/PAK3/L1CAM/RGS3
KEGG_ENDOMETRIAL_CANCER	KEGG_ENDOMETRIAL_CANCER	51	0.468317888058008	1.74064601060157	0.00139563405828871	0.00705570551690401	0.00391756928642444	2454	tags=41%, list=18%, signal=34%	PIK3CD/MAPK3/FOXO3/GSK3B/CASP9/ARAF/MAP2K2/RAF1/AKT1/PIK3R5/CTNNA1/SOS2/ILK/MAPK1/BAD/GRB2/ELK1/PIK3R2/CTNNB1/PIK3CG/CTNNA2
KEGG_CHRONIC_MYELOID_LEUKEMIA	KEGG_CHRONIC_MYELOID_LEUKEMIA	71	0.431540953608098	1.68499208845047	0.00174339084396928	0.00857559820547049	0.00476146574739831	1594	tags=32%, list=11%, signal=29%	PIK3CD/GAB2/MAPK3/STAT5B/CBL/IKBKG/ARAF/RELA/MAP2K2/RAF1/AKT1/PIK3R5/STAT5A/CTBP2/BCR/SOS2/CDKN1A/E2F2/MAPK1/CRK/BAD/BCL2L1/NFKBIA
KEGG_DNA_REPLICATION	KEGG_DNA_REPLICATION	35	-0.551089	-1.75296	0.0018074820062688	0.00865688750370847	0.00480660034908047	2587	tags=54%, list=19%, signal=44%	MCM4/POLE2/RPA1/RFC3/RPA4/PCNA/RFC5/FEN1/RNASEH2B/MCM6/MCM3/RFC1/RFC4/POLE4/RPA3/SSBP1/RPA2/PRIM1/POLE3
KEGG_PROTEASOME	KEGG_PROTEASOME	41	-0.533132	-1.75314	0.00191220351999615	0.00892361642664869	0.0049546973797471	1409	tags=46%, list=10%, signal=42%	PSMD7/PSME2/PSMB4/PSMC1/PSMB7/IFNG/PSMB6/POMP/PSMA3/PSMA4/PSMB1/PSMD6/PSMD14/PSMA6/PSMC6/PSMA5/PSMA2/PSMA1/PSMC2
KEGG_NON_SMALL_CELL_LUNG_CANCER	KEGG_NON_SMALL_CELL_LUNG_CANCER	53	0.461005635429076	1.71938226001772	0.00198640436356164	0.00903813985420548	0.00501828470794521	1518	tags=32%, list=11%, signal=29%	PIK3CD/MAPK3/FOXO3/CASP9/RXRA/ARAF/MAP2K2/RAF1/AKT1/PIK3R5/RXRB/PLCG2/SOS2/E2F2/MAPK1/RARB/BAD
KEGG_MISMATCH_REPAIR	KEGG_MISMATCH_REPAIR	22	-0.610864	-1.77632	0.00225864429879226	0.0100261771312242	0.00556687683399375	2295	tags=59%, list=17%, signal=49%	PMS2/RPA1/RFC3/MLH1/RPA4/PCNA/RFC5/MSH6/RFC1/RFC4/RPA3/SSBP1/RPA2
KEGG_INOSITOL_PHOSPHATE_METABOLISM	KEGG_INOSITOL_PHOSPHATE_METABOLISM	46	0.470420345355333	1.69700748435257	0.00314546643934535	0.0136303545704965	0.00756803955331212	2538	tags=41%, list=18%, signal=34%	PIK3CD/PLCB2/ITPK1/IMPA2/INPPL1/PLCG2/CDIPT/PIP5K1C/INPP5A/PIP5K1B/INPP4A/PI4KB/PLCD1/ITPKB/PIP4K2C/PLCB4/PIK3CG/ISYNA1/INPP5B
KEGG_HUNTINGTONS_DISEASE	KEGG_HUNTINGTONS_DISEASE	137	-0.364814	-1.46386	0.00401619204124986	0.0169987663141273	0.00943829708592378	2662	tags=34%, list=19%, signal=28%	POLR2F/CREB3L2/COX5B/NDUFB7/POLR2D/ITPR1/COX6A1/CYCS/SDHD/UQCRC2/POLR2C/NDUFB3/PLCB1/POLR2G/TBPL1/POLR2H/NDUFC1/NDUFA9/COX7B/SLC25A4/POLR2B/HDAC2/NDUFA1/CASP3/COX7A2/COX7C/IFT57/NDUFB8/SLC25A5/UQCRB/UQCRQ/NDUFA4/TFAM/UQCRFS1/NDUFS5/NDUFS3/COX4I1/NDUFAB1/UQCRH/NDUFB2/NDUFV2/NDUFA8/COX5A/NDUFS4/SOD1/NDUFB5/VDAC3
KEGG_VALINE_LEUCINE_AND_ISOLEUCINE_DEGRADATION	KEGG_VALINE_LEUCINE_AND_ISOLEUCINE_DEGRADATION	42	-0.509447	-1.68458	0.00422443719299083	0.0174738083891894	0.00970205671117512	2498	tags=38%, list=18%, signal=31%	DBT/ALDH1B1/ACAA2/ALDH3A2/DLD/OXCT1/HMGCS1/MCCC1/BCKDHB/ACAT2/HIBCH/ACAT1/HADH/MCEE/HIBADH/ACADM
KEGG_CYSTEINE_AND_METHIONINE_METABOLISM	KEGG_CYSTEINE_AND_METHIONINE_METABOLISM	33	-0.533637	-1.67401	0.00432408608770079	0.017488525954701	0.00971022840746844	2533	tags=42%, list=18%, signal=35%	AHCY/SMS/MTR/TRDMT1/DNMT1/AMD1/GOT1/MTAP/MAT2B/LDHB/MAT2A/LDHA/APIP/ENOPH1
KEGG_JAK_STAT_SIGNALING_PATHWAY	KEGG_JAK_STAT_SIGNALING_PATHWAY	133	0.338867612855617	1.43121526653448	0.00463656495745406	0.0183446700490574	0.0101855889225535	2517	tags=29%, list=18%, signal=24%	CSF3R/PIK3CD/STAT3/IL6R/IFNAR1/STAT5B/CBL/TYK2/OSM/PTPN6/IL4R/IFNAR2/AKT1/CSF2RB/STAT6/PIK3R5/STAT5A/PIAS1/MPL/CREBBP/SOS2/PIAS4/EP300/IRF9/IL2RG/BCL2L1/IFNGR2/SOCS3/PIM1/EPOR/IL13RA1/SPRY4/GRB2/CCND3/IFNA10/PIK3R2/PIK3CG/STAT1
KEGG_FRUCTOSE_AND_MANNOSE_METABOLISM	KEGG_FRUCTOSE_AND_MANNOSE_METABOLISM	30	0.513486458271398	1.67598623530065	0.00545648063118419	0.0211293505292665	0.0117317388710791	2627	tags=40%, list=19%, signal=32%	PFKFB4/PFKFB3/HK3/ALDOA/GMPPA/KHK/ALDOC/FBP1/PFKL/ALDOB/HK2/HK1
KEGG_OOCYTE_MEIOSIS	KEGG_OOCYTE_MEIOSIS	106	-0.385849	-1.49149	0.00627847204094857	0.0238058731552633	0.0132178358756812	3238	tags=39%, list=23%, signal=30%	ITPR3/CDK2/CAMK2D/STAG3/AURKA/CCNB2/ADCY9/YWHAB/YWHAH/MAP2K1/PRKX/CUL1/YWHAG/CCNE1/ITPR1/ANAPC5/PPP2CB/PTTG1/ANAPC1/SLK/RBX1/CALM1/PPP1CB/ANAPC13/CALM2/PPP3CC/MAD2L1/PRKACB/PPP2R5C/ANAPC10/CDC26/PPP2CA/PPP2R5E/PPP3CB/CDC16/FBXO5/SMC3/CDC23/PPP1CC/ANAPC4/YWHAQ
KEGG_GNRH_SIGNALING_PATHWAY	KEGG_GNRH_SIGNALING_PATHWAY	89	0.375473833546868	1.49965	0.00704191966851251	0.0261557016259036	0.0145225410994028	3236	tags=39%, list=23%, signal=30%	MAP3K3/MAPK3/PLCB2/PRKCD/ADCY4/MAP2K2/RAF1/PTK2B/MAPK14/GNAQ/CAMK2G/MAP2K3/SOS2/MAP2K7/GNAS/CACNA1D/MAPK1/SRC/ADCY7/PRKACA/GRB2/PLA2G6/PLCB4/CAMK2B/ELK1/MMP2/MAP3K2/PRKACG/MAPK7/CALM3/MAP2K6/EGFR/FSHB/PLA2G4B/PLA2G3
KEGG_RENAL_CELL_CARCINOMA	KEGG_RENAL_CELL_CARCINOMA	64	0.398421582479359	1.52231614157004	0.00759319565675276	0.02763923219058	0.015346248064174	2735	tags=42%, list=20%, signal=34%	PIK3CD/MAPK3/PAK1/ARAF/MAP2K2/RAF1/AKT1/PIK3R5/EGLN1/CREBBP/SOS2/EP300/EGLN2/MAPK1/CRK/PAK4/RAPGEF1/GRB2/PAK3/ARNT/PIK3R2/PIK3CG/FLCN/EPAS1/VEGFA/VHL/SLC2A1
KEGG_TIGHT_JUNCTION	KEGG_TIGHT_JUNCTION	113	0.336291087053761	1.39861809138995	0.00838639493112053	0.0295441195706252	0.0164039067598613	3066	tags=29%, list=22%, signal=23%	ACTN1/PRKCD/GNAI2/CLDN9/ACTN4/EXOC3/CTTN/CLDN14/HCLS1/AKT1/PRKCZ/EPB41/CTNNA1/CLDN5/MYL9/CSNK2A1/SRC/MYH9/MYH4/PPP2R2D/CSNK2B/SYMPK/CTNNB1/CTNNA2/MAGI1/CLDN15/RRAS/AMOTL1/ACTB/VAPA/MYH6/JAM3/MYL2
KEGG_TYPE_II_DIABETES_MELLITUS	KEGG_TYPE_II_DIABETES_MELLITUS	42	0.456336340954551	1.60870139505788	0.00844117702017862	0.0295441195706252	0.0164039067598613	2627	tags=43%, list=19%, signal=35%	PIK3CD/MAPK3/PRKCD/HK3/PRKCZ/PIK3R5/CACNA1D/IRS4/CACNA1E/MAPK1/SOCS3/INSR/IRS2/PIK3R2/PIK3CG/HK2/IKBKB/HK1
KEGG_NICOTINATE_AND_NICOTINAMIDE_METABOLISM	KEGG_NICOTINATE_AND_NICOTINAMIDE_METABOLISM	19	0.581906973644867	1.68806519514408	0.00941055718210515	0.0323154982479837	0.0179426710919979	2153	tags=47%, list=16%, signal=40%	NADK/NNMT/NADSYN1/NT5M/NAMPT/BST1/ENPP1/NT5C2/NMNAT1
KEGG_ADHERENS_JUNCTION	KEGG_ADHERENS_JUNCTION	64	0.39234745978992	1.49910772259216	0.00984663248766589	0.0327688503606908	0.0181943877074975	2045	tags=31%, list=15%, signal=27%	ACTN1/MAPK3/ACTN4/WAS/WASF2/PTPN6/RAC2/CTNNA1/CREBBP/IGF1R/FARP2/PTPRJ/EP300/CSNK2A1/MAPK1/SRC/VCL/PTPRF/CSNK2B/INSR
KEGG_BASAL_TRANSCRIPTION_FACTORS	KEGG_BASAL_TRANSCRIPTION_FACTORS	32	-0.516732	-1.60726	0.00990267455954941	0.0327688503606908	0.0181943877074975	3668	tags=53%, list=26%, signal=39%	GTF2H3/TAF9/TAF4/GTF2I/TBP/TAF1/GTF2H1/TAF5L/GTF2B/TAF7/TBPL1/TAF2/GTF2A2/GTF2E1/TAF5/GTF2F2/GTF2E2
KEGG_RNA_POLYMERASE	KEGG_RNA_POLYMERASE	25	-0.550361	-1.63823	0.0103637012234934	0.0336820289763536	0.0187014157416423	4064	tags=68%, list=29%, signal=48%	POLR1B/POLR2I/POLR2L/POLR3A/POLR3D/POLR2F/POLR3F/POLR2D/POLR2C/POLR3B/POLR2G/POLR1C/POLR3C/POLR2H/POLR2B/POLR1E/POLR3GL
KEGG_PURINE_METABOLISM	KEGG_PURINE_METABOLISM	134	-0.351047	-1.41316	0.0105654473762756	0.033735288113722	0.0187309870382725	3038	tags=33%, list=22%, signal=26%	FHIT/APRT/ADCY9/NUDT2/POLA1/POLR2F/POLR3F/NT5E/POLE2/PDE3B/POLR2D/NPR2/POLR2C/PDE4D/PDE7B/POLR3B/DGUOK/POLR2G/POLR1C/POLR3C/PDE7A/GART/PAICS/AK5/POLR2H/AK2/POLR2B/PDE6B/ADK/NME1-NME2/NUDT9/POLE4/DCK/NME1/PPAT/POLR1E/NME7/PRPS1/RRM1/PRIM1/POLR3GL/POLE3/ADSL/HPRT1
KEGG_MELANOMA	KEGG_MELANOMA	69	0.367794071556572	1.42383811599022	0.0107893616369357	0.0338562727227982	0.0187981618356774	1518	tags=20%, list=11%, signal=18%	PIK3CD/MAPK3/ARAF/MAP2K2/RAF1/AKT1/PIK3R5/IGF1R/FGF23/CDKN1A/FGF18/E2F2/MAPK1/BAD
KEGG_EPITHELIAL_CELL_SIGNALING_IN_HELICOBACTER_PYLORI_INFECTION	KEGG_EPITHELIAL_CELL_SIGNALING_IN_HELICOBACTER_PYLORI_INFECTION	64	0.389628564644793	1.48871918404737	0.011323026361958	0.0349286575911247	0.0193935866324347	3310	tags=42%, list=24%, signal=32%	ATP6V0D1/ATP6V0A1/PAK1/TCIRG1/ATP6V0C/IKBKG/RELA/ATP6AP1/ATP6V0B/LYN/MAPK14/PLCG2/ADAM17/CSK/SRC/NFKBIA/ATP6V1B2/MAP3K14/IKBKB/ATP6V1F/GIT1/PTPRZ1/JAM3/EGFR/NFKB1/MET/NOD1
KEGG_BLADDER_CANCER	KEGG_BLADDER_CANCER	37	0.450125658628751	1.5442102061796	0.0139897716279308	0.0420439631926162	0.023344247926496	3067	tags=41%, list=22%, signal=32%	DAPK2/MAPK3/MMP9/ARAF/MAP2K2/RAF1/CDKN1A/DAPK3/E2F2/MAPK1/THBS1/MMP2/VEGFA/DAPK1/EGFR
KEGG_ASTHMA	KEGG_ASTHMA	28	-0.543617	-1.65165	0.0140916579931296	0.0420439631926162	0.023344247926496	3522	tags=39%, list=25%, signal=29%	MS4A2/HLA-DOA/CD40/HLA-DOB/HLA-DRA/CD40LG/HLA-DQA1/HLA-DPA1/HLA-DPB1/HLA-DMB/FCER1A
KEGG_ALLOGRAFT_REJECTION	KEGG_ALLOGRAFT_REJECTION	33	-0.497901	-1.56191	0.0153341879634295	0.044201719081612	0.02454230787643	2981	tags=45%, list=21%, signal=36%	HLA-DOA/IL12A/GZMB/FAS/CD40/HLA-DOB/HLA-DRA/CD40LG/HLA-DQA1/HLA-DPA1/HLA-DPB1/FASLG/HLA-DMB/IFNG/CD28
KEGG_GLYCEROPHOSPHOLIPID_METABOLISM	KEGG_GLYCEROPHOSPHOLIPID_METABOLISM	55	0.397805472490286	1.48851	0.0153705802561422	0.044201719081612	0.02454230787643	4188	tags=56%, list=30%, signal=40%	MBOAT7/PISD/PHOSPHO1/AGPAT2/PGS1/AGPAT1/MBOAT1/LYPLA2/CDIPT/CHKB/LPCAT2/MBOAT2/ACHE/PTDSS2/PLA2G6/AGPAT3/CHPT1/PCYT1A/LPCAT1/PLA2G4B/CDS2/PLA2G3/LCAT/DGKA/PCYT2/DGKH/PLD2/LPGAT1/PLD1/DGKD/LYPLA1
KEGG_ADIPOCYTOKINE_SIGNALING_PATHWAY	KEGG_ADIPOCYTOKINE_SIGNALING_PATHWAY	64	0.380619175226784	1.45429549933788	0.0156552206312559	0.044201719081612	0.02454230787643	1736	tags=27%, list=13%, signal=23%	STAT3/TNFRSF1A/IKBKG/RXRA/RELA/AKT1/STK11/TNFRSF1B/RXRB/CPT1B/PRKAB1/CAMKK2/NFKBIB/IRS4/ADIPOR1/NFKBIA/SOCS3
KEGG_MELANOGENESIS	KEGG_MELANOGENESIS	92	0.361328449359009	1.44866828801791	0.0157863282434329	0.044201719081612	0.02454230787643	2757	tags=30%, list=20%, signal=25%	MAPK3/PLCB2/GNAI2/GSK3B/DVL3/ADCY4/MAP2K2/RAF1/FZD7/GNAQ/CAMK2G/CREBBP/EP300/GNAS/WNT5B/FZD1/MAPK1/ADCY7/WNT16/PRKACA/CREB3/PLCB4/CAMK2B/CTNNB1/EDNRB/WNT2/WNT9A/PRKACG
KEGG_CALCIUM_SIGNALING_PATHWAY	KEGG_CALCIUM_SIGNALING_PATHWAY	159	0.300009177146217	1.3078643477469	0.0160910316799646	0.0443722388750538	0.024636986304252	3078	tags=32%, list=22%, signal=25%	PTAFR/PLCB2/P2RX1/ADCY4/PTK2B/GNAQ/CAMK2G/ATP2A3/PLCG2/BDKRB1/PHKA2/GNAS/GNA15/BST1/ERBB4/GRIN1/CACNA1D/CACNA1E/PHKG2/GNA14/SPHK1/P2RX2/PLCD1/CACNA1H/ADCY7/PPID/ITPKB/TACR1/P2RX7/PHKG1/PRKACA/PLCB4/ADRA1A/PHKA1/ATP2B4/F2R/ADORA2A/CAMK2B/SLC8A2/MYLK/EDNRB/HRH1/ADRA1D/PDE1B/PRKACG/ATP2B3/SLC8A3/PPP3CA/CALM3/EGFR/HRH2
KEGG_PROSTATE_CANCER	KEGG_PROSTATE_CANCER	86	0.34191734758704	1.36952920095911	0.0172473836777834	0.0468511019306953	0.0260133359476388	1594	tags=24%, list=11%, signal=22%	PIK3CD/MAPK3/GSK3B/CASP9/IKBKG/ARAF/RELA/MAP2K2/RAF1/AKT1/PIK3R5/CREB5/CREBBP/IGF1R/SOS2/CDKN1A/EP300/E2F2/MAPK1/BAD/NFKBIA
KEGG_GALACTOSE_METABOLISM	KEGG_GALACTOSE_METABOLISM	25	0.503196916043194	1.57534154234875	0.0196122387774358	0.0524915802572546	0.0291451226413906	2627	tags=48%, list=19%, signal=39%	MGAM/GAA/HK3/GLA/GALK1/PGM1/GALE/B4GALT1/PFKL/GLB1/HK2/HK1
KEGG_PENTOSE_PHOSPHATE_PATHWAY	KEGG_PENTOSE_PHOSPHATE_PATHWAY	25	0.502653397670669	1.57363996778824	0.0203064595068996	0.0531607452072179	0.0295166659334466	2561	tags=52%, list=18%, signal=42%	TALDO1/PGD/G6PD/TKT/ALDOA/PGM1/ALDOC/FBP1/PFKL/PGLS/GPI/ALDOB/H6PD
KEGG_SULFUR_METABOLISM	KEGG_SULFUR_METABOLISM	13	0.617816902067679	1.63612555085088	0.0204464404643146	0.0531607452072179	0.0295166659334466	3206	tags=77%, list=23%, signal=59%	SUOX/SULT1A2/SULT1A3/SULT2B1/CHST13/PAPSS2/SULT1A4/SULT1A1/SULT1E1/CHST11
KEGG_GLIOMA	KEGG_GLIOMA	63	0.372399279219992	1.41379188767115	0.0216277614202525	0.0551681466627309	0.0306312439538587	2435	tags=32%, list=18%, signal=26%	PIK3CD/MAPK3/ARAF/MAP2K2/RAF1/AKT1/PIK3R5/CAMK2G/PLCG2/IGF1R/SOS2/CDKN1A/E2F2/MAPK1/SHC1/GRB2/SHC2/CAMK2B/PIK3R2/PIK3CG
KEGG_RENIN_ANGIOTENSIN_SYSTEM	KEGG_RENIN_ANGIOTENSIN_SYSTEM	16	0.591430827001397	1.6473236098769	0.0218247613171243	0.0551681466627309	0.0306312439538587	2740	tags=38%, list=20%, signal=30%	ANPEP/CTSA/MME/AGTR2/CTSG/CMA1
KEGG_PANCREATIC_CANCER	KEGG_PANCREATIC_CANCER	67	0.368742214420564	1.42772231150549	0.0224022902278229	0.055852285225531	0.0310111011084498	1536	tags=25%, list=11%, signal=23%	PIK3CD/STAT3/MAPK3/RALB/CASP9/IKBKG/ARAF/RELA/RAF1/AKT1/RAC2/PIK3R5/RALBP1/E2F2/MAPK1/BAD/BCL2L1
KEGG_LONG_TERM_DEPRESSION	KEGG_LONG_TERM_DEPRESSION	54	0.403689732792075	1.51386277474822	0.0237926286012519	0.0585170054787546	0.0324906450315815	1571	tags=24%, list=11%, signal=21%	MAPK3/PLCB2/GNAI2/ARAF/MAP2K2/RAF1/LYN/GNAQ/IGF1R/GNAS/CRHR1/MAPK1/GNA12
KEGG_PHOSPHATIDYLINOSITOL_SIGNALING_SYSTEM	KEGG_PHOSPHATIDYLINOSITOL_SIGNALING_SYSTEM	67	0.363636546031389	1.40795382178747	0.0262982497855671	0.0630579527752391	0.0350119344501038	2538	tags=31%, list=18%, signal=26%	PIK3CD/PLCB2/ITPK1/IMPA2/INPP5D/INPPL1/PIK3R5/PLCG2/CDIPT/PIP5K1C/INPP5A/PIP5K1B/INPP4A/PI4KB/PLCD1/ITPKB/PIP4K2C/PLCB4/PIK3R2/PIK3CG/INPP5B
KEGG_BUTANOATE_METABOLISM	KEGG_BUTANOATE_METABOLISM	30	-0.48892	-1.50546	0.0263318923676823	0.0630579527752391	0.0350119344501038	976	tags=40%, list=7%, signal=37%	PDHA1/L2HGDH/ALDH9A1/ALDH1B1/ALDH3A2/OXCT1/ACSM3/HMGCS1/ACAT2/ACAT1/HADH/PDHB
KEGG_ALZHEIMERS_DISEASE	KEGG_ALZHEIMERS_DISEASE	125	-0.338382	-1.34367	0.0287944685650148	0.0672504321964475	0.0373397425729263	2530	tags=31%, list=18%, signal=26%	COX5B/CASP7/NDUFB7/EIF2AK3/ITPR1/COX6A1/CYCS/SDHD/UQCRC2/NDUFB3/PLCB1/CALM1/NDUFC1/NDUFA9/COX7B/NDUFA1/CALM2/CASP3/COX7A2/COX7C/NDUFB8/PPP3CC/UQCRB/UQCRQ/NDUFA4/UQCRFS1/NDUFS5/NDUFS3/COX4I1/NDUFAB1/UQCRH/NDUFB2/NDUFV2/NDUFA8/PPP3CB/COX5A/NDUFS4/NAE1/NDUFB5
KEGG_TERPENOID_BACKBONE_BIOSYNTHESIS	KEGG_TERPENOID_BACKBONE_BIOSYNTHESIS	14	-0.618611	-1.61323	0.0288818202131941	0.0672504321964475	0.0373397425729263	2134	tags=43%, list=15%, signal=36%	PDSS1/IDI1/HMGCS1/ACAT2/ACAT1/GGPS1
KEGG_INTESTINAL_IMMUNE_NETWORK_FOR_IGA_PRODUCTION	KEGG_INTESTINAL_IMMUNE_NETWORK_FOR_IGA_PRODUCTION	44	-0.440718	-1.47658	0.0291911216676887	0.0672504321964475	0.0373397425729263	3349	tags=45%, list=24%, signal=35%	CCL28/ITGB7/TGFB1/TNFRSF13C/IL6/HLA-DOA/ICOSLG/CD40/HLA-DOB/IL15/HLA-DRA/CD40LG/HLA-DQA1/HLA-DPA1/HLA-DPB1/TNFRSF17/HLA-DMB/ITGA4/CD28/ICOS
KEGG_HEMATOPOIETIC_CELL_LINEAGE	KEGG_HEMATOPOIETIC_CELL_LINEAGE	80	0.335595676086028	1.33225341474106	0.0298015091220512	0.0677984332526664	0.0376440115225909	610	tags=16%, list=4%, signal=16%	ANPEP/CSF3R/IL1R2/IL6R/ITGA5/IL1B/CR1/MME/ITGAM/ITGA2B/GP1BA/IL4R/GP9
KEGG_CITRATE_CYCLE_TCA_CYCLE	KEGG_CITRATE_CYCLE_TCA_CYCLE	29	-0.495547	-1.50817	0.0327303842337293	0.0727967255337921	0.0404192345358244	2414	tags=34%, list=17%, signal=29%	MDH2/SDHD/FH/DLD/SUCLG2/SUCLG1/DLAT/SUCLA2/PDHB/MDH1
KEGG_NOD_LIKE_RECEPTOR_SIGNALING_PATHWAY	KEGG_NOD_LIKE_RECEPTOR_SIGNALING_PATHWAY	53	0.380067778338001	1.4175136819542	0.0327985246910492	0.0727967255337921	0.0404192345358244	1766	tags=32%, list=13%, signal=28%	PSTPIP1/MAPK3/IL1B/IKBKG/NLRP1/RELA/MAPK14/PYCARD/TRIP6/NLRP3/NLRC4/NFKBIB/MEFV/MAPK1/NAIP/NFKBIA/CARD9
KEGG_GAP_JUNCTION	KEGG_GAP_JUNCTION	76	0.343382007034402	1.35007927597573	0.0342355297344037	0.075070679658572	0.0416818117248289	2757	tags=28%, list=20%, signal=22%	CSNK1D/MAPK3/PLCB2/GNAI2/TUBA1A/ADCY4/MAP2K2/RAF1/GNAQ/SOS2/GNAS/MAPK1/SRC/ADCY7/TUBA1C/PRKACA/GRB2/PLCB4/MAP3K2/TUBA4A/PRKACG
KEGG_CYTOKINE_CYTOKINE_RECEPTOR_INTERACTION	KEGG_CYTOKINE_CYTOKINE_RECEPTOR_INTERACTION	221	0.264452066249275	1.21182647000816	0.0401319675074709	0.086952596266187	0.0482790586556041	1618	tags=13%, list=12%, signal=11%	TNFRSF10B/IL17RA/TNFRSF10C/CSF3R/PLEKHO2/IL1R2/IL6R/TNFRSF1A/IL1B/IFNAR1/CXCL16/OSM/CXCL14/IL4R/IFNAR2/CSF2RB/LTBR/TNFRSF8/TNFRSF1B/MPL/ACVR1B/CCR6/IL2RG/TNFSF13B/TNFSF14/INHBB/PF4V1/IFNGR2
KEGG_PYRIMIDINE_METABOLISM	KEGG_PYRIMIDINE_METABOLISM	87	-0.363272	-1.35465	0.0423861852433281	0.0907563025210084	0.0503910066050712	2662	tags=36%, list=19%, signal=29%	NUDT2/POLA1/POLR2F/POLR3F/NT5E/POLE2/POLR2D/POLR2C/POLR3B/UCKL1/POLR2G/POLR1C/DCTD/DUT/POLR3C/POLR2H/CTPS2/POLR2B/CMPK1/NME1-NME2/POLE4/DCK/NME1/POLR1E/UPRT/NME7/RRM1/AK3/PRIM1/POLR3GL/POLE3
KEGG_AMINOACYL_TRNA_BIOSYNTHESIS	KEGG_AMINOACYL_TRNA_BIOSYNTHESIS	22	-0.517855	-1.50586	0.0476190476190476	0.10077519379845	0.0559538380835811	2482	tags=45%, list=18%, signal=37%	WARS2/MTFMT/LARS2/EARS2/DARS2/MARS2/FARS2/SEPSECS/IARS2/NARS2
KEGG_SPHINGOLIPID_METABOLISM	KEGG_SPHINGOLIPID_METABOLISM	29	0.42096968393691	1.36204351806792	0.05720823798627	0.119677003603461	0.0664487700747964	2944	tags=41%, list=21%, signal=33%	ARSA/NEU1/GLA/SMPD4/SPTLC2/ASAH1/SPHK1/SMPD1/SMPD2/GLB1/SGPL1/SMPD3
KEGG_GLYCOSAMINOGLYCAN_DEGRADATION	KEGG_GLYCOSAMINOGLYCAN_DEGRADATION	21	0.489269515053564	1.45692589582696	0.0588235294117647	0.121657754010695	0.0675485505206867	4291	tags=67%, list=31%, signal=46%	IDS/HYAL2/HYAL3/GNS/GLB1/HPSE/ARSB/SGSH/IDUA/GUSB/NAGLU/HYAL1/HGSNAT/SPAM1
KEGG_GLYCEROLIPID_METABOLISM	KEGG_GLYCEROLIPID_METABOLISM	37	0.396541155737189	1.36038212468279	0.0643324472814638	0.131556240508162	0.0730445291427619	1914	tags=30%, list=14%, signal=26%	AGPAT2/DGAT2/AGPAT1/MBOAT1/DGAT1/GLA/GK/ALDH2/MGLL/MBOAT2/GK2
KEGG_ARRHYTHMOGENIC_RIGHT_VENTRICULAR_CARDIOMYOPATHY_ARVC	KEGG_ARRHYTHMOGENIC_RIGHT_VENTRICULAR_CARDIOMYOPATHY_ARVC	68	0.338490211386558	1.31103448869723	0.0680628272251309	0.137432188065099	0.0763070564155555	2454	tags=24%, list=18%, signal=19%	ACTN1/ITGA5/ACTN4/ITGA2B/CTNNA1/LMNA/DMD/ITGB5/CACNA1D/CDH2/ITGB3/CACNG6/SGCA/CTNNB1/PKP2/CTNNA2
KEGG_APOPTOSIS	KEGG_APOPTOSIS	84	0.319695556069076	1.26984748043733	0.0916666666666667	0.177482269503546	0.0985442329227324	3144	tags=40%, list=23%, signal=31%	TNFRSF10B/TNFRSF10C/PIK3CD/TNFRSF1A/IL1B/CASP9/IKBKG/RELA/AKT1/CSF2RB/PIK3R5/CAPN1/MYD88/CFLAR/FADD/RIPK1/BAD/BCL2L1/NFKBIA/BID/IRAK3/PRKACA/MAP3K14/IRAK1/PIK3R2/PIK3CG/IKBKB/APAF1/PRKACG/PPP3CA/NGF/NFKB1/TRADD/PRKAR2A
KEGG_MTOR_SIGNALING_PATHWAY	KEGG_MTOR_SIGNALING_PATHWAY	46	0.355807995237763	1.28355169344319	0.099273607748184	0.186265944434737	0.103421229992682	2593	tags=35%, list=19%, signal=28%	PIK3CD/RPS6KA1/ULK1/MAPK3/AKT1/PIK3R5/TSC2/STK11/EIF4E2/MAPK1/RPS6KB2/EIF4E1B/PIK3R2/PIK3CG/RPS6KA3/VEGFA
KEGG_STARCH_AND_SUCROSE_METABOLISM	KEGG_STARCH_AND_SUCROSE_METABOLISM	43	0.361136104377989	1.28753028608513	0.115839243498818	0.210827423167849	0.1170586039567	2889	tags=35%, list=21%, signal=28%	MGAM/GAA/HK3/PGM1/PYGL/PYGM/PYGB/UXS1/ENPP1/GYS1/GPI/UGT2A1/HK2/HK1/SI
KEGG_RIG_I_LIKE_RECEPTOR_SIGNALING_PATHWAY	KEGG_RIG_I_LIKE_RECEPTOR_SIGNALING_PATHWAY	58	0.325422485549034	1.22593784333071	0.13031914893617	0.230272670935757	0.12785527131193	1230	tags=21%, list=9%, signal=19%	NLRX1/TRIM25/IKBKG/RELA/IRF7/OTUD5/MAPK14/TBKBP1/FADD/IRF3/NFKBIB/RIPK1
KEGG_CYTOSOLIC_DNA_SENSING_PATHWAY	KEGG_CYTOSOLIC_DNA_SENSING_PATHWAY	45	0.344237142569844	1.23289807602913	0.140776699029126	0.244012944983819	0.135484341922768	1594	tags=27%, list=11%, signal=24%	IL1B/IKBKG/RELA/IRF7/RIPK3/PYCARD/IRF3/NFKBIB/RIPK1/ADAR/ZBP1/NFKBIA
KEGG_DORSO_VENTRAL_AXIS_FORMATION	KEGG_DORSO_VENTRAL_AXIS_FORMATION	24	0.414625536501299	1.26763203517581	0.143867924528302	0.247018511925952	0.137153135597984	3188	tags=42%, list=23%, signal=32%	MAPK3/NOTCH1/ETV6/SOS2/ETS2/MAPK1/GRB2/NOTCH2/EGFR/ETV7
KEGG_ALPHA_LINOLENIC_ACID_METABOLISM	KEGG_ALPHA_LINOLENIC_ACID_METABOLISM	11	0.521373104754682	1.28757976407392	0.147465437788018	0.250829062405788	0.139268883695522	5554	tags=82%, list=40%, signal=49%	ACOX1/PLA2G6/PLA2G4B/PLA2G3/PLA2G10/ACOX3/PLA2G2D/PLA2G4E/PLA2G12B
KEGG_AMYOTROPHIC_LATERAL_SCLEROSIS_ALS	KEGG_AMYOTROPHIC_LATERAL_SCLEROSIS_ALS	48	0.332624598017906	1.21707123475652	0.158024691358025	0.262898414193751	0.145970201056102	1811	tags=29%, list=13%, signal=25%	TNFRSF1A/CASP9/MAPK14/GPX1/TNFRSF1B/PRPH/MAP3K5/DAXX/MAP2K3/GRIN1/BAD/BCL2L1/CCS/BID
KEGG_CIRCADIAN_RHYTHM_MAMMAL	KEGG_CIRCADIAN_RHYTHM_MAMMAL	10	0.529470899972763	1.27914488413376	0.16551724137931	0.266585291425084	0.148017281531568	1054	tags=30%, list=8%, signal=28%	CSNK1D/NR1D1/CLOCK
KEGG_T_CELL_RECEPTOR_SIGNALING_PATHWAY	KEGG_T_CELL_RECEPTOR_SIGNALING_PATHWAY	103	0.280730073262882	1.15458596721427	0.167613636363636	0.26759370015949	0.148577184588265	1594	tags=23%, list=11%, signal=21%	PIK3CD/MAPK3/CBL/PAK1/GSK3B/PTPN6/IKBKG/RELA/MAP2K2/RAF1/AKT1/PIK3R5/VAV1/MAPK14/SOS2/MAP2K7/NFATC3/LCP2/NFKBIB/FOS/NFAT5/MAPK1/BCL10/NFKBIA
KEGG_ALDOSTERONE_REGULATED_SODIUM_REABSORPTION	KEGG_ALDOSTERONE_REGULATED_SODIUM_REABSORPTION	38	0.348045319772894	1.19630165322858	0.16945107398568	0.268174743177337	0.148899799566364	3856	tags=45%, list=28%, signal=32%	PIK3CD/MAPK3/PIK3R5/IRS4/ATP1A3/MAPK1/HSD11B2/INSR/IRS2/PIK3R2/PIK3CG/ATP1B2/SCNN1G/SCNN1B/HSD11B1/NEDD4L/KCNJ1
KEGG_VASCULAR_SMOOTH_MUSCLE_CONTRACTION	KEGG_VASCULAR_SMOOTH_MUSCLE_CONTRACTION	99	0.278045781524179	1.13444661850329	0.173669467787115	0.272481406355646	0.151291006420717	3236	tags=33%, list=23%, signal=26%	MAPK3/PLCB2/PRKCD/ADCY4/ARAF/MAP2K2/RAF1/ARHGEF11/MYL9/GNAQ/GNAS/ARHGEF1/CACNA1D/MAPK1/RAMP2/GNA12/ADCY7/PPP1CA/ROCK2/PRKACA/KCNMB1/PLA2G6/PLCB4/ADRA1A/ADORA2A/MYLK/ADRA1D/PRKACG/RAMP3/ACTA2/CALM3/PLA2G4B/PLA2G3
KEGG_WNT_SIGNALING_PATHWAY	KEGG_WNT_SIGNALING_PATHWAY	136	0.264951908070583	1.12447666895666	0.183279742765273	0.285101822079314	0.158298293346525	2659	tags=26%, list=19%, signal=22%	FRAT1/TBL1X/PLCB2/GSK3B/FRAT2/DVL3/PPP2R5B/RAC2/CTBP2/FZD7/CAMK2G/CREBBP/CACYBP/CHD8/LRP6/NFATC3/EP300/DAAM2/WNT5B/NFAT5/CSNK2A1/FZD1/PPARD/WNT16/CSNK2B/ROCK2/PRKACA/CCND3/PLCB4/CAMK2B/CTNNBIP1/TBL1Y/CTNNB1/WNT2/WNT9A/PPP2R5D
KEGG_DILATED_CARDIOMYOPATHY	KEGG_DILATED_CARDIOMYOPATHY	85	0.284105966211097	1.1344437820379	0.19060773480663	0.293988201142429	0.163232315267051	2283	tags=19%, list=16%, signal=16%	ITGA5/MYBPC3/ADCY4/ITGA2B/LMNA/TPM1/DMD/ITGB5/GNAS/CACNA1D/ADCY7/ITGB3/CACNG6/SGCA/PRKACA/TPM4
KEGG_GLYCOSPHINGOLIPID_BIOSYNTHESIS_GLOBO_SERIES	KEGG_GLYCOSPHINGOLIPID_BIOSYNTHESIS_GLOBO_SERIES	12	0.493419671604164	1.25164224243341	0.193621867881549	0.296127562642369	0.164420162022368	677	tags=25%, list=5%, signal=24%	ST3GAL2/GLA/GBGT1
KEGG_BASAL_CELL_CARCINOMA	KEGG_BASAL_CELL_CARCINOMA	50	0.307235514379628	1.13652249173586	0.246231155778894	0.370364217783131	0.205638894778372	3902	tags=36%, list=28%, signal=26%	GSK3B/DVL3/FZD7/WNT5B/FZD1/WNT16/GLI3/CTNNB1/WNT2/WNT9A/SMO/BMP2/FZD10/WNT7B/TCF7L2/SHH/DVL2/FZD2
KEGG_COLORECTAL_CANCER	KEGG_COLORECTAL_CANCER	62	0.287538053287147	1.0883271567515	0.261455525606469	0.390040210330962	0.216563679535988	2435	tags=27%, list=18%, signal=23%	PIK3CD/MAPK3/GSK3B/CASP9/ARAF/RAF1/AKT1/RAC2/PIK3R5/FOS/MAPK1/BAD/APPL1/MSH3/PIK3R2/CTNNB1/PIK3CG
KEGG_ARACHIDONIC_ACID_METABOLISM	KEGG_ARACHIDONIC_ACID_METABOLISM	45	0.309792182932894	1.10953217731098	0.283980582524272	0.416810209834012	0.231427299850001	2211	tags=22%, list=16%, signal=19%	ALOX5/TBXAS1/GPX1/ALOX12/GGT1/CYP4F3/GPX2/GPX3/PTGS1/PLA2G6
KEGG_PANTOTHENATE_AND_COA_BIOSYNTHESIS	KEGG_PANTOTHENATE_AND_COA_BIOSYNTHESIS	16	0.395841282997786	1.10254430691804	0.305122494432071	0.444258351893096	0.246667448130348	2246	tags=38%, list=16%, signal=31%	COASY/VNN1/PANK4/ENPP1/UPB1/PPCDC
KEGG_GLYCOLYSIS_GLUCONEOGENESIS	KEGG_GLYCOLYSIS_GLUCONEOGENESIS	57	0.286783218479334	1.0807783493614	0.324468085106383	0.464147093949045	0.257710358699296	2726	tags=30%, list=20%, signal=24%	ALDH3B1/ACSS2/HK3/ALDOA/GAPDH/PGM1/ALDH2/PGK1/ALDOC/FBP1/PFKL/PGAM1/GPI/ALDOB/HK2/HK1/ENO3
KEGG_AMINO_SUGAR_AND_NUCLEOTIDE_SUGAR_METABOLISM	KEGG_AMINO_SUGAR_AND_NUCLEOTIDE_SUGAR_METABOLISM	41	0.306222362880114	1.06726023639881	0.33890214797136	0.478141014967346	0.265480262792743	2627	tags=37%, list=19%, signal=30%	RENBP/NPL/HK3/GALK1/GMPPA/CYB5R1/PGM1/AMDHD2/CYB5R3/GALE/UXS1/NAGK/GPI/HK2/HK1
KEGG_GLYCOSAMINOGLYCAN_BIOSYNTHESIS_HEPARAN_SULFATE	KEGG_GLYCOSAMINOGLYCAN_BIOSYNTHESIS_HEPARAN_SULFATE	22	0.355557940514361	1.07297993061171	0.349425287356322	0.483426861204639	0.268415145608128	576	tags=14%, list=4%, signal=13%	EXTL3/NDST1/EXT1
KEGG_GLUTATHIONE_METABOLISM	KEGG_GLUTATHIONE_METABOLISM	48	0.28890338352716	1.0570955960864	0.350617283950617	0.483426861204639	0.268415145608128	1986	tags=19%, list=14%, signal=16%	ANPEP/PGD/G6PD/OPLAH/GPX1/GGT1/GSR/GPX2/GPX3
KEGG_HEDGEHOG_SIGNALING_PATHWAY	KEGG_HEDGEHOG_SIGNALING_PATHWAY	50	0.281238710896166	1.04035538054805	0.366834170854271	0.501983602221635	0.278718483593273	3373	tags=26%, list=24%, signal=20%	CSNK1D/GSK3B/WNT5B/BMP6/WNT16/PRKACA/GLI3/WNT2/WNT9A/PRKACG/SMO/BMP2/WNT7B
KEGG_OTHER_GLYCAN_DEGRADATION	KEGG_OTHER_GLYCAN_DEGRADATION	12	0.404384833646693	1.02579035478272	0.41002277904328	0.556896610342366	0.309208065892811	2288	tags=42%, list=16%, signal=35%	NEU1/MAN2B1/MANBA/MAN2C1/GLB1
KEGG_GLYCOSAMINOGLYCAN_BIOSYNTHESIS_KERATAN_SULFATE	KEGG_GLYCOSAMINOGLYCAN_BIOSYNTHESIS_KERATAN_SULFATE	11	0.416337474499935	1.02818442743415	0.41705069124424	0.562246117084827	0.312178295200366	2745	tags=55%, list=20%, signal=44%	ST3GAL2/B4GALT1/ST3GAL1/B4GALT3/CHST1/CHST2
KEGG_VIRAL_MYOCARDITIS	KEGG_VIRAL_MYOCARDITIS	64	0.264159849232139	1.00931982634657	0.420634920634921	0.562908496732026	0.312546071060003	2254	tags=23%, list=16%, signal=20%	CASP9/RAC2/EIF4G3/DMD/ITGB2/HLA-E/HLA-B/MYH9/ITGAL/HLA-C/BID/SGCA/MYH4/EIF4G1/ICAM1
KEGG_ABC_TRANSPORTERS	KEGG_ABC_TRANSPORTERS	41	0.290412100916653	1.01215758562586	0.43436754176611	0.577043011689285	0.320394037722217	804	tags=12%, list=6%, signal=12%	ABCD1/ABCG1/ABCA7/ABCC5/ABCC3
