# Supplementary material for: FLOT1 and EEF1D: ac4C-related genes bridging Alzheimer’s disease and sleep deprivation
Source: Front Aging Neurosci. 2026 Jun 18;18:1825164. doi: 10.3389/fnagi.2026.1825164 (PMC13323225; doi:10.3389/fnagi.2026.1825164)
Supplement: SUPPLEMENTARY FIGURE 1 — Screen candidate key genes. (A) PPI network; (B) Cluster 1; (C) Cluster 2; (D) Cluster 3; (E,G) represent the error plots of Lasso cross-validation for AD and SD, respectively. A positive coefficient indicates that high expression of the gene increases the risk of the outcome, while a negative coefficient indicates that high expression of the gene reduces the risk of the outcome. Curves (in different colors): Changes in the regression coefficients of genes under different λ values; as λ increases, some curves gradually decrease to 0, indicating that the corresponding gene is eliminated by LASSO; (F,H) represent the gene coefficient plots of Lasso for AD and SD, respectively. Lines and labels in different colors: Each point represents a model corresponding to a λ value; colors and labels indicate the number of variables retained under that λ; (I) Venn diagram. [file Data_sheet_1.zip › Supplementary material/Supplementary Table 7.xlsx]

## Sheet: Sheet1
category	subcategory	ID	Description	GeneRatio	BgRatio	pvalue	p.adjust	qvalue	geneID	Count
Human Diseases	Infectious disease: bacterial	hsa05131	Shigellosis	9/75	250/8863	0.000242048	0.0498619	0.0450974	BAX/ILK/ITGA5/ITPR3/VCL/TLN1/ACTN4/RBCK1/CAPNS1	9
Human Diseases	Neurodegenerative disease	hsa05022	Pathways of neurodegeneration - multiple diseases	9/75	483/8863	0.0201409	0.324234	0.293252	NDUFA8/ULK1/FADD/AXIN1/BAX/DCTN1/CSNK1E/ITPR3/FRAT2	9
Cellular Processes	Cellular community - eukaryotes	hsa04510	Focal adhesion	7/75	203/8863	0.00158474	0.151524	0.137045	ILK/CCND3/ITGA5/VCL/TLN1/ACTN4/ZYX	7
Human Diseases	Neurodegenerative disease	hsa05010	Alzheimer disease	7/75	391/8863	0.0467843	0.344199	0.311309	NDUFA8/ULK1/FADD/AXIN1/CSNK1E/ITPR3/FRAT2	7
Human Diseases	Infectious disease: bacterial	hsa05152	Tuberculosis	6/75	182/8863	0.00430408	0.22166	0.20048	FADD/BAX/IRAK1/CEBPB/LAMP1/CTSD	6
Human Diseases	Infectious disease: viral	hsa05169	Epstein-Barr virus infection	6/75	204/8863	0.00744617	0.22425	0.202822	FADD/BAX/IRAK1/VIM/CCND3/CDKN1B	6
Human Diseases	Cancer: overview	hsa05203	Viral carcinogenesis	6/75	205/8863	0.00762013	0.22425	0.202822	SRF/BAX/CCND3/CDKN1B/ACTN4/LTBR	6
Human Diseases	Infectious disease: viral	hsa05166	Human T-cell leukemia virus 1 infection	6/75	224/8863	0.0115125	0.296447	0.26812	SRF/RANBP3/BAX/CCND3/TLN1/LTBR	6
Human Diseases	Infectious disease: viral	hsa05162	Measles	5/75	139/8863	0.0063294	0.22425	0.202822	FADD/BAX/IRAK1/CCND3/CDKN1B	5
Human Diseases	Infectious disease: viral	hsa05170	Human immunodeficiency virus 1 infection	5/75	213/8863	0.0339934	0.344199	0.311309	FADD/BAX/IRAK1/GNAI2/ITPR3	5
Organismal Systems	Endocrine system	hsa04928	Parathyroid hormone synthesis, secretion and action	4/75	115/8863	0.0161375	0.311043	0.281322	JUND/GNAI2/ITPR3/ARRB2	4
Organismal Systems	Immune system	hsa04670	Leukocyte transendothelial migration	4/75	116/8863	0.0166091	0.311043	0.281322	GNAI2/VCL/ACTN4/CYBA	4
Cellular Processes	Cell growth and death	hsa04210	Apoptosis	4/75	137/8863	0.0285575	0.324234	0.293252	FADD/BAX/ITPR3/CTSD	4
Organismal Systems	Endocrine system	hsa04910	Insulin signaling pathway	4/75	138/8863	0.0292266	0.324234	0.293252	EXOC7/FLOT2/FLOT1/RHOQ	4
Organismal Systems	Endocrine system	hsa04915	Estrogen signaling pathway	4/75	139/8863	0.0299051	0.324234	0.293252	GNAI2/ITPR3/CTSD/RARA	4
Human Diseases	Cancer: specific types	hsa05226	Gastric cancer	4/75	150/8863	0.0379864	0.344199	0.311309	AXIN1/BAX/CDKN1B/FRAT2	4
Human Diseases	Endocrine and metabolic disease	hsa04934	Cushing syndrome	4/75	155/8863	0.0420372	0.344199	0.311309	AXIN1/GNAI2/ITPR3/CDKN1B	4
Cellular Processes	Transport and catabolism	hsa04145	Phagosome	4/75	159/8863	0.0454482	0.344199	0.311309	HGS/ITGA5/LAMP1/CYBA	4
Cellular Processes	Cell growth and death	hsa04217	Necroptosis	4/75	159/8863	0.0454482	0.344199	0.311309	FADD/BAX/STAT6/RBCK1	4
Human Diseases	Infectious disease: viral	hsa05161	Hepatitis B	4/75	163/8863	0.0490106	0.348144	0.314877	FADD/BAX/IRAK1/STAT6	4
Metabolism	Carbohydrate metabolism	hsa00030	Pentose phosphate pathway	3/75	31/8863	0.00220666	0.151524	0.137045	TKT/PGD/G6PD	3
Human Diseases	Cancer: specific types	hsa05213	Endometrial cancer	3/75	59/8863	0.0134804	0.308551	0.279068	AXIN1/BAX/ILK	3
Cellular Processes	Cell growth and death	hsa04115	p53 signaling pathway	3/75	75/8863	0.0254453	0.324234	0.293252	BAX/CCND3/ZNF385A	3
Human Diseases	Infectious disease: bacterial	hsa05100	Bacterial invasion of epithelial cells	3/75	78/8863	0.0281596	0.324234	0.293252	ILK/ITGA5/VCL	3
Human Diseases	Infectious disease: bacterial	hsa05133	Pertussis	3/75	78/8863	0.0281596	0.324234	0.293252	IRAK1/ITGA5/GNAI2	3
Cellular Processes	Cellular community - eukaryotes	hsa04520	Adherens junction	3/75	93/8863	0.0439396	0.344199	0.311309	CCM2/VCL/ACTN4	3
Organismal Systems	Immune system	hsa04657	IL-17 signaling pathway	3/75	95/8863	0.0463167	0.344199	0.311309	FADD/CEBPB/JUND	3
Cellular Processes	Cell growth and death	hsa04215	Apoptosis - multiple species	2/75	32/8863	0.0297543	0.324234	0.293252	FADD/BAX	2
