# Supplementary material for: FLOT1 and EEF1D: ac4C-related genes bridging Alzheimer’s disease and sleep deprivation
Source: Front Aging Neurosci. 2026 Jun 18;18:1825164. doi: 10.3389/fnagi.2026.1825164 (PMC13323225; doi:10.3389/fnagi.2026.1825164)
Supplement: SUPPLEMENTARY FIGURE 1 — Screen candidate key genes. (A) PPI network; (B) Cluster 1; (C) Cluster 2; (D) Cluster 3; (E,G) represent the error plots of Lasso cross-validation for AD and SD, respectively. A positive coefficient indicates that high expression of the gene increases the risk of the outcome, while a negative coefficient indicates that high expression of the gene reduces the risk of the outcome. Curves (in different colors): Changes in the regression coefficients of genes under different λ values; as λ increases, some curves gradually decrease to 0, indicating that the corresponding gene is eliminated by LASSO; (F,H) represent the gene coefficient plots of Lasso for AD and SD, respectively. Lines and labels in different colors: Each point represents a model corresponding to a λ value; colors and labels indicate the number of variables retained under that λ; (I) Venn diagram. [file Data_sheet_1.zip › Supplementary material/Supplementary Table 6.xlsx]

## Sheet: Sheet1
ONTOLOGY	ID	Description	GeneRatio	BgRatio	pvalue	p.adjust	qvalue	geneID	Count
BP	GO:0045088	regulation of innate immune response	13/149	425/18870	3.33959e-05	0.0392363	0.0338543	TRIM41/FADD/GRN/FAM3A/IRAK1/FLOT1/PUM1/GPR108/NR1H2/UNC93B1/LAMP1/CYBA/ARRB2	13
BP	GO:0032225	regulation of synaptic transmission, dopaminergic	3/149	9/18870	3.91421e-05	0.0392363	0.0338543	FLOT1/ARRB2/PNKD	3
BP	GO:0022411	cellular component disassembly	14/149	497/18870	4.06593e-05	0.0392363	0.0338543	KATNB1/ULK1/TOM1/BAX/FLOT1/DCTN1/MARK2/FRAT2/WDR1/FLII/DDIT4/TRIOBP/PNPLA2/FURIN	14
BP	GO:0019322	pentose biosynthetic process	2/149	2/18870	6.19337e-05	0.0448245	0.038676	PGD/G6PD	2
BP	GO:0007163	establishment or maintenance of cell polarity	9/149	228/18870	8.45455e-05	0.0489518	0.0422372	STK25/FLOT2/ILK/DCTN1/MARK2/RHOQ/WDR1/PLEKHG3/FAM89B	9
BP	GO:0002833	positive regulation of response to biotic stimulus	11/149	369/18870	0.000171363	0.0668876	0.0577126	TRIM41/FADD/GRN/IRAK1/FLOT1/PUM1/GPR108/UNC93B1/LAMP1/CYBA/ARRB2	11
BP	GO:0032226	positive regulation of synaptic transmission, dopaminergic	2/149	3/18870	0.000184836	0.0668876	0.0577126	FLOT1/ARRB2	2
BP	GO:0070236	negative regulation of activation-induced cell death of T cells	2/149	3/18870	0.000184836	0.0668876	0.0577126	FADD/TSC22D3	2
BP	GO:0009051	pentose-phosphate shunt, oxidative branch	2/149	4/18870	0.000367753	0.105108	0.0906908	PGD/G6PD	2
BP	GO:0070235	regulation of activation-induced cell death of T cells	2/149	4/18870	0.000367753	0.105108	0.0906908	FADD/TSC22D3	2
BP	GO:0045089	positive regulation of innate immune response	10/149	343/18870	0.00040465	0.105108	0.0906908	TRIM41/FADD/IRAK1/FLOT1/PUM1/GPR108/UNC93B1/LAMP1/CYBA/ARRB2	10
BP	GO:0031349	positive regulation of defense response	12/149	480/18870	0.000435683	0.105108	0.0906908	TRIM41/FADD/GRN/IRAK1/CEBPB/FLOT1/PUM1/GPR108/UNC93B1/LAMP1/CYBA/ARRB2	12
BP	GO:0006098	pentose-phosphate shunt	3/149	20/18870	0.000498391	0.110988	0.0957637	TKT/PGD/G6PD	3
BP	GO:0050878	regulation of body fluid levels	10/149	365/18870	0.000655818	0.128445	0.110827	SRF/ILK/GNAI2/MLLT6/COPA/VCL/TLN1/NR1H2/ZNF385A/CYBA	10
BP	GO:0030220	platelet formation	3/149	22/18870	0.00066552	0.128445	0.110827	SRF/ZNF385A/WDR1	3
BP	GO:0006740	NADPH regeneration	3/149	23/18870	0.000760936	0.137682	0.118796	TKT/PGD/G6PD	3
BP	GO:0036344	platelet morphogenesis	3/149	24/18870	0.000864629	0.144286	0.124495	SRF/ZNF385A/WDR1	3
BP	GO:0070233	negative regulation of T cell apoptotic process	3/149	25/18870	0.000976873	0.144286	0.124495	VHL/FADD/TSC22D3	3
BP	GO:0052372	modulation by symbiont of entry into host	4/149	56/18870	0.00099696	0.144286	0.124495	EXOC7/TRIM26/P4HB/FURIN	4
BP	GO:0033598	mammary gland epithelial cell proliferation	3/149	26/18870	0.00109793	0.144286	0.124495	BAX/STAT6/CEBPB	3
BP	GO:0070231	T cell apoptotic process	4/149	58/18870	0.00113767	0.144286	0.124495	VHL/FADD/BAX/TSC22D3	4
BP	GO:2001233	regulation of apoptotic signaling pathway	10/149	398/18870	0.00126365	0.144286	0.124495	MAZ/VHL/FADD/BAX/GNAI2/P4HB/IFI6/ZNF385A/RBCK1/LTBR	10
BP	GO:0060534	trachea cartilage development	2/149	7/18870	0.00126722	0.144286	0.124495	SRF/RARA	2
BP	GO:0070228	regulation of lymphocyte apoptotic process	4/149	60/18870	0.00129175	0.144286	0.124495	VHL/FADD/BAX/TSC22D3	4
BP	GO:0051607	defense response to virus	9/149	334/18870	0.00136705	0.144286	0.124495	TRIM41/FADD/DHX16/TRIM26/IFI6/UNC93B1/TRIM28/MOV10/DDIT4	9
BP	GO:0001963	synaptic transmission, dopaminergic	3/149	28/18870	0.00136752	0.144286	0.124495	FLOT1/ARRB2/PNKD	3
BP	GO:1900024	regulation of substrate adhesion-dependent cell spreading	4/149	61/18870	0.00137401	0.144286	0.124495	ILK/P4HB/ACTN4/TRIOBP	4
BP	GO:0140546	defense response to symbiont	9/149	335/18870	0.00139551	0.144286	0.124495	TRIM41/FADD/DHX16/TRIM26/IFI6/UNC93B1/TRIM28/MOV10/DDIT4	9
BP	GO:0051156	glucose 6-phosphate metabolic process	3/149	29/18870	0.00151653	0.151392	0.130625	TKT/PGD/G6PD	3
BP	GO:0043903	regulation of biological process involved in symbiotic interaction	4/149	65/18870	0.00173972	0.165171	0.142515	EXOC7/TRIM26/P4HB/FURIN	4
BP	GO:0010810	regulation of cell-substrate adhesion	7/149	220/18870	0.00184529	0.165171	0.142515	ILK/ITGA5/VCL/TLN1/P4HB/ACTN4/TRIOBP	7
BP	GO:0007229	integrin-mediated signaling pathway	5/149	111/18870	0.00187992	0.165171	0.142515	CCM2/ILK/ITGA5/TLN1/ZYX	5
BP	GO:0044409	entry into host	6/149	163/18870	0.00188342	0.165171	0.142515	EXOC7/ITGA5/TRIM26/P4HB/LAMP1/FURIN	6
BP	GO:0030522	intracellular receptor signaling pathway	9/149	353/18870	0.00199504	0.165171	0.142515	SAFB2/IRAK1/FLOT1/PUM1/NR1H2/UNC93B1/ACTN4/WBP2/RARA	9
BP	GO:0031589	cell-substrate adhesion	9/149	356/18870	0.00211245	0.165171	0.142515	SRF/ILK/ITGA5/VCL/TLN1/P4HB/ACTN4/TRIOBP/ZYX	9
BP	GO:0006924	activation-induced cell death of T cells	2/149	9/18870	0.00214995	0.165171	0.142515	FADD/TSC22D3	2
BP	GO:0071225	cellular response to muramyl dipeptide	2/149	9/18870	0.00214995	0.165171	0.142515	TRIM41/VIM	2
BP	GO:1901224	positive regulation of non-canonical NF-kappaB signal transduction	4/149	69/18870	0.00216805	0.165171	0.142515	IRAK1/ILK/ACTN4/RBCK1	4
BP	GO:0009615	response to virus	10/149	436/18870	0.00246667	0.183103	0.157987	TRIM41/FADD/BAX/DHX16/TRIM26/IFI6/UNC93B1/TRIM28/MOV10/DDIT4	10
BP	GO:0002221	pattern recognition receptor signaling pathway	7/149	236/18870	0.00273652	0.190631	0.164482	IRAK1/FLOT1/PUM1/GPR108/UNC93B1/CYBA/ARRB2	7
BP	GO:0002224	toll-like receptor signaling pathway	4/149	74/18870	0.0027993	0.190631	0.164482	IRAK1/GPR108/UNC93B1/ARRB2	4
BP	GO:0016486	peptide hormone processing	3/149	36/18870	0.00284622	0.190631	0.164482	PCSK7/P4HB/FURIN	3
BP	GO:0031112	positive regulation of microtubule polymerization or depolymerization	3/149	36/18870	0.00284622	0.190631	0.164482	KATNB1/DCTN1/CDKN1B	3
BP	GO:0043244	regulation of protein-containing complex disassembly	5/149	123/18870	0.00293956	0.190631	0.164482	KATNB1/TOM1/WDR1/FLII/TRIOBP	5
BP	GO:0051146	striated muscle cell differentiation	8/149	305/18870	0.00296317	0.190631	0.164482	EHD1/SRF/FLOT1/G6PD/WDR1/FLII/ARRB2/RARA	8
BP	GO:0043243	positive regulation of protein-containing complex disassembly	3/149	37/18870	0.00307959	0.193814	0.167228	KATNB1/TOM1/WDR1	3
BP	GO:0002260	lymphocyte homeostasis	4/149	77/18870	0.00323293	0.196062	0.169168	FADD/BAX/PACS1/TSC22D3	4
BP	GO:0030157	pancreatic juice secretion	2/149	11/18870	0.00325077	0.196062	0.169168	COPA/NR1H2	2
BP	GO:0032984	protein-containing complex disassembly	7/149	245/18870	0.00336553	0.198841	0.171566	KATNB1/TOM1/FRAT2/WDR1/FLII/DDIT4/TRIOBP	7
BP	GO:0070229	negative regulation of lymphocyte apoptotic process	3/149	39/18870	0.00358078	0.202336	0.174582	VHL/FADD/TSC22D3	3
BP	GO:0140448	signaling receptor ligand precursor processing	3/149	39/18870	0.00358078	0.202336	0.174582	PCSK7/P4HB/FURIN	3
BP	GO:0044000	movement in host	6/149	188/18870	0.0038257	0.202336	0.174582	EXOC7/ITGA5/TRIM26/P4HB/LAMP1/FURIN	6
BP	GO:0070232	regulation of T cell apoptotic process	3/149	40/18870	0.00384894	0.202336	0.174582	VHL/FADD/TSC22D3	3
BP	GO:0019321	pentose metabolic process	2/149	12/18870	0.00388077	0.202336	0.174582	PGD/G6PD	2
BP	GO:0097193	intrinsic apoptotic signaling pathway	8/149	319/18870	0.00388686	0.202336	0.174582	STK25/BAX/CEBPB/P4HB/IFI6/ZNF385A/TMEM109/DDIT4	8
BP	GO:0001701	in utero embryonic development	9/149	392/18870	0.00399983	0.202336	0.174582	CCM2/MGAT1/SRF/AXIN1/CEBPB/EPN1/XAB2/TRIM28/FURIN	9
BP	GO:0000079	regulation of cyclin-dependent protein serine/threonine kinase activity	4/149	82/18870	0.00405371	0.202336	0.174582	CCNI/CCND3/CDKN1B/CCNY	4
BP	GO:0070227	lymphocyte apoptotic process	4/149	82/18870	0.00405371	0.202336	0.174582	VHL/FADD/BAX/TSC22D3	4
BP	GO:0002758	innate immune response-activating signaling pathway	7/149	255/18870	0.00418791	0.205245	0.177092	IRAK1/FLOT1/PUM1/GPR108/UNC93B1/CYBA/ARRB2	7
BP	GO:0072332	intrinsic apoptotic signaling pathway by p53 class mediator	4/149	84/18870	0.00441807	0.205245	0.177092	BAX/ZNF385A/TMEM109/DDIT4	4
BP	GO:0032941	secretion by tissue	3/149	42/18870	0.00442118	0.205245	0.177092	COPA/NR1H2/CYBA	3
BP	GO:1900026	positive regulation of substrate adhesion-dependent cell spreading	3/149	42/18870	0.00442118	0.205245	0.177092	ILK/P4HB/TRIOBP	3
BP	GO:0008298	intracellular mRNA localization	2/149	13/18870	0.00456269	0.205245	0.177092	ZNF385A/CASC3	2
BP	GO:0061515	myeloid cell development	4/149	85/18870	0.00460826	0.205245	0.177092	SRF/CEBPB/ZNF385A/G6PD	4
BP	GO:1904029	regulation of cyclin-dependent protein kinase activity	4/149	85/18870	0.00460826	0.205245	0.177092	CCNI/CCND3/CDKN1B/CCNY	4
BP	GO:1901879	regulation of protein depolymerization	4/149	86/18870	0.00480389	0.210716	0.181812	KATNB1/WDR1/FLII/TRIOBP	4
BP	GO:0006739	NADP metabolic process	3/149	44/18870	0.00504233	0.211313	0.182328	TKT/PGD/G6PD	3
BP	GO:0042771	intrinsic apoptotic signaling pathway in response to DNA damage by p53 class mediator	3/149	44/18870	0.00504233	0.211313	0.182328	ZNF385A/TMEM109/DDIT4	3
BP	GO:0046598	positive regulation of viral entry into host cell	2/149	14/18870	0.00529568	0.211313	0.182328	P4HB/FURIN	2
BP	GO:0075294	positive regulation by symbiont of entry into host	2/149	14/18870	0.00529568	0.211313	0.182328	P4HB/FURIN	2
BP	GO:1900426	positive regulation of defense response to bacterium	2/149	14/18870	0.00529568	0.211313	0.182328	GRN/CYBA	2
BP	GO:0140894	endolysosomal toll-like receptor signaling pathway	3/149	45/18870	0.0053716	0.211313	0.182328	IRAK1/FLOT1/UNC93B1	3
BP	GO:0043393	regulation of protein binding	5/149	142/18870	0.00541281	0.211313	0.182328	BAX/FLOT1/MARK2/CSNK1E/ARRB2	5
BP	GO:0050777	negative regulation of immune response	6/149	205/18870	0.00580892	0.211313	0.182328	GRN/FAM3A/STAT6/NR1H2/ARRB2/FURIN	6
BP	GO:0045824	negative regulation of innate immune response	4/149	91/18870	0.005866	0.211313	0.182328	GRN/FAM3A/NR1H2/ARRB2	4
BP	GO:0062207	regulation of pattern recognition receptor signaling pathway	5/149	145/18870	0.00590655	0.211313	0.182328	FLOT1/PUM1/GPR108/CYBA/ARRB2	5
BP	GO:0043029	T cell homeostasis	3/149	47/18870	0.0060682	0.211313	0.182328	FADD/BAX/TSC22D3	3
BP	GO:0045737	positive regulation of cyclin-dependent protein serine/threonine kinase activity	2/149	15/18870	0.0060789	0.211313	0.182328	CCND3/CCNY	2
BP	GO:0042692	muscle cell differentiation	9/149	419/18870	0.00613233	0.211313	0.182328	EHD1/SRF/FLOT1/ACTN4/G6PD/WDR1/FLII/ARRB2/RARA	9
BP	GO:2000106	regulation of leukocyte apoptotic process	4/149	93/18870	0.00633129	0.211313	0.182328	VHL/FADD/BAX/TSC22D3	4
BP	GO:0002218	activation of innate immune response	7/149	276/18870	0.00640181	0.211313	0.182328	IRAK1/FLOT1/PUM1/GPR108/UNC93B1/CYBA/ARRB2	7
BP	GO:0051701	biological process involved in interaction with host	6/149	211/18870	0.00666166	0.211313	0.182328	EXOC7/ITGA5/TRIM26/P4HB/LAMP1/FURIN	6
BP	GO:0045862	positive regulation of proteolysis	8/149	350/18870	0.00671641	0.211313	0.182328	FADD/GRN/AXIN1/MTCH1/BAX/CSNK1E/CTSD/FURIN	8
BP	GO:0046596	regulation of viral entry into host cell	3/149	49/18870	0.00681635	0.211313	0.182328	TRIM26/P4HB/FURIN	3
BP	GO:0044790	suppression of viral release by host	2/149	16/18870	0.00691152	0.211313	0.182328	TRIM26/TRIM28	2
BP	GO:0090136	epithelial cell-cell adhesion	2/149	16/18870	0.00691152	0.211313	0.182328	SRF/VCL	2
BP	GO:1901142	insulin metabolic process	2/149	16/18870	0.00691152	0.211313	0.182328	P4HB/CTSD	2
BP	GO:1901741	positive regulation of myoblast fusion	2/149	16/18870	0.00691152	0.211313	0.182328	EHD1/FLOT1	2
BP	GO:0030865	cortical cytoskeleton organization	3/149	50/18870	0.00721005	0.211313	0.182328	TLN1/RHOQ/WDR1	3
BP	GO:0030099	myeloid cell differentiation	9/149	430/18870	0.00721771	0.211313	0.182328	FADD/SRF/CEBPB/SBNO2/ZNF385A/G6PD/LTBR/WDR1/RARA	9
BP	GO:0031346	positive regulation of cell projection organization	8/149	355/18870	0.00728998	0.211313	0.182328	KATNB1/STK25/EHD1/SRF/GRN/MARK2/RHOQ/PLXNB2	8
BP	GO:0071900	regulation of protein serine/threonine kinase activity	7/149	285/18870	0.00757964	0.211313	0.182328	CCNI/IRAK1/HGS/CCND3/CDKN1B/CCNY/DUSP1	7
BP	GO:0034134	toll-like receptor 2 signaling pathway	2/149	17/18870	0.00779272	0.211313	0.182328	IRAK1/CYBA	2
BP	GO:0030010	establishment of cell polarity	5/149	156/18870	0.00798895	0.211313	0.182328	FLOT2/DCTN1/MARK2/PLEKHG3/FAM89B	5
BP	GO:0046718	viral entry into host cell	5/149	156/18870	0.00798895	0.211313	0.182328	ITGA5/TRIM26/P4HB/LAMP1/FURIN	5
BP	GO:0034446	substrate adhesion-dependent cell spreading	4/149	100/18870	0.00815121	0.211313	0.182328	ILK/P4HB/ACTN4/TRIOBP	4
BP	GO:1903311	regulation of mRNA metabolic process	8/149	362/18870	0.00815425	0.211313	0.182328	RBM10/SAFB2/VIM/PUM1/MOV10/RBM42/CASC3/SF3B4	8
BP	GO:0050770	regulation of axonogenesis	5/149	157/18870	0.00820052	0.211313	0.182328	STK25/ULK1/SRF/MARK2/PLXNB2	5
BP	GO:0010976	positive regulation of neuron projection development	5/149	158/18870	0.00841595	0.211313	0.182328	KATNB1/EHD1/GRN/MARK2/PLXNB2	5
BP	GO:0030834	regulation of actin filament depolymerization	3/149	53/18870	0.00847088	0.211313	0.182328	WDR1/FLII/TRIOBP	3
BP	GO:0045197	establishment or maintenance of epithelial cell apical/basal polarity	3/149	53/18870	0.00847088	0.211313	0.182328	ILK/MARK2/WDR1	3
BP	GO:2001238	positive regulation of extrinsic apoptotic signaling pathway	3/149	53/18870	0.00847088	0.211313	0.182328	FADD/RBCK1/LTBR	3
BP	GO:1904031	positive regulation of cyclin-dependent protein kinase activity	2/149	18/18870	0.0087217	0.211313	0.182328	CCND3/CCNY	2
BP	GO:0008630	intrinsic apoptotic signaling pathway in response to DNA damage	4/149	102/18870	0.0087279	0.211313	0.182328	BAX/ZNF385A/TMEM109/DDIT4	4
BP	GO:0010883	regulation of lipid storage	3/149	54/18870	0.00891805	0.211313	0.182328	EHD1/NR1H2/PNPLA2	3
BP	GO:0002281	macrophage activation involved in immune response	2/149	19/18870	0.00969765	0.211313	0.182328	GRN/SBNO2	2
BP	GO:0010885	regulation of cholesterol storage	2/149	19/18870	0.00969765	0.211313	0.182328	EHD1/NR1H2	2
BP	GO:0034162	toll-like receptor 9 signaling pathway	2/149	19/18870	0.00969765	0.211313	0.182328	IRAK1/UNC93B1	2
BP	GO:0060438	trachea development	2/149	19/18870	0.00969765	0.211313	0.182328	SRF/RARA	2
BP	GO:0061158	3'-UTR-mediated mRNA destabilization	2/149	19/18870	0.00969765	0.211313	0.182328	PUM1/MOV10	2
BP	GO:0071391	cellular response to estrogen stimulus	2/149	19/18870	0.00969765	0.211313	0.182328	WBP2/RARA	2
BP	GO:1901881	positive regulation of protein depolymerization	2/149	19/18870	0.00969765	0.211313	0.182328	KATNB1/WDR1	2
BP	GO:0010975	regulation of neuron projection development	9/149	453/18870	0.00995825	0.211313	0.182328	KATNB1/STK25/EHD1/ULK1/SRF/GRN/VIM/MARK2/PLXNB2	9
BP	GO:0051403	stress-activated MAPK cascade	6/149	230/18870	0.0099623	0.211313	0.182328	STK25/CCM2/AXIN1/IRAK1/LTBR/DUSP1	6
BP	GO:0140888	interferon-mediated signaling pathway	4/149	107/18870	0.0102846	0.211313	0.182328	TRIM41/FADD/IRAK1/NR1H2	4
BP	GO:0035088	establishment or maintenance of apical/basal cell polarity	3/149	57/18870	0.0103415	0.211313	0.182328	ILK/MARK2/WDR1	3
BP	GO:0061245	establishment or maintenance of bipolar cell polarity	3/149	57/18870	0.0103415	0.211313	0.182328	ILK/MARK2/WDR1	3
BP	GO:0034122	negative regulation of toll-like receptor signaling pathway	2/149	20/18870	0.0107198	0.211313	0.182328	GPR108/ARRB2	2
BP	GO:0034244	negative regulation of transcription elongation by RNA polymerase II	2/149	20/18870	0.0107198	0.211313	0.182328	VHL/AXIN1	2
BP	GO:0042069	regulation of catecholamine metabolic process	2/149	20/18870	0.0107198	0.211313	0.182328	VHL/PNKD	2
BP	GO:0060340	positive regulation of type I interferon-mediated signaling pathway	2/149	20/18870	0.0107198	0.211313	0.182328	TRIM41/FADD	2
BP	GO:0070242	thymocyte apoptotic process	2/149	20/18870	0.0107198	0.211313	0.182328	VHL/BAX	2
BP	GO:1900424	regulation of defense response to bacterium	2/149	20/18870	0.0107198	0.211313	0.182328	GRN/CYBA	2
BP	GO:0051168	nuclear export	5/149	168/18870	0.0107899	0.211313	0.182328	RANBP3/XPO6/CDKN1B/FRAT2/CASC3	5
BP	GO:0030042	actin filament depolymerization	3/149	58/18870	0.0108435	0.211313	0.182328	WDR1/FLII/TRIOBP	3
BP	GO:0001776	leukocyte homeostasis	4/149	109/18870	0.0109544	0.211313	0.182328	FADD/BAX/PACS1/TSC22D3	4
BP	GO:0010952	positive regulation of peptidase activity	5/149	170/18870	0.0113144	0.211313	0.182328	FADD/GRN/MTCH1/BAX/CTSD	5
BP	GO:2000107	negative regulation of leukocyte apoptotic process	3/149	59/18870	0.0113594	0.211313	0.182328	VHL/FADD/TSC22D3	3
BP	GO:0001959	regulation of cytokine-mediated signaling pathway	5/149	171/18870	0.011583	0.211313	0.182328	TRIM41/ULK1/FADD/IRAK1/NR1H2	5
BP	GO:0031098	stress-activated protein kinase signaling cascade	6/149	238/18870	0.011651	0.211313	0.182328	STK25/CCM2/AXIN1/IRAK1/LTBR/DUSP1	6
BP	GO:0032495	response to muramyl dipeptide	2/149	21/18870	0.0117873	0.211313	0.182328	TRIM41/VIM	2
BP	GO:0035809	regulation of urine volume	2/149	21/18870	0.0117873	0.211313	0.182328	GNAI2/MLLT6	2
BP	GO:0097049	motor neuron apoptotic process	2/149	21/18870	0.0117873	0.211313	0.182328	FADD/BAX	2
BP	GO:1901739	regulation of myoblast fusion	2/149	21/18870	0.0117873	0.211313	0.182328	EHD1/FLOT1	2
BP	GO:0007160	cell-matrix adhesion	6/149	239/18870	0.0118755	0.211313	0.182328	SRF/ILK/ITGA5/VCL/TLN1/ZYX	6
BP	GO:0097300	programmed necrotic cell death	3/149	60/18870	0.0118893	0.211313	0.182328	FADD/BAX/RBCK1	3
BP	GO:0052547	regulation of peptidase activity	7/149	312/18870	0.0120777	0.211313	0.182328	FADD/GRN/MTCH1/BAX/IFI6/CTSD/FURIN	7
BP	GO:1901222	regulation of non-canonical NF-kappaB signal transduction	4/149	113/18870	0.012377	0.211313	0.182328	IRAK1/ILK/ACTN4/RBCK1	4
BP	GO:0006611	protein export from nucleus	3/149	61/18870	0.0124332	0.211313	0.182328	RANBP3/XPO6/FRAT2	3
BP	GO:0072331	signal transduction by p53 class mediator	5/149	175/18870	0.012701	0.211313	0.182328	BAX/CDKN1B/ZNF385A/TMEM109/DDIT4	5
BP	GO:0048872	homeostasis of number of cells	7/149	316/18870	0.0128795	0.211313	0.182328	VHL/FADD/SRF/BAX/G6PD/PACS1/TSC22D3	7
BP	GO:0010888	negative regulation of lipid storage	2/149	22/18870	0.0128995	0.211313	0.182328	NR1H2/PNPLA2	2
BP	GO:0048025	negative regulation of mRNA splicing, via spliceosome	2/149	22/18870	0.0128995	0.211313	0.182328	RBM10/RBM42	2
BP	GO:0060008	Sertoli cell differentiation	2/149	22/18870	0.0128995	0.211313	0.182328	SAFB2/RARA	2
BP	GO:0060546	negative regulation of necroptotic process	2/149	22/18870	0.0128995	0.211313	0.182328	FADD/RBCK1	2
BP	GO:0090208	positive regulation of triglyceride metabolic process	2/149	22/18870	0.0128995	0.211313	0.182328	NR1H2/PNPLA2	2
BP	GO:0002757	immune response-activating signaling pathway	9/149	473/18870	0.0129252	0.211313	0.182328	BAX/IRAK1/FLOT1/PUM1/GPR108/UNC93B1/RBCK1/CYBA/ARRB2	9
BP	GO:0051091	positive regulation of DNA-binding transcription factor activity	6/149	244/18870	0.0130436	0.211313	0.182328	SRF/FLOT2/IRAK1/FLOT1/TRIM26/RBCK1	6
BP	GO:0051261	protein depolymerization	4/149	115/18870	0.0131306	0.211313	0.182328	KATNB1/WDR1/FLII/TRIOBP	4
BP	GO:0001764	neuron migration	5/149	177/18870	0.0132865	0.211313	0.182328	SRF/BAX/MARK2/PLXNB2/DDIT4	5
BP	GO:0031331	positive regulation of cellular catabolic process	8/149	396/18870	0.0134875	0.211313	0.182328	ULK1/TOM1/BAX/PUM1/CCNY/MOV10/PNPLA2/FURIN	8
BP	GO:0000768	syncytium formation by plasma membrane fusion	3/149	63/18870	0.0135632	0.211313	0.182328	EHD1/FLOT1/SBNO2	3
BP	GO:0140253	cell-cell fusion	3/149	63/18870	0.0135632	0.211313	0.182328	EHD1/FLOT1/SBNO2	3
BP	GO:0008380	RNA splicing	9/149	478/18870	0.0137603	0.211313	0.182328	SRRM2/RBM10/DHX16/POLR2A/XAB2/RBM42/CASC3/SF3B4/TSEN34	9
BP	GO:0019058	viral life cycle	7/149	321/18870	0.013935	0.211313	0.182328	ITGA5/PCBP1/TRIM26/P4HB/TRIM28/LAMP1/FURIN	7
BP	GO:0032785	negative regulation of DNA-templated transcription, elongation	2/149	23/18870	0.0140556	0.211313	0.182328	VHL/AXIN1	2
BP	GO:0035855	megakaryocyte development	2/149	23/18870	0.0140556	0.211313	0.182328	SRF/ZNF385A	2
BP	GO:0062099	negative regulation of programmed necrotic cell death	2/149	23/18870	0.0140556	0.211313	0.182328	FADD/RBCK1	2
BP	GO:0048278	vesicle docking	3/149	64/18870	0.0141495	0.211313	0.182328	EXOC7/STXBP2/STX16	3
BP	GO:0062208	positive regulation of pattern recognition receptor signaling pathway	3/149	64/18870	0.0141495	0.211313	0.182328	FLOT1/PUM1/CYBA	3
BP	GO:0045785	positive regulation of cell adhesion	9/149	482/18870	0.0144568	0.211313	0.182328	FADD/FLOT2/IRAK1/FLOT1/ILK/ITGA5/P4HB/TRIOBP/RARA	9
BP	GO:0060759	regulation of response to cytokine stimulus	5/149	183/18870	0.0151518	0.211313	0.182328	TRIM41/ULK1/FADD/IRAK1/NR1H2	5
BP	GO:0034138	toll-like receptor 3 signaling pathway	2/149	24/18870	0.0152547	0.211313	0.182328	FLOT1/UNC93B1	2
BP	GO:0044090	positive regulation of vacuole organization	2/149	24/18870	0.0152547	0.211313	0.182328	ULK1/GRN	2
BP	GO:0046039	GTP metabolic process	2/149	24/18870	0.0152547	0.211313	0.182328	NME3/RHOQ	2
BP	GO:0046426	negative regulation of receptor signaling pathway via JAK-STAT	2/149	24/18870	0.0152547	0.211313	0.182328	VHL/HGS	2
BP	GO:0046628	positive regulation of insulin receptor signaling pathway	2/149	24/18870	0.0152547	0.211313	0.182328	GNAI2/CTSD	2
BP	GO:0050686	negative regulation of mRNA processing	2/149	24/18870	0.0152547	0.211313	0.182328	RBM10/RBM42	2
BP	GO:0060143	positive regulation of syncytium formation by plasma membrane fusion	2/149	24/18870	0.0152547	0.211313	0.182328	EHD1/FLOT1	2
BP	GO:1903902	positive regulation of viral life cycle	2/149	24/18870	0.0152547	0.211313	0.182328	P4HB/FURIN	2
BP	GO:2000114	regulation of establishment of cell polarity	2/149	24/18870	0.0152547	0.211313	0.182328	FLOT2/PLEKHG3	2
BP	GO:0061180	mammary gland epithelium development	3/149	66/18870	0.0153647	0.211313	0.182328	BAX/STAT6/CEBPB	3
BP	GO:0071887	leukocyte apoptotic process	4/149	121/18870	0.0155647	0.211313	0.182328	VHL/FADD/BAX/TSC22D3	4
BP	GO:0000349	generation of catalytic spliceosome for first transesterification step	1/149	2/18870	0.0157303	0.211313	0.182328	XAB2	1
BP	GO:0002032	desensitization of G protein-coupled receptor signaling pathway by arrestin	1/149	2/18870	0.0157303	0.211313	0.182328	ARRB2	1
BP	GO:0002130	wobble position ribose methylation	1/149	2/18870	0.0157303	0.211313	0.182328	WDR6	1
BP	GO:0002352	B cell negative selection	1/149	2/18870	0.0157303	0.211313	0.182328	BAX	1
BP	GO:0002358	B cell homeostatic proliferation	1/149	2/18870	0.0157303	0.211313	0.182328	BAX	1
BP	GO:0009227	nucleotide-sugar catabolic process	1/149	2/18870	0.0157303	0.211313	0.182328	MGAT1	1
BP	GO:0010731	protein glutathionylation	1/149	2/18870	0.0157303	0.211313	0.182328	G6PD	1
BP	GO:0010732	regulation of protein glutathionylation	1/149	2/18870	0.0157303	0.211313	0.182328	G6PD	1
BP	GO:0010734	negative regulation of protein glutathionylation	1/149	2/18870	0.0157303	0.211313	0.182328	G6PD	1
BP	GO:0014895	smooth muscle hypertrophy	1/149	2/18870	0.0157303	0.211313	0.182328	CYBA	1
BP	GO:0019520	aldonic acid metabolic process	1/149	2/18870	0.0157303	0.211313	0.182328	PGD	1
BP	GO:0019521	D-gluconate metabolic process	1/149	2/18870	0.0157303	0.211313	0.182328	PGD	1
BP	GO:0032804	negative regulation of low-density lipoprotein particle receptor catabolic process	1/149	2/18870	0.0157303	0.211313	0.182328	FURIN	1
BP	GO:0032902	nerve growth factor production	1/149	2/18870	0.0157303	0.211313	0.182328	FURIN	1
BP	GO:0035698	CD8-positive, alpha-beta cytotoxic T cell extravasation	1/149	2/18870	0.0157303	0.211313	0.182328	FADD	1
BP	GO:0036359	renal potassium excretion	1/149	2/18870	0.0157303	0.211313	0.182328	MLLT6	1
BP	GO:0046166	glyceraldehyde-3-phosphate biosynthetic process	1/149	2/18870	0.0157303	0.211313	0.182328	TKT	1
BP	GO:0046176	aldonic acid catabolic process	1/149	2/18870	0.0157303	0.211313	0.182328	PGD	1
BP	GO:0046177	D-gluconate catabolic process	1/149	2/18870	0.0157303	0.211313	0.182328	PGD	1
BP	GO:0048877	homeostasis of number of retina cells	1/149	2/18870	0.0157303	0.211313	0.182328	VHL	1
BP	GO:0060057	apoptotic process involved in mammary gland involution	1/149	2/18870	0.0157303	0.211313	0.182328	BAX	1
BP	GO:0060058	positive regulation of apoptotic process involved in mammary gland involution	1/149	2/18870	0.0157303	0.211313	0.182328	BAX	1
BP	GO:0060532	bronchus cartilage development	1/149	2/18870	0.0157303	0.211313	0.182328	SRF	1
BP	GO:0061145	lung smooth muscle development	1/149	2/18870	0.0157303	0.211313	0.182328	SRF	1
BP	GO:0070889	platelet alpha granule organization	1/149	2/18870	0.0157303	0.211313	0.182328	ZNF385A	1
BP	GO:0071105	response to interleukin-11	1/149	2/18870	0.0157303	0.211313	0.182328	SBNO2	1
BP	GO:0071963	establishment or maintenance of cell polarity regulating cell shape	1/149	2/18870	0.0157303	0.211313	0.182328	MARK2	1
BP	GO:0090108	positive regulation of high-density lipoprotein particle assembly	1/149	2/18870	0.0157303	0.211313	0.182328	NR1H2	1
BP	GO:0090182	regulation of secretion of lysosomal enzymes	1/149	2/18870	0.0157303	0.211313	0.182328	NR1H2	1
BP	GO:0090345	cellular organohalogen metabolic process	1/149	2/18870	0.0157303	0.211313	0.182328	POR	1
BP	GO:0090346	cellular organofluorine metabolic process	1/149	2/18870	0.0157303	0.211313	0.182328	POR	1
BP	GO:1902071	regulation of hypoxia-inducible factor-1alpha signaling pathway	1/149	2/18870	0.0157303	0.211313	0.182328	VHL	1
BP	GO:1903334	positive regulation of protein folding	1/149	2/18870	0.0157303	0.211313	0.182328	GRN	1
BP	GO:1905035	negative regulation of antifungal innate immune response	1/149	2/18870	0.0157303	0.211313	0.182328	FAM3A	1
BP	GO:1905179	negative regulation of cardiac muscle tissue regeneration	1/149	2/18870	0.0157303	0.211313	0.182328	CDKN1B	1
BP	GO:1905424	regulation of Wnt-mediated midbrain dopaminergic neuron differentiation	1/149	2/18870	0.0157303	0.211313	0.182328	CSNK1E	1
BP	GO:1905426	positive regulation of Wnt-mediated midbrain dopaminergic neuron differentiation	1/149	2/18870	0.0157303	0.211313	0.182328	CSNK1E	1
BP	GO:1990117	B cell receptor apoptotic signaling pathway	1/149	2/18870	0.0157303	0.211313	0.182328	BAX	1
BP	GO:2000451	positive regulation of CD8-positive, alpha-beta T cell extravasation	1/149	2/18870	0.0157303	0.211313	0.182328	FADD	1
BP	GO:2000452	regulation of CD8-positive, alpha-beta cytotoxic T cell extravasation	1/149	2/18870	0.0157303	0.211313	0.182328	FADD	1
BP	GO:2000673	positive regulation of motor neuron apoptotic process	1/149	2/18870	0.0157303	0.211313	0.182328	BAX	1
BP	GO:0006913	nucleocytoplasmic transport	7/149	330/18870	0.0159888	0.211313	0.182328	AXIN1/RANBP3/XPO6/CDKN1B/TRIM28/FRAT2/CASC3	7
BP	GO:0051169	nuclear transport	7/149	330/18870	0.0159888	0.211313	0.182328	AXIN1/RANBP3/XPO6/CDKN1B/TRIM28/FRAT2/CASC3	7
BP	GO:0006949	syncytium formation	3/149	67/18870	0.0159937	0.211313	0.182328	EHD1/FLOT1/SBNO2	3
BP	GO:0038034	signal transduction in absence of ligand	3/149	67/18870	0.0159937	0.211313	0.182328	FADD/BAX/IFI6	3
BP	GO:0097192	extrinsic apoptotic signaling pathway in absence of ligand	3/149	67/18870	0.0159937	0.211313	0.182328	FADD/BAX/IFI6	3
BP	GO:0016236	macroautophagy	7/149	331/18870	0.0162296	0.211313	0.182328	EXOC7/VHL/ULK1/TOM1/HGS/CTSD/CAPNS1	7
BP	GO:0010811	positive regulation of cell-substrate adhesion	4/149	123/18870	0.016435	0.211313	0.182328	ILK/ITGA5/P4HB/TRIOBP	4
BP	GO:0000377	RNA splicing, via transesterification reactions with bulged adenosine as nucleophile	7/149	332/18870	0.016473	0.211313	0.182328	SRRM2/RBM10/DHX16/XAB2/RBM42/CASC3/SF3B4	7
BP	GO:0000398	mRNA splicing, via spliceosome	7/149	332/18870	0.016473	0.211313	0.182328	SRRM2/RBM10/DHX16/XAB2/RBM42/CASC3/SF3B4	7
BP	GO:0010878	cholesterol storage	2/149	25/18870	0.0164963	0.211313	0.182328	EHD1/NR1H2	2
BP	GO:0051016	barbed-end actin filament capping	2/149	25/18870	0.0164963	0.211313	0.182328	FLII/TRIOBP	2
BP	GO:1902894	negative regulation of miRNA transcription	2/149	25/18870	0.0164963	0.211313	0.182328	SRF/RARA	2
BP	GO:0000375	RNA splicing, via transesterification reactions	7/149	336/18870	0.0174724	0.222281	0.191791	SRRM2/RBM10/DHX16/XAB2/RBM42/CASC3/SF3B4	7
BP	GO:1900078	positive regulation of cellular response to insulin stimulus	2/149	26/18870	0.0177795	0.222281	0.191791	GNAI2/CTSD	2
BP	GO:2000629	negative regulation of miRNA metabolic process	2/149	26/18870	0.0177795	0.222281	0.191791	SRF/RARA	2
BP	GO:0051098	regulation of binding	6/149	262/18870	0.0179159	0.222281	0.191791	BAX/FLOT1/MARK2/CSNK1E/ARRB2/RARA	6
BP	GO:0002764	immune response-regulating signaling pathway	9/149	500/18870	0.0179178	0.222281	0.191791	BAX/IRAK1/FLOT1/PUM1/GPR108/UNC93B1/RBCK1/CYBA/ARRB2	9
BP	GO:0006414	translational elongation	3/149	70/18870	0.0179668	0.222281	0.191791	ZNF598/EEF1D/EEF2	3
BP	GO:1901880	negative regulation of protein depolymerization	3/149	70/18870	0.0179668	0.222281	0.191791	KATNB1/FLII/TRIOBP	3
BP	GO:1902893	regulation of miRNA transcription	3/149	70/18870	0.0179668	0.222281	0.191791	SRF/NR1H2/RARA	3
BP	GO:0030239	myofibril assembly	3/149	71/18870	0.0186532	0.226367	0.195317	SRF/WDR1/FLII	3
BP	GO:0045600	positive regulation of fat cell differentiation	3/149	71/18870	0.0186532	0.226367	0.195317	CEBPB/ZNF385A/METRNL	3
BP	GO:0061614	miRNA transcription	3/149	71/18870	0.0186532	0.226367	0.195317	SRF/NR1H2/RARA	3
BP	GO:0001704	formation of primary germ layer	4/149	128/18870	0.0187425	0.226367	0.195317	SRF/AXIN1/ITGA5/DUSP1	4
BP	GO:0010884	positive regulation of lipid storage	2/149	27/18870	0.0191036	0.226367	0.195317	EHD1/NR1H2	2
BP	GO:0032753	positive regulation of interleukin-4 production	2/149	27/18870	0.0191036	0.226367	0.195317	CEBPB/RARA	2
BP	GO:0032878	regulation of establishment or maintenance of cell polarity	2/149	27/18870	0.0191036	0.226367	0.195317	FLOT2/PLEKHG3	2
BP	GO:0033119	negative regulation of RNA splicing	2/149	27/18870	0.0191036	0.226367	0.195317	RBM10/RBM42	2
BP	GO:0034976	response to endoplasmic reticulum stress	6/149	266/18870	0.0191478	0.226367	0.195317	BAX/CEBPB/FLOT1/TMUB1/NR1H2/P4HB	6
BP	GO:0050684	regulation of mRNA processing	4/149	129/18870	0.0192269	0.226367	0.195317	RBM10/SAFB2/RBM42/SF3B4	4
BP	GO:2001056	positive regulation of cysteine-type endopeptidase activity	4/149	129/18870	0.0192269	0.226367	0.195317	FADD/MTCH1/BAX/CTSD	4
BP	GO:0070527	platelet aggregation	3/149	72/18870	0.0193541	0.226367	0.195317	ILK/VCL/TLN1	3
BP	GO:0055001	muscle cell development	5/149	195/18870	0.0193917	0.226367	0.195317	SRF/ACTN4/G6PD/WDR1/FLII	5
BP	GO:2000116	regulation of cysteine-type endopeptidase activity	5/149	195/18870	0.0193917	0.226367	0.195317	FADD/MTCH1/BAX/IFI6/CTSD	5
BP	GO:0055002	striated muscle cell development	3/149	73/18870	0.0200694	0.233336	0.20133	SRF/WDR1/FLII	3
BP	GO:0055007	cardiac muscle cell differentiation	4/149	131/18870	0.0202187	0.234133	0.202017	SRF/G6PD/ARRB2/RARA	4
BP	GO:0045669	positive regulation of osteoblast differentiation	3/149	74/18870	0.0207991	0.237078	0.204558	CEBPB/ILK/JUND	3
BP	GO:0046777	protein autophosphorylation	5/149	199/18870	0.0209619	0.237078	0.204558	STK25/ULK1/IRAK1/PIM3/MARK2	5
BP	GO:0030168	platelet activation	4/149	133/18870	0.0212416	0.237078	0.204558	SRF/ILK/VCL/TLN1	4
BP	GO:0016032	viral process	8/149	432/18870	0.0215391	0.237078	0.204558	MGAT1/ITGA5/PCBP1/TRIM26/P4HB/TRIM28/LAMP1/FURIN	8
BP	GO:0010506	regulation of autophagy	7/149	355/18870	0.0228092	0.237078	0.204558	EXOC7/VHL/ULK1/TOM1/WDR6/CCNY/CAPNS1	7
BP	GO:0032091	negative regulation of protein binding	3/149	77/18870	0.0230749	0.237078	0.204558	BAX/CSNK1E/ARRB2	3
BP	GO:0043297	apical junction assembly	3/149	77/18870	0.0230749	0.237078	0.204558	SRF/VCL/WDR1	3
BP	GO:0006353	DNA-templated transcription termination	2/149	30/18870	0.0233143	0.237078	0.204558	MAZ/POLR2A	2
BP	GO:0039694	viral RNA genome replication	2/149	30/18870	0.0233143	0.237078	0.204558	PCBP1/TRIM28	2
BP	GO:0060142	regulation of syncytium formation by plasma membrane fusion	2/149	30/18870	0.0233143	0.237078	0.204558	EHD1/FLOT1	2
BP	GO:0000379	tRNA-type intron splice site recognition and cleavage	1/149	3/18870	0.0235031	0.237078	0.204558	TSEN34	1
BP	GO:0001172	RNA-templated transcription	1/149	3/18870	0.0235031	0.237078	0.204558	POLR2A	1
BP	GO:0002128	tRNA nucleoside ribose methylation	1/149	3/18870	0.0235031	0.237078	0.204558	WDR6	1
BP	GO:0002904	positive regulation of B cell apoptotic process	1/149	3/18870	0.0235031	0.237078	0.204558	BAX	1
BP	GO:0006808	regulation of nitrogen utilization	1/149	3/18870	0.0235031	0.237078	0.204558	BAX	1
BP	GO:0010609	mRNA localization resulting in post-transcriptional regulation of gene expression	1/149	3/18870	0.0235031	0.237078	0.204558	ZNF385A	1
BP	GO:0019243	methylglyoxal catabolic process to D-lactate via S-lactoyl-glutathione	1/149	3/18870	0.0235031	0.237078	0.204558	PNKD	1
BP	GO:0033227	dsRNA transport	1/149	3/18870	0.0235031	0.237078	0.204558	FLOT1	1
BP	GO:0035697	CD8-positive, alpha-beta T cell extravasation	1/149	3/18870	0.0235031	0.237078	0.204558	FADD	1
BP	GO:0038155	interleukin-23-mediated signaling pathway	1/149	3/18870	0.0235031	0.237078	0.204558	P4HB	1
BP	GO:0048320	axial mesoderm formation	1/149	3/18870	0.0235031	0.237078	0.204558	AXIN1	1
BP	GO:0061428	negative regulation of transcription from RNA polymerase II promoter in response to hypoxia	1/149	3/18870	0.0235031	0.237078	0.204558	VHL	1
BP	GO:0061753	substrate localization to autophagosome	1/149	3/18870	0.0235031	0.237078	0.204558	TOM1	1
BP	GO:0071550	death-inducing signaling complex assembly	1/149	3/18870	0.0235031	0.237078	0.204558	FADD	1
BP	GO:0090187	positive regulation of pancreatic juice secretion	1/149	3/18870	0.0235031	0.237078	0.204558	NR1H2	1
BP	GO:0106016	positive regulation of inflammatory response to wounding	1/149	3/18870	0.0235031	0.237078	0.204558	GRN	1
BP	GO:0150106	regulation of protein localization to cell-cell junction	1/149	3/18870	0.0235031	0.237078	0.204558	VCL	1
BP	GO:1901536	negative regulation of DNA demethylation	1/149	3/18870	0.0235031	0.237078	0.204558	TRIM28	1
BP	GO:1902263	apoptotic process involved in embryonic digit morphogenesis	1/149	3/18870	0.0235031	0.237078	0.204558	BAX	1
BP	GO:1902445	regulation of mitochondrial membrane permeability involved in programmed necrotic cell death	1/149	3/18870	0.0235031	0.237078	0.204558	BAX	1
BP	GO:1904398	positive regulation of neuromuscular junction development	1/149	3/18870	0.0235031	0.237078	0.204558	DCTN1	1
BP	GO:1904879	positive regulation of calcium ion transmembrane transport via high voltage-gated calcium channel	1/149	3/18870	0.0235031	0.237078	0.204558	G6PD	1
BP	GO:1904958	positive regulation of midbrain dopaminergic neuron differentiation	1/149	3/18870	0.0235031	0.237078	0.204558	CSNK1E	1
BP	GO:2000120	positive regulation of sodium-dependent phosphate transport	1/149	3/18870	0.0235031	0.237078	0.204558	CEBPB	1
BP	GO:2000409	positive regulation of T cell extravasation	1/149	3/18870	0.0235031	0.237078	0.204558	FADD	1
BP	GO:2000449	regulation of CD8-positive, alpha-beta T cell extravasation	1/149	3/18870	0.0235031	0.237078	0.204558	FADD	1
BP	GO:2000645	negative regulation of receptor catabolic process	1/149	3/18870	0.0235031	0.237078	0.204558	FURIN	1
BP	GO:0050772	positive regulation of axonogenesis	3/149	78/18870	0.0238624	0.239773	0.206883	STK25/SRF/PLXNB2	3
BP	GO:0010212	response to ionizing radiation	4/149	138/18870	0.0239359	0.239773	0.206883	EEF1D/BAX/INTS3/TMEM109	4
BP	GO:0019362	pyridine nucleotide metabolic process	3/149	79/18870	0.0246644	0.243588	0.210175	TKT/PGD/G6PD	3
BP	GO:0046496	nicotinamide nucleotide metabolic process	3/149	79/18870	0.0246644	0.243588	0.210175	TKT/PGD/G6PD	3
BP	GO:0019886	antigen processing and presentation of exogenous peptide antigen via MHC class II	2/149	31/18870	0.024795	0.243588	0.210175	UNC93B1/CTSD	2
BP	GO:0034121	regulation of toll-like receptor signaling pathway	2/149	31/18870	0.024795	0.243588	0.210175	GPR108/ARRB2	2
BP	GO:0051491	positive regulation of filopodium assembly	2/149	31/18870	0.024795	0.243588	0.210175	SRF/RHOQ	2
BP	GO:0001909	leukocyte mediated cytotoxicity	4/149	140/18870	0.025069	0.243588	0.210175	FADD/STXBP2/LAMP1/ARRB2	4
BP	GO:0008360	regulation of cell shape	4/149	140/18870	0.025069	0.243588	0.210175	MARK2/RHOQ/WDR1/PLXNB2	4
BP	GO:0034329	cell junction assembly	8/149	446/18870	0.02544	0.243588	0.210175	SRF/FLOT1/ITGA5/VCL/TLN1/DBNL/WDR1/PLXNB2	8
BP	GO:0043242	negative regulation of protein-containing complex disassembly	3/149	80/18870	0.0254808	0.243588	0.210175	KATNB1/FLII/TRIOBP	3
BP	GO:0010765	positive regulation of sodium ion transport	2/149	32/18870	0.0263132	0.243588	0.210175	MLLT6/ACTN4	2
BP	GO:0019082	viral protein processing	2/149	32/18870	0.0263132	0.243588	0.210175	MGAT1/FURIN	2
BP	GO:0031116	positive regulation of microtubule polymerization	2/149	32/18870	0.0263132	0.243588	0.210175	DCTN1/CDKN1B	2
BP	GO:0048384	retinoic acid receptor signaling pathway	2/149	32/18870	0.0263132	0.243588	0.210175	ACTN4/RARA	2
BP	GO:1902074	response to salt	7/149	366/18870	0.0263675	0.243588	0.210175	FADD/JUND/GNAI2/ITPR3/CDKN1B/G6PD/ANXA11	7
BP	GO:1903900	regulation of viral life cycle	4/149	143/18870	0.0268285	0.243588	0.210175	TRIM26/P4HB/TRIM28/FURIN	4
BP	GO:0052548	regulation of endopeptidase activity	6/149	288/18870	0.0269661	0.243588	0.210175	FADD/MTCH1/BAX/IFI6/CTSD/FURIN	6
BP	GO:0060337	type I interferon-mediated signaling pathway	3/149	82/18870	0.0271568	0.243588	0.210175	TRIM41/FADD/IRAK1	3
BP	GO:0140056	organelle localization by membrane tethering	3/149	82/18870	0.0271568	0.243588	0.210175	EXOC7/STXBP2/STX16	3
BP	GO:0045216	cell-cell junction organization	5/149	214/18870	0.0275815	0.243588	0.210175	CCM2/SRF/VCL/TLN1/WDR1	5
BP	GO:0072659	protein localization to plasma membrane	6/149	290/18870	0.0277677	0.243588	0.210175	RAB40C/EHD1/FLOT2/FLOT1/RHOQ/PACS1	6
BP	GO:0033238	regulation of amine metabolic process	2/149	33/18870	0.027868	0.243588	0.210175	VHL/PNKD	2
BP	GO:0043618	regulation of transcription from RNA polymerase II promoter in response to stress	2/149	33/18870	0.027868	0.243588	0.210175	VHL/CEBPB	2
BP	GO:1904893	negative regulation of receptor signaling pathway via STAT	2/149	33/18870	0.027868	0.243588	0.210175	VHL/HGS	2
BP	GO:0071357	cellular response to type I interferon	3/149	83/18870	0.0280165	0.243588	0.210175	TRIM41/FADD/IRAK1	3
BP	GO:2001235	positive regulation of apoptotic signaling pathway	4/149	145/18870	0.0280417	0.243588	0.210175	FADD/BAX/RBCK1/LTBR	4
BP	GO:0002753	cytosolic pattern recognition receptor signaling pathway	4/149	146/18870	0.0286604	0.243588	0.210175	IRAK1/FLOT1/PUM1/UNC93B1	4
BP	GO:0045598	regulation of fat cell differentiation	4/149	146/18870	0.0286604	0.243588	0.210175	AXIN1/CEBPB/ZNF385A/METRNL	4
BP	GO:0050821	protein stabilization	5/149	217/18870	0.0290478	0.243588	0.210175	VHL/GRN/FLOT2/FLOT1/LAMP1	5
BP	GO:0043161	proteasome-mediated ubiquitin-dependent protein catabolic process	8/149	458/18870	0.0291571	0.243588	0.210175	TRPC4AP/ZNF598/VHL/AXIN1/TMUB1/CSNK1E/RBCK1/ARRB2	8
BP	GO:0071456	cellular response to hypoxia	4/149	147/18870	0.0292872	0.243588	0.210175	VHL/IRAK1/CDKN1B/P4HB	4
BP	GO:0002828	regulation of type 2 immune response	2/149	34/18870	0.029459	0.243588	0.210175	STAT6/RARA	2
BP	GO:0072524	pyridine-containing compound metabolic process	3/149	85/18870	0.0297789	0.243588	0.210175	TKT/PGD/G6PD	3
BP	GO:0038061	non-canonical NF-kappaB signal transduction	4/149	148/18870	0.0299221	0.243588	0.210175	IRAK1/ILK/ACTN4/RBCK1	4
BP	GO:2000628	regulation of miRNA metabolic process	3/149	86/18870	0.0306816	0.243588	0.210175	SRF/NR1H2/RARA	3
BP	GO:0002446	neutrophil mediated immunity	2/149	35/18870	0.0310853	0.243588	0.210175	STXBP2/WDR1	2
BP	GO:0002495	antigen processing and presentation of peptide antigen via MHC class II	2/149	35/18870	0.0310853	0.243588	0.210175	UNC93B1/CTSD	2
BP	GO:0030947	regulation of vascular endothelial growth factor receptor signaling pathway	2/149	35/18870	0.0310853	0.243588	0.210175	HGS/ITGA5	2
BP	GO:0032633	interleukin-4 production	2/149	35/18870	0.0310853	0.243588	0.210175	CEBPB/RARA	2
BP	GO:0032673	regulation of interleukin-4 production	2/149	35/18870	0.0310853	0.243588	0.210175	CEBPB/RARA	2
BP	GO:0048873	homeostasis of number of cells within a tissue	2/149	35/18870	0.0310853	0.243588	0.210175	VHL/BAX	2
BP	GO:0051204	protein insertion into mitochondrial membrane	2/149	35/18870	0.0310853	0.243588	0.210175	MTCH1/BAX	2
BP	GO:0060544	regulation of necroptotic process	2/149	35/18870	0.0310853	0.243588	0.210175	FADD/RBCK1	2
BP	GO:0001666	response to hypoxia	6/149	298/18870	0.031132	0.243588	0.210175	VHL/SRF/IRAK1/CDKN1B/P4HB/DDIT4	6
BP	GO:0001777	T cell homeostatic proliferation	1/149	4/18870	0.0312148	0.243588	0.210175	BAX	1
BP	GO:0002265	astrocyte activation involved in immune response	1/149	4/18870	0.0312148	0.243588	0.210175	GRN	1
BP	GO:0002296	T-helper 1 cell lineage commitment	1/149	4/18870	0.0312148	0.243588	0.210175	STAT6	1
BP	GO:0002339	B cell selection	1/149	4/18870	0.0312148	0.243588	0.210175	BAX	1
BP	GO:0007079	mitotic chromosome movement towards spindle pole	1/149	4/18870	0.0312148	0.243588	0.210175	KATNB1	1
BP	GO:0010041	response to iron(III) ion	1/149	4/18870	0.0312148	0.243588	0.210175	G6PD	1
BP	GO:0019740	nitrogen utilization	1/149	4/18870	0.0312148	0.243588	0.210175	BAX	1
BP	GO:0030043	actin filament fragmentation	1/149	4/18870	0.0312148	0.243588	0.210175	WDR1	1
BP	GO:0030047	actin modification	1/149	4/18870	0.0312148	0.243588	0.210175	TRIOBP	1
BP	GO:0031117	positive regulation of microtubule depolymerization	1/149	4/18870	0.0312148	0.243588	0.210175	KATNB1	1
BP	GO:0032898	neurotrophin production	1/149	4/18870	0.0312148	0.243588	0.210175	FURIN	1
BP	GO:0033132	negative regulation of glucokinase activity	1/149	4/18870	0.0312148	0.243588	0.210175	MIDN	1
BP	GO:0035811	negative regulation of urine volume	1/149	4/18870	0.0312148	0.243588	0.210175	MLLT6	1
BP	GO:0036155	acylglycerol acyl-chain remodeling	1/149	4/18870	0.0312148	0.243588	0.210175	PNPLA2	1
BP	GO:0038020	insulin receptor recycling	1/149	4/18870	0.0312148	0.243588	0.210175	CTSD	1
BP	GO:0043321	regulation of natural killer cell degranulation	1/149	4/18870	0.0312148	0.243588	0.210175	LAMP1	1
BP	GO:0043323	positive regulation of natural killer cell degranulation	1/149	4/18870	0.0312148	0.243588	0.210175	LAMP1	1
BP	GO:0048295	positive regulation of isotype switching to IgE isotypes	1/149	4/18870	0.0312148	0.243588	0.210175	STAT6	1
BP	GO:0048319	axial mesoderm morphogenesis	1/149	4/18870	0.0312148	0.243588	0.210175	AXIN1	1
BP	GO:0048597	post-embryonic camera-type eye morphogenesis	1/149	4/18870	0.0312148	0.243588	0.210175	BAX	1
BP	GO:0051596	methylglyoxal catabolic process	1/149	4/18870	0.0312148	0.243588	0.210175	PNKD	1
BP	GO:0061727	methylglyoxal catabolic process to lactate	1/149	4/18870	0.0312148	0.243588	0.210175	PNKD	1
BP	GO:0090107	regulation of high-density lipoprotein particle assembly	1/149	4/18870	0.0312148	0.243588	0.210175	NR1H2	1
BP	GO:0090168	Golgi reassembly	1/149	4/18870	0.0312148	0.243588	0.210175	STK25	1
BP	GO:0140192	regulation of adenylate cyclase-activating adrenergic receptor signaling pathway involved in heart process	1/149	4/18870	0.0312148	0.243588	0.210175	GNAI2	1
BP	GO:0140199	negative regulation of adenylate cyclase-activating adrenergic receptor signaling pathway involved in heart process	1/149	4/18870	0.0312148	0.243588	0.210175	GNAI2	1
BP	GO:0140252	regulation protein catabolic process at postsynapse	1/149	4/18870	0.0312148	0.243588	0.210175	VHL	1
BP	GO:0140447	cytokine precursor processing	1/149	4/18870	0.0312148	0.243588	0.210175	FURIN	1
BP	GO:0141008	retrotransposon silencing by mRNA destabilization	1/149	4/18870	0.0312148	0.243588	0.210175	MOV10	1
BP	GO:0141067	intracellular nitrogen homeostasis	1/149	4/18870	0.0312148	0.243588	0.210175	BAX	1
BP	GO:1901143	insulin catabolic process	1/149	4/18870	0.0312148	0.243588	0.210175	CTSD	1
BP	GO:1902512	positive regulation of apoptotic DNA fragmentation	1/149	4/18870	0.0312148	0.243588	0.210175	BAX	1
BP	GO:1903300	negative regulation of hexokinase activity	1/149	4/18870	0.0312148	0.243588	0.210175	MIDN	1
BP	GO:1903905	positive regulation of establishment of T cell polarity	1/149	4/18870	0.0312148	0.243588	0.210175	FLOT2	1
BP	GO:1904886	beta-catenin destruction complex disassembly	1/149	4/18870	0.0312148	0.243588	0.210175	FRAT2	1
BP	GO:1905178	regulation of cardiac muscle tissue regeneration	1/149	4/18870	0.0312148	0.243588	0.210175	CDKN1B	1
BP	GO:1905673	positive regulation of lysosome organization	1/149	4/18870	0.0312148	0.243588	0.210175	GRN	1
BP	GO:0002832	negative regulation of response to biotic stimulus	4/149	150/18870	0.0312162	0.243588	0.210175	GRN/FAM3A/NR1H2/ARRB2	4
BP	GO:0051092	positive regulation of NF-kappaB transcription factor activity	4/149	150/18870	0.0312162	0.243588	0.210175	FLOT2/IRAK1/FLOT1/RBCK1	4
BP	GO:0032088	negative regulation of NF-kappaB transcription factor activity	3/149	87/18870	0.0315986	0.244593	0.211043	IRAK1/RBCK1/ARRB2	3
BP	GO:0033077	T cell differentiation in thymus	3/149	87/18870	0.0315986	0.244593	0.211043	FADD/SRF/CLPTM1	3
BP	GO:0034243	regulation of transcription elongation by RNA polymerase II	3/149	87/18870	0.0315986	0.244593	0.211043	VHL/AXIN1/INTS3	3
BP	GO:0002366	leukocyte activation involved in immune response	6/149	301/18870	0.0324594	0.249899	0.21562	GRN/STXBP2/STAT6/SBNO2/LAMP1/RARA	6
BP	GO:0032147	activation of protein kinase activity	3/149	88/18870	0.0325299	0.249899	0.21562	AXIN1/IRAK1/MARK2	3
BP	GO:1903531	negative regulation of secretion by cell	4/149	152/18870	0.0325429	0.249899	0.21562	PIM3/GNAI2/MIDN/PNKD	4
BP	GO:0032456	endocytic recycling	3/149	89/18870	0.0334754	0.255703	0.220628	EHD1/HGS/STX16	3
BP	GO:0034340	response to type I interferon	3/149	89/18870	0.0334754	0.255703	0.220628	TRIM41/FADD/IRAK1	3
BP	GO:0071222	cellular response to lipopolysaccharide	5/149	226/18870	0.0337396	0.257042	0.221784	TRIM41/IRAK1/VIM/SBNO2/RARA	5
BP	GO:0002263	cell activation involved in immune response	6/149	305/18870	0.034286	0.259658	0.224041	GRN/STXBP2/STAT6/SBNO2/LAMP1/RARA	6
BP	GO:0007589	body fluid secretion	3/149	90/18870	0.0344352	0.259658	0.224041	COPA/NR1H2/CYBA	3
BP	GO:0002504	antigen processing and presentation of peptide or polysaccharide antigen via MHC class II	2/149	37/18870	0.0344417	0.259658	0.224041	UNC93B1/CTSD	2
BP	GO:0070306	lens fiber cell differentiation	2/149	37/18870	0.0344417	0.259658	0.224041	VIM/CDKN1B	2
BP	GO:0002697	regulation of immune effector process	7/149	389/18870	0.0349958	0.260195	0.224505	FADD/GRN/STXBP2/STAT6/LAMP1/ARRB2/RARA	7
BP	GO:0010950	positive regulation of endopeptidase activity	4/149	156/18870	0.0352944	0.260195	0.224505	FADD/MTCH1/BAX/CTSD	4
BP	GO:0007179	transforming growth factor beta receptor signaling pathway	5/149	229/18870	0.0354023	0.260195	0.224505	AXIN1/FAM89B/ARRB2/ZYX/FURIN	5
BP	GO:0097191	extrinsic apoptotic signaling pathway	5/149	229/18870	0.0354023	0.260195	0.224505	FADD/BAX/IFI6/RBCK1/LTBR	5
BP	GO:0097006	regulation of plasma lipoprotein particle levels	3/149	91/18870	0.0354092	0.260195	0.224505	EHD1/NR1H2/FURIN	3
BP	GO:0007043	cell-cell junction assembly	4/149	157/18870	0.0360027	0.260195	0.224505	SRF/VCL/TLN1/WDR1	4
BP	GO:0090151	establishment of protein localization to mitochondrial membrane	2/149	38/18870	0.0361704	0.260195	0.224505	MTCH1/BAX	2
BP	GO:0022406	membrane docking	3/149	92/18870	0.0363973	0.260195	0.224505	EXOC7/STXBP2/STX16	3
BP	GO:0140747	regulation of ncRNA transcription	3/149	92/18870	0.0363973	0.260195	0.224505	SRF/NR1H2/RARA	3
BP	GO:0007599	hemostasis	5/149	231/18870	0.0365385	0.260195	0.224505	SRF/ILK/VCL/TLN1/ZNF385A	5
BP	GO:0007605	sensory perception of sound	4/149	158/18870	0.0367193	0.260195	0.224505	AXIN1/CDKN1B/WDR1/TRIOBP	4
BP	GO:0036294	cellular response to decreased oxygen levels	4/149	158/18870	0.0367193	0.260195	0.224505	VHL/IRAK1/CDKN1B/P4HB	4
BP	GO:2001236	regulation of extrinsic apoptotic signaling pathway	4/149	158/18870	0.0367193	0.260195	0.224505	FADD/IFI6/RBCK1/LTBR	4
BP	GO:1903131	mononuclear cell differentiation	8/149	481/18870	0.0373008	0.260195	0.224505	FADD/SRF/BAX/STAT6/CEBPB/LTBR/CLPTM1/RARA	8
BP	GO:1904705	regulation of vascular associated smooth muscle cell proliferation	3/149	93/18870	0.0373995	0.260195	0.224505	RBM10/GNAI2/CDKN1B	3
BP	GO:0016241	regulation of macroautophagy	4/149	159/18870	0.037444	0.260195	0.224505	EXOC7/ULK1/TOM1/CAPNS1	4
BP	GO:0043620	regulation of DNA-templated transcription in response to stress	2/149	39/18870	0.037932	0.260195	0.224505	VHL/CEBPB	2
BP	GO:0098926	postsynaptic signal transduction	2/149	39/18870	0.037932	0.260195	0.224505	GNAI2/ARRB2	2
BP	GO:0072593	reactive oxygen species metabolic process	5/149	234/18870	0.0382847	0.260195	0.224505	GNAI2/IFI6/G6PD/CYBA/DDIT4	5
BP	GO:0019915	lipid storage	3/149	94/18870	0.0384157	0.260195	0.224505	EHD1/NR1H2/PNPLA2	3
BP	GO:0000393	spliceosomal conformational changes to generate catalytic conformation	1/149	5/18870	0.0388661	0.260195	0.224505	XAB2	1
BP	GO:0002282	microglial cell activation involved in immune response	1/149	5/18870	0.0388661	0.260195	0.224505	GRN	1
BP	GO:0014805	smooth muscle adaptation	1/149	5/18870	0.0388661	0.260195	0.224505	CYBA	1
BP	GO:0019732	antifungal humoral response	1/149	5/18870	0.0388661	0.260195	0.224505	FAM3A	1
BP	GO:0032415	regulation of sodium:proton antiporter activity	1/149	5/18870	0.0388661	0.260195	0.224505	ACTN4	1
BP	GO:0032417	positive regulation of sodium:proton antiporter activity	1/149	5/18870	0.0388661	0.260195	0.224505	ACTN4	1
BP	GO:0044860	protein localization to plasma membrane raft	1/149	5/18870	0.0388661	0.260195	0.224505	FLOT2	1
BP	GO:0048550	negative regulation of pinocytosis	1/149	5/18870	0.0388661	0.260195	0.224505	NR1H2	1
BP	GO:0060011	Sertoli cell proliferation	1/149	5/18870	0.0388661	0.260195	0.224505	BAX	1
BP	GO:0060266	negative regulation of respiratory burst involved in inflammatory response	1/149	5/18870	0.0388661	0.260195	0.224505	GRN	1
BP	GO:0060591	chondroblast differentiation	1/149	5/18870	0.0388661	0.260195	0.224505	RARA	1
BP	GO:0061073	ciliary body morphogenesis	1/149	5/18870	0.0388661	0.260195	0.224505	VHL	1
BP	GO:0070257	positive regulation of mucus secretion	1/149	5/18870	0.0388661	0.260195	0.224505	CYBA	1
BP	GO:0097039	protein linear polyubiquitination	1/149	5/18870	0.0388661	0.260195	0.224505	RBCK1	1
BP	GO:1901329	regulation of odontoblast differentiation	1/149	5/18870	0.0388661	0.260195	0.224505	CEBPB	1
BP	GO:1902164	positive regulation of DNA damage response, signal transduction by p53 class mediator resulting in transcription of p21 class mediator	1/149	5/18870	0.0388661	0.260195	0.224505	ZNF385A	1
BP	GO:1902262	apoptotic process involved in blood vessel morphogenesis	1/149	5/18870	0.0388661	0.260195	0.224505	BAX	1
BP	GO:1902339	positive regulation of apoptotic process involved in morphogenesis	1/149	5/18870	0.0388661	0.260195	0.224505	BAX	1
BP	GO:1903626	positive regulation of DNA catabolic process	1/149	5/18870	0.0388661	0.260195	0.224505	BAX	1
BP	GO:1904340	positive regulation of dopaminergic neuron differentiation	1/149	5/18870	0.0388661	0.260195	0.224505	CSNK1E	1
BP	GO:1904956	regulation of midbrain dopaminergic neuron differentiation	1/149	5/18870	0.0388661	0.260195	0.224505	CSNK1E	1
BP	GO:1904978	regulation of endosome organization	1/149	5/18870	0.0388661	0.260195	0.224505	TOM1	1
BP	GO:1905034	regulation of antifungal innate immune response	1/149	5/18870	0.0388661	0.260195	0.224505	FAM3A	1
BP	GO:2000118	regulation of sodium-dependent phosphate transport	1/149	5/18870	0.0388661	0.260195	0.224505	CEBPB	1
BP	GO:2000407	regulation of T cell extravasation	1/149	5/18870	0.0388661	0.260195	0.224505	FADD	1
BP	GO:0002573	myeloid leukocyte differentiation	5/149	235/18870	0.0388779	0.260195	0.224505	FADD/CEBPB/SBNO2/LTBR/RARA	5
BP	GO:0070507	regulation of microtubule cytoskeleton organization	4/149	161/18870	0.0389181	0.260195	0.224505	KATNB1/DCTN1/MARK2/CDKN1B	4
BP	GO:0036293	response to decreased oxygen levels	6/149	315/18870	0.0391401	0.260195	0.224505	VHL/SRF/IRAK1/CDKN1B/P4HB/DDIT4	6
BP	GO:0007044	cell-substrate junction assembly	3/149	95/18870	0.039446	0.260195	0.224505	ITGA5/VCL/TLN1	3
BP	GO:0031110	regulation of microtubule polymerization or depolymerization	3/149	95/18870	0.039446	0.260195	0.224505	KATNB1/DCTN1/CDKN1B	3
BP	GO:1990874	vascular associated smooth muscle cell proliferation	3/149	95/18870	0.039446	0.260195	0.224505	RBM10/GNAI2/CDKN1B	3
BP	GO:0002478	antigen processing and presentation of exogenous peptide antigen	2/149	40/18870	0.0397259	0.260195	0.224505	UNC93B1/CTSD	2
BP	GO:0043368	positive T cell selection	2/149	40/18870	0.0397259	0.260195	0.224505	SRF/STAT6	2
BP	GO:0045730	respiratory burst	2/149	40/18870	0.0397259	0.260195	0.224505	GRN/CYBA	2
BP	GO:0046676	negative regulation of insulin secretion	2/149	40/18870	0.0397259	0.260195	0.224505	PIM3/MIDN	2
BP	GO:0048821	erythrocyte development	2/149	40/18870	0.0397259	0.260195	0.224505	SRF/G6PD	2
BP	GO:0051693	actin filament capping	2/149	40/18870	0.0397259	0.260195	0.224505	FLII/TRIOBP	2
BP	GO:0062098	regulation of programmed necrotic cell death	2/149	40/18870	0.0397259	0.260195	0.224505	FADD/RBCK1	2
BP	GO:0043281	regulation of cysteine-type endopeptidase activity involved in apoptotic process	4/149	163/18870	0.0404252	0.263414	0.227282	MTCH1/BAX/IFI6/CTSD	4
BP	GO:0001910	regulation of leukocyte mediated cytotoxicity	3/149	96/18870	0.0404903	0.263414	0.227282	FADD/LAMP1/ARRB2	3
BP	GO:0034109	homotypic cell-cell adhesion	3/149	96/18870	0.0404903	0.263414	0.227282	ILK/VCL/TLN1	3
BP	GO:0071219	cellular response to molecule of bacterial origin	5/149	239/18870	0.041307	0.265274	0.228887	TRIM41/IRAK1/VIM/SBNO2/RARA	5
BP	GO:0042554	superoxide anion generation	2/149	41/18870	0.0415513	0.265274	0.228887	GNAI2/CYBA	2
BP	GO:0035051	cardiocyte differentiation	4/149	165/18870	0.0419651	0.265274	0.228887	SRF/G6PD/ARRB2/RARA	4
BP	GO:0031348	negative regulation of defense response	6/149	321/18870	0.0422528	0.265274	0.228887	GRN/FAM3A/NR1H2/METRNL/ARRB2/FURIN	6
BP	GO:0051090	regulation of DNA-binding transcription factor activity	7/149	406/18870	0.0424616	0.265274	0.228887	SRF/FLOT2/IRAK1/FLOT1/TRIM26/RBCK1/ARRB2	7
BP	GO:0002275	myeloid cell activation involved in immune response	3/149	98/18870	0.0426205	0.265274	0.228887	GRN/STXBP2/SBNO2	3
BP	GO:0048534	hematopoietic or lymphoid organ development	3/149	98/18870	0.0426205	0.265274	0.228887	FADD/SRF/LTBR	3
BP	GO:0044403	biological process involved in symbiotic interaction	6/149	322/18870	0.0427863	0.265274	0.228887	EXOC7/ITGA5/TRIM26/P4HB/LAMP1/FURIN	6
BP	GO:0006040	amino sugar metabolic process	2/149	42/18870	0.0434079	0.265274	0.228887	MGAT1/CMAS	2
BP	GO:0006904	vesicle docking involved in exocytosis	2/149	42/18870	0.0434079	0.265274	0.228887	EXOC7/STXBP2	2
BP	GO:0016601	Rac protein signal transduction	2/149	42/18870	0.0434079	0.265274	0.228887	NISCH/DBNL	2
BP	GO:0030866	cortical actin cytoskeleton organization	2/149	42/18870	0.0434079	0.265274	0.228887	TLN1/RHOQ	2
BP	GO:0042092	type 2 immune response	2/149	42/18870	0.0434079	0.265274	0.228887	STAT6/RARA	2
BP	GO:0042119	neutrophil activation	2/149	42/18870	0.0434079	0.265274	0.228887	GRN/STXBP2	2
BP	GO:0090148	membrane fission	2/149	42/18870	0.0434079	0.265274	0.228887	EXOC7/HGS	2
BP	GO:1904706	negative regulation of vascular associated smooth muscle cell proliferation	2/149	42/18870	0.0434079	0.265274	0.228887	RBM10/CDKN1B	2
BP	GO:1990000	amyloid fibril formation	2/149	42/18870	0.0434079	0.265274	0.228887	VHL/FURIN	2
BP	GO:2001234	negative regulation of apoptotic signaling pathway	5/149	243/18870	0.0438264	0.265274	0.228887	MAZ/BAX/GNAI2/IFI6/ZNF385A	5
BP	GO:0050792	regulation of viral process	4/149	168/18870	0.0443366	0.265274	0.228887	TRIM26/P4HB/TRIM28/FURIN	4
BP	GO:0007178	transmembrane receptor protein serine/threonine kinase signaling pathway	7/149	410/18870	0.0443576	0.265274	0.228887	AXIN1/VIM/ILK/FAM89B/ARRB2/ZYX/FURIN	7
BP	GO:0018107	peptidyl-threonine phosphorylation	3/149	100/18870	0.044806	0.265274	0.228887	ULK1/AXIN1/MARK2	3
BP	GO:0034250	positive regulation of amide metabolic process	4/149	169/18870	0.0451435	0.265274	0.228887	VIM/CSNK1E/EEF2/PLXNB2	4
BP	GO:0006513	protein monoubiquitination	2/149	43/18870	0.0452948	0.265274	0.228887	ZNF598/TRIM41	2
BP	GO:0014002	astrocyte development	2/149	43/18870	0.0452948	0.265274	0.228887	GRN/VIM	2
BP	GO:0060443	mammary gland morphogenesis	2/149	43/18870	0.0452948	0.265274	0.228887	BAX/STAT6	2
BP	GO:0042326	negative regulation of phosphorylation	6/149	327/18870	0.0455177	0.265274	0.228887	BAX/CDKN1B/CTDSP1/DUSP1/ARRB2/MIDN	6
BP	GO:0022604	regulation of cell morphogenesis	5/149	247/18870	0.0464364	0.265274	0.228887	MARK2/MOV10/RHOQ/WDR1/PLXNB2	5
BP	GO:0001844	protein insertion into mitochondrial membrane involved in apoptotic signaling pathway	1/149	6/18870	0.0464574	0.265274	0.228887	BAX	1
BP	GO:0002457	T cell antigen processing and presentation	1/149	6/18870	0.0464574	0.265274	0.228887	UNC93B1	1
BP	GO:0008635	activation of cysteine-type endopeptidase activity involved in apoptotic process by cytochrome c	1/149	6/18870	0.0464574	0.265274	0.228887	BAX	1
BP	GO:0009052	pentose-phosphate shunt, non-oxidative branch	1/149	6/18870	0.0464574	0.265274	0.228887	TKT	1
BP	GO:0009438	methylglyoxal metabolic process	1/149	6/18870	0.0464574	0.265274	0.228887	PNKD	1
BP	GO:0010891	negative regulation of sequestering of triglyceride	1/149	6/18870	0.0464574	0.265274	0.228887	PNPLA2	1
BP	GO:0010966	regulation of phosphate transport	1/149	6/18870	0.0464574	0.265274	0.228887	CEBPB	1
BP	GO:0019682	glyceraldehyde-3-phosphate metabolic process	1/149	6/18870	0.0464574	0.265274	0.228887	TKT	1
BP	GO:0022028	tangential migration from the subventricular zone to the olfactory bulb	1/149	6/18870	0.0464574	0.265274	0.228887	SRF	1
BP	GO:0032799	low-density lipoprotein receptor particle metabolic process	1/149	6/18870	0.0464574	0.265274	0.228887	FURIN	1
BP	GO:0032802	low-density lipoprotein particle receptor catabolic process	1/149	6/18870	0.0464574	0.265274	0.228887	FURIN	1
BP	GO:0032803	regulation of low-density lipoprotein particle receptor catabolic process	1/149	6/18870	0.0464574	0.265274	0.228887	FURIN	1
BP	GO:0032911	negative regulation of transforming growth factor beta1 production	1/149	6/18870	0.0464574	0.265274	0.228887	FURIN	1
BP	GO:0033131	regulation of glucokinase activity	1/149	6/18870	0.0464574	0.265274	0.228887	MIDN	1
BP	GO:0034137	positive regulation of toll-like receptor 2 signaling pathway	1/149	6/18870	0.0464574	0.265274	0.228887	CYBA	1
BP	GO:0046666	retinal cell programmed cell death	1/149	6/18870	0.0464574	0.265274	0.228887	BAX	1
BP	GO:0046929	negative regulation of neurotransmitter secretion	1/149	6/18870	0.0464574	0.265274	0.228887	PNKD	1
BP	GO:0051167	xylulose 5-phosphate metabolic process	1/149	6/18870	0.0464574	0.265274	0.228887	TKT	1
BP	GO:0051902	negative regulation of mitochondrial depolarization	1/149	6/18870	0.0464574	0.265274	0.228887	IFI6	1
BP	GO:0060028	convergent extension involved in axis elongation	1/149	6/18870	0.0464574	0.265274	0.228887	TRIM28	1
BP	GO:0060268	negative regulation of respiratory burst	1/149	6/18870	0.0464574	0.265274	0.228887	GRN	1
BP	GO:0060770	negative regulation of epithelial cell proliferation involved in prostate gland development	1/149	6/18870	0.0464574	0.265274	0.228887	CDKN1B	1
BP	GO:0070295	renal water absorption	1/149	6/18870	0.0464574	0.265274	0.228887	MLLT6	1
BP	GO:0071878	negative regulation of adenylate cyclase-activating adrenergic receptor signaling pathway	1/149	6/18870	0.0464574	0.265274	0.228887	GNAI2	1
BP	GO:0071896	protein localization to adherens junction	1/149	6/18870	0.0464574	0.265274	0.228887	VCL	1
BP	GO:0072675	osteoclast fusion	1/149	6/18870	0.0464574	0.265274	0.228887	SBNO2	1
BP	GO:0140250	regulation protein catabolic process at synapse	1/149	6/18870	0.0464574	0.265274	0.228887	VHL	1
BP	GO:0180012	co-transcriptional RNA 3'-end processing, cleavage and polyadenylation pathway	1/149	6/18870	0.0464574	0.265274	0.228887	CPSF1	1
BP	GO:1900150	regulation of defense response to fungus	1/149	6/18870	0.0464574	0.265274	0.228887	FAM3A	1
BP	GO:1901159	xylulose 5-phosphate biosynthetic process	1/149	6/18870	0.0464574	0.265274	0.228887	TKT	1
BP	GO:1902162	regulation of DNA damage response, signal transduction by p53 class mediator resulting in transcription of p21 class mediator	1/149	6/18870	0.0464574	0.265274	0.228887	ZNF385A	1
BP	GO:1902564	negative regulation of neutrophil activation	1/149	6/18870	0.0464574	0.265274	0.228887	GRN	1
BP	GO:1903903	regulation of establishment of T cell polarity	1/149	6/18870	0.0464574	0.265274	0.228887	FLOT2	1
BP	GO:1904747	positive regulation of apoptotic process involved in development	1/149	6/18870	0.0464574	0.265274	0.228887	BAX	1
BP	GO:1905691	lipid droplet disassembly	1/149	6/18870	0.0464574	0.265274	0.228887	PNPLA2	1
BP	GO:0030856	regulation of epithelial cell differentiation	4/149	171/18870	0.0467821	0.26591	0.229435	VHL/CEBPB/VCL/CDKN1B	4
BP	GO:0048660	regulation of smooth muscle cell proliferation	4/149	171/18870	0.0467821	0.26591	0.229435	RBM10/IRAK1/GNAI2/CDKN1B	4
BP	GO:0046364	monosaccharide biosynthetic process	3/149	102/18870	0.0470464	0.26591	0.229435	ZNF692/PGD/G6PD	3
BP	GO:0150115	cell-substrate junction organization	3/149	102/18870	0.0470464	0.26591	0.229435	ITGA5/VCL/TLN1	3
BP	GO:0030835	negative regulation of actin filament depolymerization	2/149	44/18870	0.0472116	0.26591	0.229435	FLII/TRIOBP	2
BP	GO:0060338	regulation of type I interferon-mediated signaling pathway	2/149	44/18870	0.0472116	0.26591	0.229435	TRIM41/FADD	2
BP	GO:0090207	regulation of triglyceride metabolic process	2/149	44/18870	0.0472116	0.26591	0.229435	NR1H2/PNPLA2	2
BP	GO:0051048	negative regulation of secretion	4/149	172/18870	0.0476136	0.267653	0.23094	PIM3/GNAI2/MIDN/PNKD	4
BP	GO:0002703	regulation of leukocyte mediated immunity	5/149	249/18870	0.0477755	0.268043	0.231276	FADD/STXBP2/STAT6/LAMP1/ARRB2	5
BP	GO:0043254	regulation of protein-containing complex assembly	7/149	419/18870	0.0488217	0.273383	0.235883	ULK1/BAX/DCTN1/CDKN1B/NR1H2/FLII/TRIOBP	7
BP	GO:0001825	blastocyst formation	2/149	45/18870	0.0491576	0.273676	0.236136	SRF/FURIN	2
BP	GO:0045214	sarcomere organization	2/149	45/18870	0.0491576	0.273676	0.236136	SRF/WDR1	2
BP	GO:0090278	negative regulation of peptide hormone secretion	2/149	45/18870	0.0491576	0.273676	0.236136	PIM3/MIDN	2
BP	GO:0071453	cellular response to oxygen levels	4/149	174/18870	0.0493014	0.273949	0.236372	VHL/IRAK1/CDKN1B/P4HB	4
BP	GO:0061013	regulation of mRNA catabolic process	5/149	252/18870	0.0498269	0.276339	0.238434	RBM10/VIM/PUM1/MOV10/CASC3	5
CC	GO:0005925	focal adhesion	13/153	421/19886	2.33918e-05	0.00412183	0.00324215	FLOT2/VIM/FLOT1/ILK/STX16/ITGA5/VCL/TLN1/P4HB/ACTN4/FLII/TRIOBP/ZYX	13
CC	GO:0030055	cell-substrate junction	13/153	431/19886	2.98494e-05	0.00412183	0.00324215	FLOT2/VIM/FLOT1/ILK/STX16/ITGA5/VCL/TLN1/P4HB/ACTN4/FLII/TRIOBP/ZYX	13
CC	GO:0042581	specific granule	8/153	160/19886	3.39711e-05	0.00412183	0.00324215	GHDC/TOM1/STXBP2/CKAP4/VCL/CYBA/CTSD/ANXA11	8
CC	GO:0045335	phagocytic vesicle	7/153	142/19886	0.000116143	0.010569	0.00831339	VIM/HGS/UNC93B1/LAMP1/CYBA/ANXA11/ZYX	7
CC	GO:0005811	lipid droplet	6/153	104/19886	0.000153401	0.0111676	0.00878425	RAB40C/EHD1/PITPNM1/IRAK1/CKAP4/PNPLA2	6
CC	GO:0030139	endocytic vesicle	10/153	348/19886	0.000372148	0.022577	0.0177587	EHD1/FLOT2/VIM/HGS/UNC93B1/LAMP1/CYBA/ARRB2/ANXA11/ZYX	10
CC	GO:0005684	U2-type spliceosomal complex	5/153	92/19886	0.000725034	0.0377018	0.0296555	SRRM2/DHX16/XAB2/CASC3/SF3B4	5
CC	GO:0005766	primary lysosome	6/153	155/19886	0.00128169	0.0489869	0.0385322	TOM1/GRN/STXBP2/CKAP4/LAMP1/ANXA11	6
CC	GO:0042582	azurophil granule	6/153	155/19886	0.00128169	0.0489869	0.0385322	TOM1/GRN/STXBP2/CKAP4/LAMP1/ANXA11	6
CC	GO:0031252	cell leading edge	10/153	423/19886	0.00164625	0.0489869	0.0385322	FLOT2/VIM/FLOT1/ILK/DCTN1/ITGA5/TLN1/P4HB/DBNL/FAM89B	10
CC	GO:0002102	podosome	3/153	31/19886	0.00171391	0.0489869	0.0385322	VCL/DBNL/WDR1	3
CC	GO:0042470	melanosome	5/153	112/19886	0.00174953	0.0489869	0.0385322	FLOT1/P4HB/LAMP1/CTSD/ANXA11	5
CC	GO:0048770	pigment granule	5/153	112/19886	0.00174953	0.0489869	0.0385322	FLOT1/P4HB/LAMP1/CTSD/ANXA11	5
CC	GO:0016600	flotillin complex	2/153	9/19886	0.00204344	0.0495875	0.0390046	FLOT2/FLOT1	2
CC	GO:0031095	platelet dense tubular network membrane	2/153	9/19886	0.00204344	0.0495875	0.0390046	EHD1/ITPR3	2
CC	GO:0030864	cortical actin cytoskeleton	4/153	73/19886	0.00242932	0.0543395	0.0427425	FLOT2/FLOT1/ACTN4/WDR1	4
CC	GO:0005938	cell cortex	8/153	305/19886	0.00253784	0.0543395	0.0427425	EXOC7/AXIN1/FLOT2/FLOT1/DCTN1/ACTN4/DBNL/WDR1	8
CC	GO:0031094	platelet dense tubular network	2/153	11/19886	0.00309054	0.0624975	0.0491594	EHD1/ITPR3	2
CC	GO:0001931	uropod	2/153	13/19886	0.00433893	0.0733333	0.0576826	FLOT2/FLOT1	2
CC	GO:0031464	Cul4A-RING E3 ubiquitin ligase complex	2/153	13/19886	0.00433893	0.0733333	0.0576826	TRPC4AP/CDKN1B	2
CC	GO:0044194	cytolytic granule	2/153	13/19886	0.00433893	0.0733333	0.0576826	STXBP2/LAMP1	2
CC	GO:0030027	lamellipodium	6/153	201/19886	0.00467832	0.0733333	0.0576826	FLOT2/FLOT1/ILK/P4HB/DBNL/FAM89B	6
CC	GO:0005635	nuclear envelope	10/153	494/19886	0.00497802	0.0733333	0.0576826	GHDC/RANBP3/CCNI/MFSD10/BAX/DCTN1/ITPR3/CASC3/TMEM109/ANXA11	10
CC	GO:0030496	midbody	6/153	204/19886	0.00502427	0.0733333	0.0576826	KATNB1/EXOC7/PITPNM1/GNAI2/TRIOBP/ANXA11	6
CC	GO:0031254	cell trailing edge	2/153	14/19886	0.00503662	0.0733333	0.0576826	FLOT2/FLOT1	2
CC	GO:0005798	Golgi-associated vesicle	4/153	94/19886	0.00601236	0.0841731	0.066209	COPA/RHOQ/PACS1/FURIN	4
CC	GO:0071005	U2-type precatalytic spliceosome	3/153	50/19886	0.00671892	0.090581	0.0712493	SRRM2/DHX16/SF3B4	3
CC	GO:0071011	precatalytic spliceosome	3/153	53/19886	0.00789721	0.102664	0.0807535	SRRM2/DHX16/SF3B4	3
CC	GO:0000307	cyclin-dependent protein kinase holoenzyme complex	3/153	54/19886	0.00831528	0.103729	0.0815914	CCNI/CCND3/CCNY	3
CC	GO:0070820	tertiary granule	5/153	164/19886	0.00883007	0.103729	0.0815914	STXBP2/DBNL/LAMP1/CYBA/CTSD	5
CC	GO:0030863	cortical cytoskeleton	4/153	105/19886	0.00883407	0.103729	0.0815914	FLOT2/FLOT1/ACTN4/WDR1	4
CC	GO:0035577	azurophil granule membrane	3/153	58/19886	0.0101163	0.114381	0.0899699	TOM1/CKAP4/LAMP1	3
CC	GO:0030667	secretory granule membrane	7/153	314/19886	0.0109623	0.114381	0.0899699	RAB24/TOM1/FLOT2/CKAP4/ITPR3/LAMP1/CYBA	7
CC	GO:0035580	specific granule lumen	3/153	62/19886	0.0121267	0.114381	0.0899699	GHDC/VCL/CTSD	3
CC	GO:0034774	secretory granule lumen	7/153	322/19886	0.0124534	0.114381	0.0899699	GHDC/GRN/VCL/ACTN4/DBNL/CTSD/EEF2	7
CC	GO:0060205	cytoplasmic vesicle lumen	7/153	325/19886	0.0130486	0.114381	0.0899699	GHDC/GRN/VCL/ACTN4/DBNL/CTSD/EEF2	7
CC	GO:0034451	centriolar satellite	4/153	118/19886	0.0131405	0.114381	0.0899699	EXOC7/FLOT1/G6PD/FLII	4
CC	GO:0031983	vesicle lumen	7/153	326/19886	0.0132515	0.114381	0.0899699	GHDC/GRN/VCL/ACTN4/DBNL/CTSD/EEF2	7
CC	GO:0090575	RNA polymerase II transcription regulator complex	6/153	254/19886	0.0139333	0.114381	0.0899699	STAT6/CEBPB/JUND/NR1H2/TRIM28/RARA	6
CC	GO:0101002	ficolin-1-rich granule	5/153	185/19886	0.0143032	0.114381	0.0899699	VCL/DBNL/LAMP1/CTSD/EEF2	5
CC	GO:0005912	adherens junction	5/153	188/19886	0.0152361	0.114381	0.0899699	FLOT2/FLOT1/VCL/TLN1/ZYX	5
CC	GO:0000308	cytoplasmic cyclin-dependent protein kinase holoenzyme complex	1/153	2/19886	0.0153289	0.114381	0.0899699	CCNY	1
CC	GO:0005760	gamma DNA polymerase complex	1/153	2/19886	0.0153289	0.114381	0.0899699	POLG	1
CC	GO:0016222	procollagen-proline 4-dioxygenase complex	1/153	2/19886	0.0153289	0.114381	0.0899699	P4HB	1
CC	GO:0034674	integrin alpha5-beta1 complex	1/153	2/19886	0.0153289	0.114381	0.0899699	ITGA5	1
CC	GO:0097130	cyclin D3-CDK4 complex	1/153	2/19886	0.0153289	0.114381	0.0899699	CCND3	1
CC	GO:0097145	BAK complex	1/153	2/19886	0.0153289	0.114381	0.0899699	BAX	1
CC	GO:1990647	C/EBP complex	1/153	2/19886	0.0153289	0.114381	0.0899699	CEBPB	1
CC	GO:1904813	ficolin-1-rich granule lumen	4/153	124/19886	0.0155101	0.114381	0.0899699	VCL/DBNL/CTSD/EEF2	4
CC	GO:0030137	COPI-coated vesicle	2/153	25/19886	0.0157117	0.114381	0.0899699	COPA/PACS1	2
CC	GO:1902554	serine/threonine protein kinase complex	4/153	128/19886	0.0172301	0.122975	0.0967303	ULK1/CCNI/CCND3/CCNY	4
CC	GO:0044291	cell-cell contact zone	3/153	72/19886	0.0180916	0.126641	0.0996137	FLOT2/FLOT1/VCL	3
CC	GO:0005681	spliceosomal complex	5/153	205/19886	0.0212951	0.138961	0.109304	SRRM2/DHX16/XAB2/CASC3/SF3B4	5
CC	GO:0071007	U2-type catalytic step 2 spliceosome	2/153	30/19886	0.0222196	0.138961	0.109304	SRRM2/XAB2	2
CC	GO:0020016	ciliary pocket	1/153	3/19886	0.0229056	0.138961	0.109304	EHD1	1
CC	GO:0020018	ciliary pocket membrane	1/153	3/19886	0.0229056	0.138961	0.109304	EHD1	1
CC	GO:0033565	ESCRT-0 complex	1/153	3/19886	0.0229056	0.138961	0.109304	HGS	1
CC	GO:0036488	CHOP-C/EBP complex	1/153	3/19886	0.0229056	0.138961	0.109304	CEBPB	1
CC	GO:0071062	alphav-beta3 integrin-vitronectin complex	1/153	3/19886	0.0229056	0.138961	0.109304	ITGA5	1
CC	GO:0101004	cytolytic granule membrane	1/153	3/19886	0.0229056	0.138961	0.109304	LAMP1	1
CC	GO:0005640	nuclear outer membrane	2/153	31/19886	0.0236338	0.141028	0.11093	ITPR3/TMEM109	2
CC	GO:1902911	protein kinase complex	4/153	148/19886	0.0275872	0.158207	0.124442	ULK1/CCNI/CCND3/CCNY	4
CC	GO:0000214	tRNA-intron endonuclease complex	1/153	4/19886	0.0304243	0.158207	0.124442	TSEN34	1
CC	GO:0005853	eukaryotic translation elongation factor 1 complex	1/153	4/19886	0.0304243	0.158207	0.124442	EEF1D	1
CC	GO:0030891	VCB complex	1/153	4/19886	0.0304243	0.158207	0.124442	VHL	1
CC	GO:0070876	SOSS complex	1/153	4/19886	0.0304243	0.158207	0.124442	INTS3	1
CC	GO:0071797	LUBAC complex	1/153	4/19886	0.0304243	0.158207	0.124442	RBCK1	1
CC	GO:0090443	FAR/SIN/STRIPAK complex	1/153	4/19886	0.0304243	0.158207	0.124442	STRN4	1
CC	GO:0110158	calpain complex	1/153	4/19886	0.0304243	0.158207	0.124442	CAPNS1	1
CC	GO:1903349	omegasome membrane	1/153	4/19886	0.0304243	0.158207	0.124442	ULK1	1
CC	GO:0061695	transferase complex, transferring phosphorus-containing groups	6/153	306/19886	0.0312486	0.15857	0.124729	ULK1/CCNI/POLG/CCND3/POLR2A/CCNY	6
CC	GO:0010494	cytoplasmic stress granule	3/153	89/19886	0.0313656	0.15857	0.124729	PUM1/MOV10/CASC3	3
CC	GO:0080008	Cul4-RING E3 ubiquitin ligase complex	2/153	37/19886	0.0328537	0.163242	0.128403	TRPC4AP/CDKN1B	2
CC	GO:0035579	specific granule membrane	3/153	91/19886	0.0331865	0.163242	0.128403	TOM1/CKAP4/CYBA	3
CC	GO:0005774	vacuolar membrane	8/153	484/19886	0.0338732	0.164398	0.129312	ULK1/CLCN7/TOM1/GRN/FLOT1/CKAP4/LAMP1/CTSD	8
CC	GO:0005668	RNA polymerase transcription factor SL1 complex	1/153	5/19886	0.0378856	0.170251	0.133917	TAF1C	1
CC	GO:0008352	katanin complex	1/153	5/19886	0.0378856	0.170251	0.133917	KATNB1	1
CC	GO:0035976	transcription factor AP-1 complex	1/153	5/19886	0.0378856	0.170251	0.133917	JUND	1
CC	GO:0097013	phagocytic vesicle lumen	1/153	5/19886	0.0378856	0.170251	0.133917	HGS	1
CC	GO:0120044	stereocilium base	1/153	5/19886	0.0378856	0.170251	0.133917	TRIOBP	1
CC	GO:1990462	omegasome	1/153	5/19886	0.0378856	0.170251	0.133917	ULK1	1
CC	GO:0098862	cluster of actin-based cell projections	4/153	165/19886	0.0387846	0.172166	0.135422	MFSD10/ITPR3/FLII/TRIOBP	4
CC	GO:0030426	growth cone	4/153	168/19886	0.0409938	0.17919	0.140948	KATNB1/EXOC7/CSNK1E/COPA	4
CC	GO:0031968	organelle outer membrane	5/153	246/19886	0.0417857	0.17919	0.140948	ULK1/MTCH1/BAX/ITPR3/TMEM109	5
CC	GO:0019867	outer membrane	5/153	248/19886	0.0430102	0.17919	0.140948	ULK1/MTCH1/BAX/ITPR3/TMEM109	5
CC	GO:0030427	site of polarized growth	4/153	173/19886	0.044832	0.17919	0.140948	KATNB1/EXOC7/CSNK1E/COPA	4
CC	GO:0000120	RNA polymerase I transcription regulator complex	1/153	6/19886	0.0452898	0.17919	0.140948	TAF1C	1
CC	GO:0031265	CD95 death-inducing signaling complex	1/153	6/19886	0.0452898	0.17919	0.140948	FADD	1
CC	GO:0032010	phagolysosome	1/153	6/19886	0.0452898	0.17919	0.140948	LAMP1	1
CC	GO:0097342	ripoptosome	1/153	6/19886	0.0452898	0.17919	0.140948	FADD	1
CC	GO:0097427	microtubule bundle	1/153	6/19886	0.0452898	0.17919	0.140948	MARK2	1
CC	GO:1990316	Atg1/ULK1 kinase complex	1/153	6/19886	0.0452898	0.17919	0.140948	ULK1	1
MF	GO:0031490	chromatin DNA binding	8/151	120/18496	6.36177e-06	0.00280554	0.00248444	SRF/REPIN1/CEBPB/SBNO2/NR1H2/ACTN4/WBP2/RARA	8
MF	GO:0044389	ubiquitin-like protein ligase binding	11/151	327/18496	7.94166e-05	0.0175114	0.0155071	AXIN1/HGS/CEBPB/POLR2A/VCL/CDKN1B/TRIM28/LTBR/CASC3/TRIOBP/ARRB2	11
MF	GO:0016538	cyclin-dependent protein serine/threonine kinase regulator activity	4/151	50/18496	0.000734248	0.107934	0.095581	CCNI/CCND3/CDKN1B/CCNY	4
MF	GO:0031625	ubiquitin protein ligase binding	9/151	308/18496	0.000981085	0.108165	0.0957848	AXIN1/POLR2A/VCL/CDKN1B/TRIM28/LTBR/CASC3/TRIOBP/ARRB2	9
MF	GO:0070016	armadillo repeat domain binding	2/151	8/18496	0.00179508	0.144481	0.127945	AXIN1/STRN4	2
MF	GO:0035091	phosphatidylinositol binding	8/151	276/18496	0.00196573	0.144481	0.127945	EXOC7/PITPNM1/TOM1/NISCH/HGS/ITPR3/TLN1/FLII	8
MF	GO:0043422	protein kinase B binding	2/151	10/18496	0.00285416	0.179812	0.159232	ARRB2/RARA	2
MF	GO:0045296	cadherin binding	8/151	334/18496	0.00621142	0.267838	0.237183	EHD1/EEF1D/MARK2/PCBP1/VCL/TLN1/DBNL/EEF2	8
MF	GO:0005543	phospholipid binding	10/151	484/18496	0.00646736	0.267838	0.237183	EXOC7/PITPNM1/TOM1/NISCH/HGS/EPN1/ITPR3/TLN1/FLII/ANXA11	10
MF	GO:0051015	actin filament binding	6/151	208/18496	0.00728321	0.267838	0.237183	TLN1/ACTN4/DBNL/WDR1/FLII/TRIOBP	6
MF	GO:0061575	cyclin-dependent protein serine/threonine kinase activator activity	2/151	16/18496	0.00737069	0.267838	0.237183	CCND3/CCNY	2
MF	GO:0005178	integrin binding	5/151	154/18496	0.00867857	0.267838	0.237183	NISCH/ITGA5/TLN1/P4HB/ACTN4	5
MF	GO:0043130	ubiquitin binding	4/151	99/18496	0.00882548	0.267838	0.237183	TOM1/HGS/DHX16/RBCK1	4
MF	GO:0050661	NADP binding	3/151	53/18496	0.00927355	0.267838	0.237183	POR/PGD/G6PD	3
MF	GO:1990756	ubiquitin ligase-substrate adaptor activity	3/151	54/18496	0.00976122	0.267838	0.237183	TRPC4AP/VHL/AXIN1	3
MF	GO:0003779	actin binding	9/151	438/18496	0.00994105	0.267838	0.237183	VCL/TLN1/P4HB/ACTN4/DBNL/WDR1/PLEKHG3/FLII/TRIOBP	9
MF	GO:0003746	translation elongation factor activity	2/151	20/18496	0.011424	0.267838	0.237183	EEF1D/EEF2	2
MF	GO:0001221	transcription coregulator binding	4/151	112/18496	0.0134296	0.267838	0.237183	STAT6/JUND/FAM89B/RARA	4
MF	GO:0140767	enzyme-substrate adaptor activity	3/151	65/18496	0.0161106	0.267838	0.237183	TRPC4AP/VHL/AXIN1	3
MF	GO:0000213	tRNA-intron endonuclease activity	1/151	2/18496	0.0162616	0.267838	0.237183	TSEN34	1
MF	GO:0004345	glucose-6-phosphate dehydrogenase activity	1/151	2/18496	0.0162616	0.267838	0.237183	G6PD	1
MF	GO:0008781	N-acylneuraminate cytidylyltransferase activity	1/151	2/18496	0.0162616	0.267838	0.237183	CMAS	1
MF	GO:0030348	syntaxin-3 binding	1/151	2/18496	0.0162616	0.267838	0.237183	STXBP2	1
MF	GO:0032427	GBD domain binding	1/151	2/18496	0.0162616	0.267838	0.237183	RHOQ	1
MF	GO:0032574	5'-3' RNA helicase activity	1/151	2/18496	0.0162616	0.267838	0.237183	MOV10	1
MF	GO:0035851	Krueppel-associated box domain binding	1/151	2/18496	0.0162616	0.267838	0.237183	TRIM28	1
MF	GO:0032182	ubiquitin-like protein binding	4/151	119/18496	0.0164404	0.267838	0.237183	TOM1/HGS/DHX16/RBCK1	4
MF	GO:0070412	R-SMAD binding	2/151	25/18496	0.0175647	0.267838	0.237183	AXIN1/RANBP3	2
MF	GO:0042974	nuclear retinoic acid receptor binding	2/151	26/18496	0.0189278	0.267838	0.237183	NR1H2/ACTN4	2
MF	GO:0004674	protein serine/threonine kinase activity	8/151	427/18496	0.024134	0.267838	0.237183	STK25/ULK1/IRAK1/PIM3/ILK/MARK2/CCND3/CSNK1E	8
MF	GO:0000822	inositol hexakisphosphate binding	1/151	3/18496	0.0242937	0.267838	0.237183	ITPR3	1
MF	GO:0003958	NADPH-hemoprotein reductase activity	1/151	3/18496	0.0242937	0.267838	0.237183	POR	1
MF	GO:0003968	RNA-dependent RNA polymerase activity	1/151	3/18496	0.0242937	0.267838	0.237183	POLR2A	1
MF	GO:0004416	hydroxyacylglutathione hydrolase activity	1/151	3/18496	0.0242937	0.267838	0.237183	PNKD	1
MF	GO:0004802	transketolase activity	1/151	3/18496	0.0242937	0.267838	0.237183	TKT	1
MF	GO:0005220	inositol 1,4,5-trisphosphate-sensitive calcium-release channel activity	1/151	3/18496	0.0242937	0.267838	0.237183	ITPR3	1
MF	GO:0051264	mono-olein transacylation activity	1/151	3/18496	0.0242937	0.267838	0.237183	PNPLA2	1
MF	GO:0051265	diolein transacylation activity	1/151	3/18496	0.0242937	0.267838	0.237183	PNPLA2	1
MF	GO:0070853	myosin VI binding	1/151	3/18496	0.0242937	0.267838	0.237183	TOM1	1
MF	GO:0170011	stalled ribosome sensor activity	1/151	3/18496	0.0242937	0.267838	0.237183	ZNF598	1
MF	GO:0106310	protein serine kinase activity	7/151	361/18496	0.0289077	0.3027	0.268055	STK25/ULK1/IRAK1/PIM3/ILK/MARK2/CSNK1E	7
MF	GO:0002020	protease binding	4/151	142/18496	0.0291589	0.3027	0.268055	FADD/POLG/FLOT1/FURIN	4
MF	GO:0010698	acetyltransferase activator activity	1/151	4/18496	0.0322606	0.3027	0.268055	BRPF1	1
MF	GO:0034191	apolipoprotein A-I receptor binding	1/151	4/18496	0.0322606	0.3027	0.268055	NR1H2	1
MF	GO:0035877	death effector domain binding	1/151	4/18496	0.0322606	0.3027	0.268055	FADD	1
MF	GO:0072320	volume-sensitive chloride channel activity	1/151	4/18496	0.0322606	0.3027	0.268055	TTYH3	1
MF	GO:1904399	heparan sulfate binding	1/151	4/18496	0.0322606	0.3027	0.268055	FURIN	1
MF	GO:0016651	oxidoreductase activity, acting on NAD(P)H	3/151	87/18496	0.034371	0.302907	0.268239	NDUFA8/POR/CYBA	3
MF	GO:0019887	protein kinase regulator activity	5/151	226/18496	0.0380787	0.302907	0.268239	CCNI/MARK2/CCND3/CDKN1B/CCNY	5
MF	GO:0004656	procollagen-proline 4-dioxygenase activity	1/151	5/18496	0.0401628	0.302907	0.268239	P4HB	1
MF	GO:0016744	transketolase or transaldolase activity	1/151	5/18496	0.0401628	0.302907	0.268239	TKT	1
MF	GO:0043035	chromatin insulator sequence binding	1/151	5/18496	0.0401628	0.302907	0.268239	REPIN1	1
MF	GO:0043533	inositol 1,3,4,5 tetrakisphosphate binding	1/151	5/18496	0.0401628	0.302907	0.268239	ITPR3	1
MF	GO:0050436	microfibril binding	1/151	5/18496	0.0401628	0.302907	0.268239	POLR2A	1
MF	GO:0140517	protein-RNA adaptor activity	1/151	5/18496	0.0401628	0.302907	0.268239	ZNF598	1
MF	GO:1990935	splicing factor binding	1/151	5/18496	0.0401628	0.302907	0.268239	SF3B4	1
MF	GO:0001046	core promoter sequence-specific DNA binding	2/151	41/18496	0.0441217	0.302907	0.268239	TAF1C/CEBPB	2
MF	GO:0035198	miRNA binding	2/151	42/18496	0.0460853	0.302907	0.268239	RBM10/PUM1	2
MF	GO:0003711	transcription elongation factor activity	1/151	6/18496	0.048001	0.302907	0.268239	VHL	1
MF	GO:0004704	NF-kappaB-inducing kinase activity	1/151	6/18496	0.048001	0.302907	0.268239	IRAK1	1
MF	GO:0015665	alcohol transmembrane transporter activity	1/151	6/18496	0.048001	0.302907	0.268239	MFSD10	1
MF	GO:0016972	thiol oxidase activity	1/151	6/18496	0.048001	0.302907	0.268239	P4HB	1
MF	GO:0030274	LIM domain binding	1/151	6/18496	0.048001	0.302907	0.268239	TLN1	1
MF	GO:0031748	D1 dopamine receptor binding	1/151	6/18496	0.048001	0.302907	0.268239	ARRB2	1
MF	GO:0044323	retinoic acid-responsive element binding	1/151	6/18496	0.048001	0.302907	0.268239	RARA	1
MF	GO:0048406	nerve growth factor binding	1/151	6/18496	0.048001	0.302907	0.268239	FURIN	1
MF	GO:0051434	BH3 domain binding	1/151	6/18496	0.048001	0.302907	0.268239	BAX	1
MF	GO:0070087	chromo shadow domain binding	1/151	6/18496	0.048001	0.302907	0.268239	TRIM28	1
MF	GO:1990254	keratin filament binding	1/151	6/18496	0.048001	0.302907	0.268239	VIM	1
MF	GO:0048156	tau protein binding	2/151	43/18496	0.0480805	0.302907	0.268239	DCTN1/MARK2	2
