# Supplementary material for: FLOT1 and EEF1D: ac4C-related genes bridging Alzheimer’s disease and sleep deprivation
Source: Front Aging Neurosci. 2026 Jun 18;18:1825164. doi: 10.3389/fnagi.2026.1825164 (PMC13323225; doi:10.3389/fnagi.2026.1825164)
Supplement: SUPPLEMENTARY FIGURE 1 — Screen candidate key genes. (A) PPI network; (B) Cluster 1; (C) Cluster 2; (D) Cluster 3; (E,G) represent the error plots of Lasso cross-validation for AD and SD, respectively. A positive coefficient indicates that high expression of the gene increases the risk of the outcome, while a negative coefficient indicates that high expression of the gene reduces the risk of the outcome. Curves (in different colors): Changes in the regression coefficients of genes under different λ values; as λ increases, some curves gradually decrease to 0, indicating that the corresponding gene is eliminated by LASSO; (F,H) represent the gene coefficient plots of Lasso for AD and SD, respectively. Lines and labels in different colors: Each point represents a model corresponding to a λ value; colors and labels indicate the number of variables retained under that λ; (I) Venn diagram. [file Data_sheet_1.zip › Supplementary material/Supplementary Table 16.csv]

TF	Microglia.Disease	Microglia.Control
ARID3A(+)	0.471441187006988	0.343458511882109
ARNTL(+)	0.394747505922929	0.23627766204429
ATF1(+)	0.340227462025494	0.252533810917151
ATF3(+)	0.512614965357343	0.31768108275163
BACH2(+)	0.498466770929611	0.365183003203299
BATF(+)	0.395650672746411	0.25145969398524
BCLAF1(+)	0.519347886962586	0.349376955151215
BHLHE40(+)	0.237455512031937	0.152873833083089
BHLHE41(+)	0.535464923513549	0.329559094333653
BRCA1(+)	0.497167386224395	0.357665534523969
CEBPB(+)	0.51716932523333	0.239805267456484
CEBPD(+)	0.354395483416069	0.21486208002981
CEBPG(+)	0.260015797999402	0.320599075248851
CERS4(+)	0.493901382226691	0.352012356169062
CREB1(+)	0.237870463973355	0.147553078726802
CREB3L2(+)	0.398301027305608	0.268333647583642
CUX1(+)	0.455625377928265	0.318274262369683
DBP(+)	0.40562799356324	0.318874358828296
DDIT3(+)	0.375404137258061	0.227860296728616
DLX1(+)	0.393126738426644	0.31953745787314
DLX5(+)	0.352602443247422	0.29434675145013
DRAP1(+)	0.169594034973432	0.110652984609471
E2F3(+)	0.524834432859077	0.349476172556367
E2F7(+)	0.196068105113748	0.118424181443215
EBF1(+)	0.351420661069324	0.292180036783606
EGR1(+)	0.537491861256274	0.310215793549941
ELF1(+)	0.53302301443438	0.340713745564361
ELF2(+)	0.496429877479689	0.348131786189075
ELF4(+)	0.53323636700867	0.312678084037536
ELK1(+)	0.477772411239061	0.370486786133822
ELK3(+)	0.530880699557437	0.338626516648261
ELK4(+)	0.503264255832411	0.339413020522021
EP300(+)	0.425042118396697	0.311650390320769
ESRRA(+)	0.0882891774350175	0.117018072235874
ETS1(+)	0.495701656566015	0.363551399334
ETS2(+)	0.513384127603778	0.334617554505267
ETV1(+)	0.451925815478466	0.345567436459685
ETV3(+)	0.503017993059712	0.335283438804767
ETV5(+)	0.513786427215466	0.35528416926652
ETV6(+)	0.543153580106569	0.298574218734828
FLI1(+)	0.502065034379936	0.360745703921103
FOS(+)	0.516408570309128	0.301152154850403
FOSB(+)	0.3300994432281	0.205382529546981
FOSL1(+)	0.195334743661806	0.148099673749394
FOSL2(+)	0.527169160300537	0.323092094625007
FOXO3(+)	0.510527219158168	0.358624837622072
GABPA(+)	0.247468411637108	0.218648630456441
GABPB1(+)	0.418492252542854	0.303914585273207
GATAD1(+)	0.500038873755639	0.347154451098487
GFI1B(+)	0.411000640931838	0.260662001255456
GLI2(+)	0.377832880007623	0.279326253276706
GMEB1(+)	0.377452629743144	0.285830526504262
GTF3A(+)	0.3382617504326	0.282802241450688
HES6(+)	0.433337418063559	0.319397659933501
HESX1(+)	0.105382933330824	0.0997772957025053
HEY2(+)	0.355115646652631	0.254738317861061
HIF1A(+)	0.527978087303117	0.346925504434553
HMBOX1(+)	0.249397081852144	0.246880579081068
HMGA1(+)	0.458663348356917	0.287659181845002
HSF1(+)	0.364587834843003	0.297597083842557
ID2(+)	0.10147100103432	0.0874388946007943
IKZF1(+)	0.531891414709255	0.335977041485585
IKZF2(+)	0.42503272753517	0.289228357038183
ILF2(+)	0.477765677657281	0.349132583016672
ING4(+)	0.39785209915592	0.295748047079477
IRF1(+)	0.28392047110798	0.141658163636638
IRF4(+)	0.431957747071399	0.293418872756672
IRF5(+)	0.466925441868896	0.363286669901434
IRF8(+)	0.534329672333242	0.326523176148532
JUN(+)	0.38389850001203	0.202717061199582
JUNB(+)	0.512181550271014	0.242690320253976
JUND(+)	0.439103833995882	0.355578376228455
KLF12(+)	0.390998315060213	0.392971510633713
KLF4(+)	0.146544721501621	0.0933601477521909
LHX4(+)	0.286465575108736	0.176756852154265
MAFF(+)	0.344556696457019	0.211099851435242
MAFG(+)	0.371790626652249	0.196854779970471
MAFK(+)	0.496298356956992	0.337778465477774
MAX(+)	0.285221800686185	0.281004035517569
MEIS1(+)	0.306371615301743	0.287412000911502
MXD3(+)	0.474117144739055	0.330467154129429
MXI1(+)	0.37753479104188	0.195952076667245
MYBL1(+)	0.349085751851618	0.270311028587195
MYC(+)	0.384926820863052	0.262308893405467
MYRF(+)	0.483064751514311	0.353731968779592
MZF1(+)	0.356777441584395	0.306747310151797
NFAT5(+)	0.416782808189318	0.293642457452246
NFATC1(+)	0.474712245445012	0.33515642755266
NFATC2(+)	0.526168532269235	0.331957321485764
NFE2L1(+)	0.0980944882128862	0.0930870514769507
NFE2L3(+)	0.496030220085062	0.319207305122274
NFIA(+)	0.516003231604635	0.359241049529918
NFIB(+)	0.494560865316157	0.369990708123342
NFIC(+)	0.527830165530794	0.346810544319501
NFIL3(+)	0.435886781817604	0.273755401084938
NFKB1(+)	0.480477902074199	0.313531803563637
NFKB2(+)	0.466462967146886	0.309729691111493
NKX3-1(+)	0.372420478893689	0.221139085763032
NR2F1(+)	0.475555629671651	0.342636107190778
NR2F2(+)	0.292665421232617	0.300957808236767
NR3C1(+)	0.529570408769468	0.34511055201502
PAXIP1(+)	0.298333083170207	0.218343561792746
PBX1(+)	0.257047561322076	0.302795692813548
PKNOX2(+)	0.404111388669794	0.404779416297862
POU2AF1(+)	0.215058334204435	0.174827297233489
POU2F1(+)	0.468768987204253	0.355705521244313
POU2F2(+)	0.509792916896498	0.324592835487935
POU3F1(+)	0.468975182414674	0.311625281798917
POU3F2(+)	0.453339583788989	0.326984670210086
POU5F1(+)	0.529499032912296	0.326202598749322
POU6F1(+)	0.269359174454143	0.214611360511408
PURA(+)	0.513722168167603	0.358409270970932
RARB(+)	0.461338226440526	0.39100229468412
RARG(+)	0.362935818612178	0.324494141270924
REL(+)	0.42583416661245	0.254537161190141
RELB(+)	0.45379299974916	0.344611827422455
RFX1(+)	0.234796002799069	0.179977607697186
RFX3(+)	0.174148654391838	0.167762937708868
RFX4(+)	0.435077354159197	0.348895942573073
RFX5(+)	0.43166895291272	0.319707793795428
RFXANK(+)	0.310041954044697	0.161370760338317
RUNX3(+)	0.120111335656498	0.0675214756289856
RXRA(+)	0.476544351090053	0.336451537279101
RXRB(+)	0.150261288788942	0.152087519481609
SATB2(+)	0.127325483922148	0.117277812224039
SIRT6(+)	0.115637900709844	0.105924254088344
SNAPC4(+)	0.222613756034033	0.25230114326834
SOX10(+)	0.4506263154787	0.340194153653401
SOX13(+)	0.217144469990084	0.194984263573373
SOX2(+)	0.392489950879249	0.327934701774772
SOX9(+)	0.349412505410695	0.255877890986009
SP4(+)	0.518394036187009	0.349510235568522
SPI1(+)	0.376729793185778	0.254644116153766
SREBF2(+)	0.371313921519763	0.263773250777487
SRF(+)	0.280252807335544	0.198082152620081
STAT1(+)	0.504504279736835	0.340152513508847
STAT3(+)	0.532534646269679	0.253703247003826
STAT4(+)	0.358930922636713	0.30876323168121
STAT5B(+)	0.325049257588614	0.230058597853169
TAL1(+)	0.45031270301607	0.344025773599855
TBP(+)	0.443061542750774	0.319487174726136
TFE3(+)	0.127336682061056	0.0859775129641114
TFEB(+)	0.511702762130386	0.349999025225462
THRA(+)	0.439179456074513	0.35480245454327
THRB(+)	0.485650493389065	0.378844497865691
USF2(+)	0.256027944384847	0.169890468084395
VAX2(+)	0.194508830301068	0.24420808136633
VDR(+)	0.493917636595508	0.325834570732428
XBP1(+)	0.555710201583356	0.290341324837256
YY1(+)	0.383586720503114	0.290750443828054
ZBTB14(+)	0.246776878762249	0.137674438271339
ZBTB20(+)	0.514805734450694	0.361248258845397
ZBTB25(+)	0.45546867520503	0.319306167317897
ZBTB40(+)	0.523509371745652	0.326914723199086
ZBTB5(+)	0.0868992603405986	0.0951998213561115
ZBTB7A(+)	0.377957899751485	0.257513654417387
ZEB1(+)	0.422626373572107	0.350902903399684
ZFP37(+)	0.465192755392674	0.343979536466992
ZFP69B(+)	0.460426249699204	0.36796337234278
ZFY(+)	0.24362616285341	0.254140132556419
ZKSCAN1(+)	0.425312019411778	0.310977185679269
ZNF112(+)	0.267749116849417	0.292588350162146
ZNF140(+)	0.209462204303744	0.204208960892736
ZNF141(+)	0.490711028499104	0.309863307569568
ZNF197(+)	0.467516990726939	0.325495574377489
ZNF200(+)	0.382374380038706	0.262771815973452
ZNF287(+)	0.127384937618719	0.0860761609631109
ZNF316(+)	0.115409382285378	0.101032157084841
ZNF329(+)	0.199070423175004	0.156582863235961
ZNF333(+)	0.383600187436911	0.287590533669423
ZNF335(+)	0.362871297921661	0.28496766904903
ZNF345(+)	0.346172767747945	0.299298577024943
ZNF354C(+)	0.25909711990775	0.29653540423753
ZNF358(+)	0.32474170604573	0.249342610704527
ZNF407(+)	0.526711388811912	0.346338158618923
ZNF418(+)	0.156144800090591	0.10111265447511
ZNF444(+)	0.0752565268201353	0.0943805167576649
ZNF454(+)	0.296488805004996	0.24667499054893
ZNF467(+)	0.222674711745992	0.207616724089273
ZNF480(+)	0.231751971701081	0.177897177561406
ZNF526(+)	0.269449189869724	0.196438902940955
ZNF569(+)	0.114777100852961	0.146148614839399
ZNF571(+)	0.44101421711756	0.361377157804014
ZNF582(+)	0.240803304486058	0.202924299960078
ZNF599(+)	0.352900049014435	0.248278683628133
ZNF619(+)	0.0483261880971338	0.041203465251883
ZNF680(+)	0.256094586273055	0.229311277107976
ZNF681(+)	0.100586702494037	0.104452482591193
ZNF708(+)	0.358124214466032	0.241026281343622
ZNF727(+)	0.196878349637448	0.172294987398312
ZNF76(+)	0.175987905156774	0.130170768086968
ZNF780A(+)	0.497028181680269	0.31353921654157
ZNF805(+)	0.141627617936606	0.104476394237241
ZSCAN9(+)	0.271233657274541	0.20685110894239
