# Supplementary material for: FLOT1 and EEF1D: ac4C-related genes bridging Alzheimer’s disease and sleep deprivation
Source: Front Aging Neurosci. 2026 Jun 18;18:1825164. doi: 10.3389/fnagi.2026.1825164 (PMC13323225; doi:10.3389/fnagi.2026.1825164)
Supplement: SUPPLEMENTARY FIGURE 1 — Screen candidate key genes. (A) PPI network; (B) Cluster 1; (C) Cluster 2; (D) Cluster 3; (E,G) represent the error plots of Lasso cross-validation for AD and SD, respectively. A positive coefficient indicates that high expression of the gene increases the risk of the outcome, while a negative coefficient indicates that high expression of the gene reduces the risk of the outcome. Curves (in different colors): Changes in the regression coefficients of genes under different λ values; as λ increases, some curves gradually decrease to 0, indicating that the corresponding gene is eliminated by LASSO; (F,H) represent the gene coefficient plots of Lasso for AD and SD, respectively. Lines and labels in different colors: Each point represents a model corresponding to a λ value; colors and labels indicate the number of variables retained under that λ; (I) Venn diagram. [file Data_sheet_1.zip › Supplementary material/Supplementary Table 1.xlsx]

## Sheet: Sheet1
gene
CCNK
WBP11
ALKBH7
KIF22
STAU1
SPG7
EEFSEC
COQ9
BOK
FSCN1
CCND3
PDLIM2
SLC35E2B
GPR153
DHRS3
TRIM8
STK19
EVA1C
DHX34
C21orf59
PCGF6
PMM1
YTHDF1
PPIL2
NMRAL1
HOXC11
SMAD2
MAP7D1
SF3B4
ARNT
AKT2
CHPF
RNF26
VCL
WBP2
OTUB1
TNFAIP1
MOV10
DNAJC4
SNN
BHLHE40
FAM203A
FHL3
GNG11
GRN
FBN2
SLC35A2
CDH24
PODXL
MAP2K5
CASP14
CRIP1
CCDC97
HEMK1
ARHGAP17
C7orf49
RAB7L1
UBE2J2
MVB12A
CCDC22
PUM1
C12orf10
RELA
SMARCC2
BTG1
ATP13A1
IPO4
CACNB3
EMC8
LDOC1
FAM127A
SYVN1
U2AF1
ZNF511
WDR18
JOSD2
POLR3GL
NR2F1
GATA2
PVRIG
NR4A1
FAM83A
STRAP
SRRM1
SEC14L1
PRRC2A
POLA2
GCN1L1
FAM219B
MLLT1
SMARCA2
DR1
ILVBL
DIABLO
C9orf37
ZNF593
ULK1
UPP1
ITGA5
LIMK1
IFI6
ORAOV1
TNFRSF1A
ZYX
MIS18A
SLC25A25
PACS1
ZFPL1
KLF13
ATHL1
C16orf13
NPDC1
PKIG
NUDT8
VGLL4
B4GALT7
ACBD4
TARS2
NLE1
GRHPR
XAB2
ABHD14B
PRRC2C
ASIC1
PTGS1
ENSA
C6orf136
KCTD10
IL17RC
CHST13
TNKS1BP1
URM1
EFNA3
ERLIN1
EHD1
PWWP2B
C19orf24
CHPF2
GLIS2
NUDT14
ACAA1
GTF2H4
LAMB1
CAPG
SLC6A8
NUDT9
SLC35C2
ARAF
MRM1
B3GNT1
KATNB1
FAM189B
PRCC
STEAP3
VTI1B
TJAP1
LMAN2L
KIAA0930
THTPA
MAU2
FUOM
KIFC1
TIMELESS
PRMT2
TRIM25
RNF25
INPP5J
HCFC1R1
ZFP36L1
SIN3A
SARS2
SCAMP3
PNPLA2
RFXANK
SQSTM1
RAVER1
TSC22D4
MTDH
IFI27L2
MESP1
IDH3B
MED11
C16orf74
PRR14
GLE1
P4HA3
SUPT6H
CREB3
RUSC1
GORASP2
ROR2
P4HTM
VARS2
TNPO2
LMF2
TOR3A
SLC6A9
PYGO2
BCAT2
PACSIN2
ADCK5
TFAP2A
FBXO7
LOXL2
NXPH4
CDKN1B
CASC3
POLL
MAP2K7
CHD2
GMPPA
EPAS1
METTL21A
SHKBP1
NCKIPSD
BAG3
DUSP12
RIPK2
COG4
CCNL2
AGAP6
USF1
MED15
ERBB2
CCDC51
ANKRD9
ASCC2
SLC41A3
DCAF8
IGF1R
MED17
PIP4K2B
CBLL1
RAB11FIP1
MYPN
BRAT1
SPIN2B
DDX41
HECTD3
COQ4
LMAN2
PLD3
R3HCC1
MKRN1
SLC6A6
UPF2
BRPF1
UBXN11
STX5
NUBP1
ASL
TP53I11
RPTOR
FKBP5
DLG5
SRD5A1
POLD4
ZNF385A
SF3A1
SDR39U1
PELP1
QSOX1
TRIM27
ALDH2
MUM1
CCNF
ZFYVE19
CHCHD6
TFAP4
MARC1
PLXND1
MSANTD3-TMEFF1
LARS2
AP5Z1
AP2A1
C16orf91
SIGIRR
GGA1
B3GNT9
DHODH
HSPB7
MRPL46
UBL4A
PHF21A
CLN6
TMEM184B
KDM4A
ARMC10
IFI27L1
MPHOSPH8
PEX16
GIT1
PLEKHJ1
AP1S1
RNF149
TPRA1
TBCD
CNPY4
APLP1
GPT2
DECR2
TBC1D25
ILK
PKDCC
GATAD2A
CCT3
AGAP2-AS1
UBAC1
TMED1
AGBL5
FAM160A2
PPP1R15A
BRD2
CCNI
MTG2
GLUD1
TK1
DCTN3
DNAJB2
NELFCD
SEZ6L2
HSCB
MED4
TOB2
MTHFSD
PPM1G
ERI3
ARMC6
DSP
AGAP1
SAP30BP
CARS2
ULK3
MRPL9
HDDC3
PPP2R4
GSTZ1
VPS18
YIPF3
GLYR1
GLTPD1
ARID1A
DAP
TXNDC15
DFNA5
NENF
GGA2
ZDHHC24
SUV39H1
KLC4
SF3B2
UNC50
TCEB3
MRPL49
E2F4
MEF2D
TRMT6
MCM8
MAN2C1
SMOC1
QARS
CTDSP1
DGCR14
SPAG16
TBL2
CPSF7
UNC45A
SEPT8
SMCO4
RNF121
GOLGA8O
PPP1R11
FBXO31
NPEPPS
BRWD3
RHOD
TLN1
NOP9
PLXNB2
JOSD1
MANBAL
GPN2
HARS
MGAT1
RNF166
L1CAM
ZBTB9
CYB5R3
SNX17
EXOSC3
H2AFX
RNF8
XPO7
USB1
NELFA
SLC25A11
TRPC4AP
RHBDD3
NFKBIB
PPP1R13L
ZNF362
DNAJB12
ARL4D
ALDH3B1
KXD1
DNASE1L1
CA9
PRR13
SPNS1
DCTN1
MBOAT7
WRAP53
TAPBP
TMUB2
CLK3
GPATCH8
PMEPA1
SNRPB
CBX6
G6PC3
LRRC8A
POLR3D
RBM6
MFSD10
AIFM1
CDK10
TMEM164
ENO3
PXN
ITM2B
CD320
SLC29A2
VAMP2
YIPF2
PWP2
SCLY
ACLY
NPNT
GABARAPL1
NDUFB8
STARD3
HN1L
ADIPOR1
RNMTL1
RAF1
CRTC2
ESRP2
ADAM15
TAF6
FAM65A
ISG20
ASRGL1
ADARB1
TUBG1
NUMBL
OGG1
FAM105B
TP53I13
PVR
XPC
ARIH2
PHF19
ATG9A
EHD4
SLC44A2
CPSF6
ZNF692
OGFOD2
FBXL3
LDOC1L
WIZ
PDE2A
YBEY
ZNF740
PI4KB
KANK2
ATF5
CMBL
PHC2
RAB17
LIG1
RPUSD3
PQLC1
HDAC1
TSC22D3
WDR4
GHDC
RMND5B
GCHFR
FANCG
GNAI1
ZNF629
STXBP2
COTL1
COL4A5
VARS
STRBP
NAIF1
SLC12A4
RAP1GAP2
TEX264
GPATCH3
LSM14A
TSPAN17
MRPL24
GALNT7
SIL1
RAB35
NIPSNAP1
SUV420H2
PFKM
ZFYVE27
CHMP7
CENPT
RBM12
MAPKAP1
MIDN
CEP170B
SH3PXD2A
FNTA
SETD6
FAM120A
RAB22A
POGK
SENP6
ADA
MUTYH
MBD6
DPH1
MYL6B
MED25
TMEM47
FMR1
SUGP2
SCAF11
SEC61A1
CAAP1
RTCB
TUFM
MRPL28
RETSAT
INTS3
NSUN5
TRMT1
CIB1
INO80C
AGPAT1
RBMX2
EGLN3
B3GALT6
LYSMD1
SPSB3
TEX19
ARMCX3
EPS15L1
ID1
PRKAR1B
GAS2L1
MAPKAPK3
PEX26
ATXN7L3
SPATS2
NR1H3
ITGA3
DNAJA3
C5AR2
BCL3
FN3K
CCDC107
PPP5C
R3HDM2
CSRP1
MFSD3
PAPOLA
SF1
ACTR3
BAZ1B
WLS
CD99
CTSF
NECAB3
SLC2A11
TMEM141
C22orf46
USH1C
NAT9
WASF2
NUP153
GALNT6
TOM1
ANKRD52
KIAA1279
NBR1
ARL5A
SND1
C1QTNF6
COL7A1
PCSK7
TSEN54
BAD
MARK2
MED29
C9orf3
MRPL2
CRTC3
PEX5
TRIM65
PLCG1
FAM3C
MSI2
PCGF2
ZNF512B
BAK1
PMPCA
COMMD5
RBFA
ARRDC1
NCLN
TRUB2
DROSHA
ADRA2C
TMEM158
PSMC5
NARFL
HPDL
ARGLU1
DMAP1
NME3
STXBP1
BNIP2
FAM174A
KDELR1
ALKBH2
KCNAB2
FERMT2
ABCA7
EVL
AHSA2
CCDC28B
HMGXB3
THRA
CYC1
UBE2D2
HUWE1
DNMT1
DHX38
PSMB6
C1R
MARK4
CTBP1
TP53I3
PDF
YTHDC1
HOOK2
AMBRA1
MRGBP
HYAL2
CUL7
KRT8
MBD1
SDHA
PSMC3IP
CTDNEP1
SOX4
DCTN2
LUC7L
SRPR
USP21
CMIP
AP1B1
FAM199X
BTF3
MIIP
TYK2
CIZ1
FGFRL1
SUPT5H
UBE4B
UBQLN4
POP7
DGCR6
PARP1
NEK9
MPRIP
ATXN2L
USP48
MFN2
HDAC7
BCKDHA
TERF2IP
CECR5
SHMT2
ELL2
EHMT2
ANXA6
RBM8A
C20orf27
BAG6
SLX1A
SIGMAR1
CYBA
TRIM56
FDXR
ARMCX6
ZFAND3
CSK
NANS
ZBED1
TRMT61A
CCM2
AVPI1
ZBTB22
CAMLG
HMOX2
POLE
NAA60
RNF44
P2RX5
DNASE2
JARID2
ZNF580
GPR108
PCF11
PSMC3
KCNQ1
DDX11
MB
FLOT2
PEX10
USP5
STAT6
SDSL
RNH1
SOCS3
STK32C
ST14
CITED2
MAP4K5
PYCR2
SPAG7
UTP18
COLGALT1
NPR1
ABHD8
C19orf48
ABCF3
GRK6
CARHSP1
CCDC94
ZNRF1
PHF1
ALDOA
PLK1
STARD7
TENC1
SIRT6
RBCK1
KAT8
ZNF787
ZMAT2
CDCA4
VPRBP
PDLIM7
SGPP1
UGDH
RGL2
TM9SF1
KDM3B
QTRT1
ZNF668
ZNF76
EML3
ASH1L
LDLR
CHERP
GPSM2
BAHD1
PNKP
GAA
UBA1
CALM3
HSD17B8
FAM20C
NSFL1C
HK1
NLGN2
SNAPC3
CFL1
SDF4
KEAP1
AGPS
RAB5C
ADCY6
TTC7A
SGTA
SLC10A3
IL4R
BCL7B
PHYHIP
KAT2A
GYS1
ARRB2
NDFIP2
SCARA3
HDLBP
MFI2
ST3GAL4
PTPRS
WDR41
LTBR
KAZALD1
IMP4
TYMP
SETD7
HAGH
SAMD11
PDCD4
CNPY2
CCNG2
ACSF2
CANT1
ZDHHC16
ING1
MORC2
ISOC2
CD68
RRP7A
ZSWIM8
EPS8L2
RHPN1
LRRC47
DENND1A
FPGS
CPSF1
MRC2
MYO10
RARA
POLR3H
POLD2
NOP2
EVA1B
LAPTM4B
ACTR1B
GTPBP6
SCAP
HDGFRP3
BRD9
TEAD3
LGALS3BP
CD99L2
WDR1
BEX1
NADK
SNAP29
FARP1
METTL13
QDPR
RANBP3
SNX1
CES2
LASP1
PCOLCE
CHID1
PRMT1
ABL1
NT5C
PPRC1
ARRB1
C6orf223
PRPF31
XRCC3
LEPRE1
ARFRP1
EIF2AK1
ANXA11
DUSP9
RAI1
TEAD2
TMEM129
MRPL37
CTCF
IDH2
PSMG4
ZNF48
GRWD1
POLR2A
CAPN2
RPS8
PYCRL
COPA
ASPH
SEC63
GPR37
PIK3R2
ZBTB12
SLC39A1
CUEDC1
NDUFB7
CAPN10
APEH
CLINT1
SZRD1
NPTX1
IGHMBP2
PRPF6
YKT6
CPNE7
NFS1
GNB5
SMDT1
WDR6
BCAR1
DVL2
DMPK
TNIP2
PTDSS2
C16orf59
ENAH
MCM5
MKNK2
TOMM20
ALPI
INHBE
TMEM65
RAB40C
ZNF707
PIP5K1A
HAUS5
AKIP1
DNAAF2
OSBP2
TSTA3
MDC1
HLA-E
HS2ST1
FANCE
TAF1C
IPO8
TMED9
EPPK1
AKAP12
SDHAF1
MGMT
LTBP3
PBX2
VPS4A
TPGS1
HEBP1
GTPBP1
KAT5
SNRNP25
MEA1
CDK5RAP3
TAB1
RBM38
C11orf48
TRIOBP
SVIL
PREB
NELFB
TIMM13
UNKL
URGCP
EMC4
VIM
NR1H2
RNASEH2C
RNF31
PNKD
PCED1A
COPE
PITHD1
KLHL21
PTPN11
KDM2A
LY6K
UBE2I
PDXDC1
SSH3
ARAP1
APOL2
VAPA
WDR5
SELENBP1
ZC3H13
UPF1
LDB1
UBALD1
NOL12
GRIPAP1
CHMP1A
MPDU1
SMARCD1
SON
SURF1
AFAP1
WDR13
ATN1
NCAPH2
HGS
FADD
ACADS
GRAMD4
C19orf66
ARL8A
NOC4L
VASP
NETO2
THOC6
SLC2A4RG
NDUFA8
GTF2I
BRD4
RPL36
THAP4
FAM73B
NACC2
CHST12
CBX2
RHOT1
C1RL
HEATR2
PDE3A
LARP1
DCXR
SPC24
CDC73
H2AFJ
ODC1
OGFOD3
SPRYD3
STRA13
GAS1
VPS51
ISG15
RARG
E4F1
FBXL6
CCDC71L
PDIA5
GATAD1
OXLD1
TSPAN4
AMDHD2
WWOX
MATK
JUP
NOA1
SLC39A13
ABCA2
TAP2
MLF2
TMEM132A
TMEM109
GTF3C1
OCIAD2
C16orf58
CXCL16
LAMA5
SDC1
CDC42EP4
LHPP
PNPLA6
FBXW5
PFAS
UCK1
TUSC1
ACSF3
DOLK
SORBS3
TOP1MT
C12orf44
HPS6
OSBPL5
PAIP1
DHX37
CACUL1
GMCL1
FADS1
NAPRT1
CELF1
NOL3
CERCAM
ARHGDIA
LSM7
LENG8
REXO4
UNC93B1
MEN1
WNT10B
PLEKHM2
SUMF2
ALCAM
CNTROB
NRD1
TMCO6
NME4
EIF2B2
C9orf114
AGPAT2
FAM72B
ITM2C
DDR1
WIPF1
AMPD2
GTPBP3
RPS6KA4
SAC3D1
CC2D1B
CDC16
IGF2BP2
NOP14
RPA1
EPHB4
HK2
ASH2L
EMC7
SIPA1
PKP4
NARS2
CPSF3L
FADS2
CRIP2
C17orf59
ZNHIT6
DGCR2
IGSF8
WDR33
HSD17B10
PKMYT1
DGCR6L
EED
RILP
TRADD
TRIM47
VPS72
MON1B
FAM173A
NUS1
FASTK
FUBP3
TRIB3
SKIV2L
NKIRAS2
FLNB
FLII
RNF10
HINT2
CCHCR1
TCIRG1
RXRA
MAN1B1
PPP1CA
CBS
ZC3H7B
VASN
JDP2
LRP10
ASXL1
FRA10AC1
MFSD12
MRPL4
WDR34
RAB1B
CNP
R3HDM4
STX6
PTPN12
TBC1D9B
MAP3K10
RRBP1
C11orf86
RCC1
INTS1
CMAS
GFER
CNNM3
CCDC137
PPL
CLCN7
NEURL4
PROSER2
SGSM3
RBBP6
ANKRD40
MSLN
SF3A2
RAB21
CRTAP
NTMT1
NUDT1
C19orf10
TRMT2A
PIGQ
SART3
COL5A2
RPP25
SLC25A23
CHTF18
TSR2
ORMDL3
STK11IP
AK4
AKAP8
GTF3C5
NDOR1
UBA5
GGNBP2
DGKZ
MARK3
MTSS1L
XRCC1
IKBKG
GDI1
NUDT4
PABPC4
XPOT
WISP2
ZNF444
AGAP3
KIF3B
RAB24
PGD
PTPN18
DUS3L
AHSA1
WDR46
GCLC
KIAA1211
SH2B1
GOLIM4
OPLAH
AP2M1
CCNY
SIRT1
TPI1
B3GAT3
HSPBP1
MUS81
TBC1D22A
TFE3
C6orf47
BABAM1
MCM7
SEPT9
PICALM
RHOBTB2
PFKL
KLF5
CBFB
B4GALT2
COL15A1
BAP1
TRAPPC6A
PAWR
MAD1L1
PXDN
ADAM10
TYRO3
MSRB2
WHSC1
ARHGEF2
DHX36
PLOD3
UBTF
RAB2A
ZNF205
SMOX
LEPREL4
PTOV1
MECP2
MAPK9
COPRS
CLPTM1
PRNP
CTDSP2
MPZL1
BCL9L
TMEM55B
GALK1
PPP2R5A
ASNA1
HDAC6
CLU
FOXK2
VAV2
ADCK4
SHARPIN
RHEB
NFE2L1
PLIN3
SNRNP35
RHOBTB3
PLEKHG3
EIF4G3
DACT2
MRI1
RAD51
RBM42
DDX42
GAR1
RUSC2
MCF2L
GLG1
CNOT3
KLF16
POLR1A
PRKCDBP
GPKOW
HAGHL
SUZ12
TNFRSF12A
BCAM
IRF2BPL
TRIM11
SREBF1
CRK
FN3KRP
C19orf52
PTBP1
PCSK1
STRN4
MAN1A1
NRARP
SNX3
TOP2B
PHRF1
NAGK
FLYWCH2
YWHAB
CXXC1
DNMT3A
SAP30L
RALBP1
SPSB2
SBF1
LRP5
BRMS1
DEXI
NOM1
BBC3
HM13
HIATL1
CDR2
RAP1A
IFRD2
FBLN1
TCF25
ZNF524
ARPC5L
WIBG
NDNL2
POLR3E
EIF4H
CUEDC2
METTL9
MAFG
PAQR4
SYNPO
PPP1R10
XPO6
THAP11
SUN2
FAM195A
MAN2B1
KRT7
YIF1A
GSN
IER2
JAG2
MCAT
ARFGAP1
SLC30A5
HCFC1
ASPSCR1
CKAP4
LRP11
RNF5
ATPIF1
EBPL
TPBG
PPP1R16A
FZR1
DGAT1
ADCY3
MTCH1
NAB2
EHMT1
GTF3C4
FDX1L
SERP1
EIF4B
NUPR1
NSMF
EHD2
BOP1
C11orf31
ZGPAT
ECE1
MYO1C
IER5L
RAD23A
PPP1R18
PHGDH
ANAPC7
TEAD4
DTNBP1
ZNF358
EIF3C
UPF3A
GTF2E2
RTF1
TSEN34
WWC1
SLC43A2
MAP3K11
NISCH
SBNO2
HMG20B
FAM168B
SLC39A7
ATF4
NCCRP1
HEBP2
DHRS4
PFKP
CDK16
TSR3
TOMM70A
CTSD
TXLNA
SH3BP5L
MRPL23
STK25
TTC19
FTSJ3
PAGR1
HSPH1
KIFC2
POR
SIK1
SAV1
SPTBN2
TMEM59
TAOK2
CCS
KIFC3
CRELD2
YLPM1
PLEKHH3
PTRH1
WAC
NCKAP5L
CLASRP
LGR4
XPO1
TELO2
AKAP1
KCTD15
ANKHD1-EIF4EBP3
SMEK2
OTUD7B
RILPL2
MDFIC
C19orf60
AKT1S1
THEM6
SCYL1
CLPB
SNF8
CD151
TFCP2
FBXO46
ATAD3B
TRIP10
KIF1C
STAT5B
ASMTL
ALDH16A1
PSMG1
C11orf83
SIX5
C15orf38-AP3S2
UBTD2
PLEKHA3
RAB11B
GMPPB
MTA1
ITGB5
GJD3
KLC2
SCRN2
SH3KBP1
ZNF219
FAM120C
SYDE1
DEAF1
WDR74
GRAMD1A
CORO1B
YBX1
TIMM44
CSTF2T
ARPC5
IRF3
FAM46A
FAM3A
METRN
XBP1
ADRM1
UST
PTEN
CDT1
GUSB
FBXL16
PPP1CC
MVP
CPSF4
LRPAP1
TOMM40
DIAPH1
SFSWAP
CFD
LAMP1
SYMPK
PPM1F
LENG9
MLLT4
PLCB3
NRBP2
CDYL
ZNF579
GADD45B
DENND5A
POLD1
NOMO1
INHA
FOXL2
LRRC45
PRPF19
RXRB
TCEA1
ACAP3
KLC1
TRAF2
MARCKSL1
CAPN1
ESYT2
MPND
HYOU1
TRAF7
CD2BP2
AXIN1
DAK
ARPC1B
AGPAT6
FKBP10
MAGEF1
FAM98A
UBFD1
GIGYF1
C9orf40
SNTB1
SLC12A7
B4GALNT4
GNB2
CSNK1E
CCDC9
C11orf68
RCN3
PYCR1
TM9SF3
EXOC7
IRF2BP1
STX16
PCSK9
NOTCH2NL
EPHA2
CREBL2
CREBZF
SLC9A3R1
PAK4
CKB
PKN3
RECQL4
DHX16
SRSF4
BIN1
ANAPC2
CD3EAP
RNF220
YWHAQ
MXD3
AEN
PPP1R12C
UTP3
HOMER3
CCDC106
SLC25A28
GAMT
FOXO4
CBX8
C19orf68
AVEN
ITPR3
PANK2
QKI
NAT14
DDRGK1
FBRS
MAP2K1
WSB2
STK24
NBPF1
GTF2IRD1
EIF2B4
NFATC2IP
GRB2
RAB5A
DVL3
RILPL1
HRAS
LRRC26
UBE2G1
CAPZB
QSOX2
AIFM2
TERF2
BCL2L2-PABPN1
C11orf84
CDKN2A
AHNAK
SIX2
FAM134A
FGFR2
RUVBL2
GPANK1
UBXN6
IQCJ-SCHIP1
ANKRD11
TSPYL1
CNOT6
MRPS34
SERPINH1
PTGES2
SYNCRIP
G6PD
VHL
TMUB1
ENKD1
MLLT6
TSPYL2
BTBD1
ILF3
SLC1A5
PINK1
FKBP4
SLBP
MRFAP1
ICAM5
H1F0
UBE2K
C4orf32
ARHGEF1
FAM43A
YARS
PPP1R37
HES4
PGAM5
RAB26
ARL2
ANKS6
ZNF598
ITPRIP
PPP6R1
COL9A3
MVD
FAM98C
LAGE3
APEX1
KIAA1522
SSFA2
GNAS
MORF4L1
C7orf50
LRP8
AQP3
DBNL
RPS9
NDUFS6
LY6E
RBM15B
HNRNPA1
KHDRBS1
NUCKS1
EXOSC4
RHOQ
SREBF2
POLRMT
ZNF503
HNRNPR
ANP32B
PPP1R7
AGFG2
NDUFV1
TTLL12
ZBTB7A
NTHL1
C8orf82
SEPHS1
SHC1
KHNYN
PHKA1
TSSC4
MYC
COPS6
EIF3G
TAF10
C1orf35
PIN1
GSE1
TMEM203
PQBP1
LAMB2
CHAF1A
DNTTIP1
EID1
RMI2
GTPBP2
RFX5
C6orf106
DDIT4
PRMT6
AP3D1
GOLPH3
RAB12
LSM4
INO80B
ERF
NKD2
ZNF282
ZBTB7B
TRIP6
EDF1
RIN1
BAX
CDK9
NACC1
LMNA
NOMO2
IRX3
FBXO2
SH3BP5
ZBTB4
SURF2
GLRX5
TTYH3
P4HB
SSNA1
AKT1
NR2F6
C1orf122
RHOT2
LEPREL1
TNNT1
CHD4
SNCG
SAFB2
ACBD6
KRI1
AJUBA
MINK1
LARP6
EGFL7
RAB20
MANF
CDC42EP1
PKP3
NT5DC2
NOMO3
FAM83H
MPST
MGEA5
SMARCA4
STX4
PDCD11
UBAP2L
DNAJB1
GOLM1
PC
SRXN1
GPC1
LEMD2
IRF2BP2
GADD45GIP1
CNOT11
C10orf2
PSME3
EGLN2
PTGFRN
CERS2
PXDC1
ATAD3A
PLCD3
ZCCHC3
INPPL1
KPNA4
H2AFV
NOTCH2
MTA2
ZMYND19
SMARCC1
RBM10
RNASET2
VAT1
TMEM160
C9orf142
TMEM259
PICK1
NELFE
RANGAP1
WEE1
EPN1
TONSL
KLHDC4
FAM89B
PFDN6
HDGF
PPP1R35
PARP10
PPP2CB
GNL1
RUFY1
MAPK3
JUND
MAOB
HEXIM1
JUNB
FBXL19
LRFN4
CDIPT
ERO1L
RRS1
RING1
RCC2
RPUSD1
DAPK3
PTRF
MOGS
RPS6KB2
PAFAH1B1
LRRC59
TXNRD2
KHSRP
MARVELD1
CARD10
NPEPL1
TUT1
SLC25A1
TRIM41
POLG
HNRNPM
TKT
UBALD2
C19orf33
DUSP1
CTXN1
NOL7
NUDC
RAD23B
MACROD1
ETFB
NAGLU
DUS1L
QPRT
CARM1
ERP29
CLUH
ADRBK1
INCENP
UBE2S
RRP12
ENDOG
SPIRE2
PIM3
SRRM2
GSPT1
THOP1
PBXIP1
C16orf72
AATF
USP9X
ZNF768
EML2
HSP90B1
SLC4A2
EID2
KRT10
REPIN1
CLK2
HES7
AGRN
GIPC1
IMPAD1
MRPS26
CIRBP
PTPRF
SDF2L1
GSK3B
NFIC
NCKAP1
WBP1
AURKAIP1
MBD2
EMC10
CC2D1A
MLEC
VEGFA
BLOC1S4
SRRT
IRAK1
NSUN2
IER5
MAP2K2
COL5A1
CSNK1G2
RCCD1
PITPNM1
HNRNPUL1
PALM
GALNT2
RPS19
ZNF428
PGRMC2
TCF3
TCEA2
E2F1
U2AF2
RRP1
FAM50A
TGFB1
SRSF9
C9orf69
YAP1
CDKN1C
FAM207A
ATRAID
YWHAH
NFKB2
CSNK1D
STX10
CDV3
SCAF1
SDCCAG3
TRIM26
UBQLN1
CHMP4B
SAFB
RMND5A
ESRRA
METRNL
MRPL41
CRIM1
PAF1
MAF1
TCOF1
PVRL2
MISP
NPLOC4
ITPRIPL2
SSBP3
HNRNPC
BMP6
ARIH1
AES
TUBB4B
FASN
WBSCR16
YY1
OTUD5
HSPA1A
SFN
DVL1
SLC3A2
PHLDA3
SH3GLB2
ACADVL
OBSL1
RHOB
MAP7
RALY
PSMD2
KDM1A
HDAC5
PODXL2
OGFR
STUB1
CHTOP
USF2
[truncated: 119 more rows]
