# Supplementary material for: FLOT1 and EEF1D: ac4C-related genes bridging Alzheimer’s disease and sleep deprivation
Source: Front Aging Neurosci. 2026 Jun 18;18:1825164. doi: 10.3389/fnagi.2026.1825164 (PMC13323225; doi:10.3389/fnagi.2026.1825164)
Supplement: SUPPLEMENTARY FIGURE 1 — Screen candidate key genes. (A) PPI network; (B) Cluster 1; (C) Cluster 2; (D) Cluster 3; (E,G) represent the error plots of Lasso cross-validation for AD and SD, respectively. A positive coefficient indicates that high expression of the gene increases the risk of the outcome, while a negative coefficient indicates that high expression of the gene reduces the risk of the outcome. Curves (in different colors): Changes in the regression coefficients of genes under different λ values; as λ increases, some curves gradually decrease to 0, indicating that the corresponding gene is eliminated by LASSO; (F,H) represent the gene coefficient plots of Lasso for AD and SD, respectively. Lines and labels in different colors: Each point represents a model corresponding to a λ value; colors and labels indicate the number of variables retained under that λ; (I) Venn diagram. [file Data_sheet_1.zip › Supplementary material/Supplementary Table 4.csv]

	logFC	AveExpr	t	P.Value	adj.P.Val	B	change
NBPF8	2.36887694117647	8.35790714285714	44.7665088111207	1.04924380881521e-36	1.68141320362638e-32	72.1523171590137	UP
FAM133B	1.19924752941177	8.03118571428571	31.514741111375	1.43104620087282e-30	9.26177103202424e-27	59.2020460731607	UP
CD164	1.64656258823529	7.82827380952381	31.3630853130809	1.73387289211062e-30	9.26177103202424e-27	59.0203841552794	UP
MTF2	1.29333458823529	8.09412857142857	28.319599259041	9.8896413695985e-29	3.9620375736954e-25	55.1661353742932	UP
ZNF281	1.71452729411764	8.70058333333333	27.7947411601439	2.06661387447875e-28	6.6234974677044e-25	54.4584316887451	UP
PCYOX1	1.16739788235294	7.84472619047619	27.6544246327413	2.52204411801946e-28	6.73595949854365e-25	54.266935525551	UP
DNAJB14	1.06241035294117	7.70609523809524	27.3822023903014	3.72123009809202e-28	8.51895890313208e-25	53.8926071853895	UP
RNASEH2B	1.55060564705882	8.32783809523809	25.9920368921291	2.86787708031496e-27	5.14830124845392e-24	51.9210003814424	UP
CEP350	1.60605152941176	8.86354047619048	25.9866043076289	2.89140163719721e-27	5.14830124845392e-24	51.9130921205761	UP
PRPF40A	1.01894023529412	7.47697619047619	25.8543534366196	3.52924518448751e-27	5.65561540814124e-24	51.7200696172237	UP
PTMA	2.70775882352941	9.37849761904762	25.6208005545084	5.02958013738175e-27	7.32718379104933e-24	51.3768136414203	UP
THOC2	1.29995035294117	8.62620238095238	25.4080807514407	6.96211261197047e-27	9.29732121723556e-24	51.0614990371848	UP
UGCG	1.15438658823529	8.13793571428571	25.1779325325216	9.92429028459706e-27	1.22335962931283e-23	50.7174358779933	UP
TAF9	0.981095294117647	7.50135	24.5856624875208	2.50417728890717e-26	2.86638864676695e-23	49.8177867215491	UP
SPOPL	1.11107270588235	7.7173119047619	24.4386939150695	3.16026626223525e-26	3.37621779015466e-23	49.5913062770561	UP
CAPZA1	1.21083529411765	7.5989	23.6140373936364	1.19342520531894e-25	1.19528993220226e-22	48.2958317881623	UP
YY1	1.40265717647059	10.4847261904762	22.603931491811	6.42483916240263e-25	6.05635573985307e-22	46.6495204161548	UP
HECA	2.21212517647059	8.7125	22.5283202006238	7.30643936657224e-25	6.50476060274001e-22	46.5235407581206	UP
PIK3AP1	1.77087364705883	8.89302619047619	22.2750453784469	1.1270299370159e-24	9.50560775825251e-22	46.0986802219891	UP
PABPC3	1.56545317647058	7.88482380952381	22.2353128603709	1.20678254874149e-24	9.66934517179118e-22	46.0316262565226	UP
ZNF644	0.946853411764706	7.65202619047619	21.8527721638167	2.34337080292168e-24	1.78821510080095e-21	45.3803496719954	UP
SRPK2	0.975972941176471	7.49181666666667	21.8125031315188	2.51436321756186e-24	1.83148502551949e-21	45.3111859470442	UP
GCLC	0.887639058823527	7.82349047619048	21.7154537030165	2.98084704107577e-24	2.07687277535823e-21	45.1440201206827	UP
LAPTM4A	1.09540023529411	8.95326428571429	21.5747332743619	3.81949930959109e-24	2.55031151817488e-21	44.9004207402488	UP
ZNF562	0.955799764705883	7.97218333333333	21.5156106820357	4.24050956272326e-24	2.71816662970561e-21	44.7976438945626	UP
SACM1L	1.29500117647058	8.52840714285714	21.4117469682368	5.09858066153118e-24	3.14249058080912e-21	44.6164696071519	UP
VPS13C	0.784357176470584	7.7724619047619	21.3272903147255	5.92607201133115e-24	3.51723348079932e-21	44.4685614057783	UP
EP300	1.51451929411765	8.15853571428571	21.2744475527229	6.51245953671306e-24	3.72722014556524e-21	44.3757493442235	UP
LEP	1.6597334117647	7.96539285714286	21.1531070384943	8.09402138747712e-24	4.47264457704555e-21	44.1618409752618	UP
TPP2	0.650285882352939	7.62073095238095	21.009293014231	1.0487169432888e-23	5.60189633873432e-21	43.9068826029768	UP
ZDHHC2	1.04428729411764	8.00113571428571	20.7173565538909	1.78238181849723e-23	9.21376407787681e-21	43.3844911605159	UP
WSB2	1.46979317647059	8.01926428571429	20.5120156172498	2.59797446281688e-23	1.30101689895751e-20	43.0131157211214	UP
CLIP1	0.887654588235295	8.66890476190476	20.1060453532073	5.52283716415978e-23	2.68192319865638e-20	42.2691196250125	UP
SSTR2	1.63883623529412	8.04239047619048	19.9720397029137	7.10339209045388e-23	3.31397998748668e-20	42.0206403769158	UP
CYLD	1.58479505882353	8.15891666666667	19.9620721452813	7.23802181354345e-23	3.31397998748668e-20	42.0020999504228	UP
ETV3	0.826576470588233	7.51516666666667	19.9017747051378	8.10994724529899e-23	3.6100529057199e-20	41.8897696278569	UP
EAF1	1.54790023529412	8.38481904761905	19.6939786308565	1.20279743978687e-22	5.20941323583368e-20	41.5003771752032	UP
THUMPD1	1.0721254117647	9.25795952380952	19.5459753602121	1.5959109561851e-22	6.73012449285955e-20	41.2208545132918	UP
NLRP8	2.30804917647059	9.35100238095238	19.2829903030991	2.64915089474431e-22	1.08852930995584e-19	40.7196434706778	UP
PPP1R12A	0.884025176470584	8.02933571428571	19.2321021760089	2.92398488483769e-22	1.1714214444881e-19	40.6219815648857	UP
USP11	0.782123529411765	8.11417380952381	19.0042919281565	4.56044367902909e-22	1.78246609649857e-19	40.1820572218881	UP
ZBTB40	1.25439811764705	7.96502857142857	18.9673350588761	4.90339007310942e-22	1.87087680765663e-19	40.1102672288153	UP
RHBDL2	1.43996376470588	7.89569047619048	18.8685606644433	5.95523485433875e-22	2.21936368699485e-19	39.9178107848272	UP
EIF3A	1.45464870588235	9.88350238095238	18.8037268080738	6.76847589576737e-22	2.465109687038e-19	39.7910216227951	UP
ZNF223	1.67308894117647	8.74726666666667	18.6251232399204	9.6477712171886e-22	3.43567852789883e-19	39.4398276932821	UP
NPAT	1.01243694117647	7.5862119047619	18.6066210660345	1.00101507708327e-21	3.48723187179551e-19	39.4032845618704	UP
FGFR1OP2	1.09024611764706	8.6720380952381	18.519808228238	1.19054490271661e-21	4.05925150341142e-19	39.2314149084905	UP
FNDC3A	0.648632470588232	7.50008571428571	18.4863046865451	1.27315946735493e-21	4.25049593007557e-19	39.1649050618504	UP
CAMK1D	0.733441882352939	7.51873333333333	18.3574006008869	1.64959244043921e-21	5.39484058327314e-19	38.9080674788761	UP
NBPF3	0.819085176470589	7.73509047619048	18.1835278107872	2.34478278321835e-21	7.51502882021481e-19	38.559242872503	UP
AKIRIN1	0.880326117647055	8.48419047619048	18.0715077065056	2.94513796689424e-21	9.25408547440788e-19	38.3330409809176	UP
F11R	0.808366588235294	7.483	18.045476350005	3.1058516249784e-21	9.57139851736132e-19	38.2803102133877	UP
LYST	0.863668470588234	7.6671880952381	18.0334412595943	3.18315501501679e-21	9.62453945578188e-19	38.2559099724067	UP
FOXP1	0.757899058823527	7.75761666666667	17.8913400812975	4.25937831239129e-21	1.26400995289019e-18	37.9667929251625	UP
GNL3L	1.1382534117647	8.10149761904762	17.8429027788644	4.70587253817539e-21	1.37112013498656e-18	37.8678123342912	UP
NT5DC1	0.811901176470586	8.39296666666667	17.730126970462	5.94011559864216e-21	1.69982772264715e-18	37.6365030374543	UP
RC3H2	0.823851058823529	7.97725952380952	17.6865633245923	6.50133874199621e-21	1.80581327408126e-18	37.5468301165291	UP
RHOQ	1.10927976470588	9.70752619047619	17.6840103774024	6.53586083598833e-21	1.80581327408126e-18	37.5415694635677	UP
FYTTD1	1.02170023529412	8.05713333333333	17.6627305497852	6.83099868496991e-21	1.85536871062107e-18	37.4976957701893	UP
RPN2	1.60187741176471	8.76023095238095	17.5404180943264	8.8121546061791e-21	2.33381979566884e-18	37.2446819262835	UP
GTPBP8	0.672941176470587	7.89008095238095	17.536539289944	8.88380702251478e-21	2.33381979566884e-18	37.2366349071139	UP
ZNF148	2.13472894117647	9.23578095238095	17.5068924584206	9.45149259739762e-21	2.4429059495693e-18	37.1750815574089	UP
TAOK1	0.871207764705881	7.79473571428571	17.4917522120273	9.75555607852787e-21	2.48147279616522e-18	37.143614536458	UP
MSTO1	0.942514117647059	7.56527380952381	17.4402606647289	1.08664929228955e-20	2.69285559384111e-18	37.0364311130385	UP
PRKD2	0.693948235294119	7.90352380952381	17.4378021126036	1.09226591949873e-20	2.69285559384111e-18	37.0313070689929	UP
SAMD4B	0.528711764705884	7.28240238095238	17.4187816891941	1.13673254507323e-20	2.76002106587856e-18	36.9916455389381	UP
GPBP1L1	0.572127999999999	8.18744761904762	17.3214554392029	1.39495969147017e-20	3.33645209788201e-18	36.7881524202272	UP
NFAT5	0.747408470588235	7.33759047619048	17.2162978605345	1.74200081685799e-20	4.10522986619843e-18	36.5672503051532	UP
LIAS	0.597353411764704	7.8153619047619	17.1898544780882	1.84239155092311e-20	4.2662325180778e-18	36.5115312792845	UP
PCYOX1L	0.744157411764705	7.61387857142857	17.1844654095664	1.86356490649264e-20	4.2662325180778e-18	36.5001675306125	UP
PIGH	0.60587482352941	7.97261904761905	17.091392911392	2.27111215049461e-20	5.12599608615156e-18	36.3034583220598	UP
HAT1	1.2960014117647	8.2922	17.037846719797	2.5457500121811e-20	5.66606165905584e-18	36.1899010509576	UP
GATAD2B	1.47046729411765	8.19475714285714	17.0068395138277	2.72006040294314e-20	5.97109150098134e-18	36.1240132033584	UP
CAPN7	0.64068188235294	7.50804761904762	16.9929376461588	2.80212189869395e-20	6.06810857115819e-18	36.0944418659169	UP
TRIM38	1.13637129411765	8.82302380952381	16.986403935668	2.84155855145333e-20	6.07146343827194e-18	36.080537061434	UP
MORF4L1	1.0164385882353	10.2818476190476	16.949949664611	3.072230047203e-20	6.4779587508458e-18	36.002878476632	UP
ASXL2	1.226296	9.3553619047619	16.8956219435601	3.45201552855404e-20	7.18422712273746e-18	35.8868982515222	UP
KPNA1	0.836676235294119	8.49486666666667	16.8472998814917	3.83000366251412e-20	7.8686934220242e-18	35.7834910861362	UP
GALNT3	1.02554305882353	7.55770476190476	16.8311196190999	3.96580341825896e-20	8.04455693387339e-18	35.7488136971878	UP
BBX	1.87913552941177	9.46329047619048	16.8073609849348	4.17417248584574e-20	8.36138926070975e-18	35.6978467562886	UP
METTL7A	1.61584988235294	8.16719047619048	16.7350041359129	4.88028847777309e-20	9.65513862423627e-18	35.5422769472164	UP
XRCC2	1.74488917647059	8.61281666666667	16.5832633293752	6.78428191187163e-20	1.3258307028993e-17	35.2143073740364	UP
TMX4	1.64632517647059	8.70388571428571	16.5707710226219	6.97147792337058e-20	1.34599920147004e-17	35.1872023473337	UP
RABGAP1L	1.26142282352941	8.64021190476191	16.5256012423833	7.69347683538716e-20	1.46771388436999e-17	35.0890626304981	UP
NOL8	0.730976705882354	8.67965952380952	16.5050647331967	8.04654613289496e-20	1.51701060917226e-17	35.0443741589056	UP
ZBTB11	0.727746588235291	7.32388809523809	16.3570626265167	1.11322129609307e-19	2.074345496499e-17	34.7210308209832	UP
SNX10	1.31909952941176	9.43114523809524	16.2432002872897	1.43112801501466e-19	2.63399754011562e-17	34.4707298459315	UP
SPATA13	1.40263317647058	7.95024047619048	16.2383898333195	1.44643858677176e-19	2.63399754011562e-17	34.4601254110571	UP
SLC38A1	1.49862188235294	9.24946904761905	16.2326585381428	1.46489839527205e-19	2.63764008811624e-17	34.4474878677904	UP
SAR1A	1.02045223529412	9.07607619047619	16.1236904758535	1.86549214898687e-19	3.30500356941552e-17	34.2065583575413	UP
ISOC1	1.04574894117647	8.49698333333333	16.1209760518078	1.87678829838884e-19	3.30500356941552e-17	34.2005408294502	UP
DTWD2	1.77041905882353	8.84742619047619	16.0823044805829	2.04551791299819e-19	3.56298092997782e-17	34.1147266828423	UP
TP53	0.782240705882352	7.66454523809524	16.0677337019175	2.11303890770399e-19	3.64101596730715e-17	34.082352505743	UP
G3BP1	0.686403764705881	7.5078380952381	16.0596258257699	2.15159137820892e-19	3.6606705202168e-17	34.0643282646212	UP
PRKAR2A	0.886924705882352	7.71273333333333	16.0519528533687	2.188736949659e-19	3.6606705202168e-17	34.0472644425924	UP
CCBE1	2.11149952941176	9.14617857142857	16.0502085029601	2.19727241486208e-19	3.6606705202168e-17	34.0433843368253	UP
FBXL3	0.821186588235294	7.59426904761905	16.046441887059	2.21581928524823e-19	3.6606705202168e-17	34.0350048382882	UP
EIF5B	0.976014352941176	7.77272142857143	15.9460340828712	2.77380685340186e-19	4.53574028834334e-17	33.8110759826536	UP
PTGES3	2.44243694117647	8.99632142857143	15.8393536169272	3.5253504033465e-19	5.70643840541694e-17	33.5719823502257	UP
POTEE	1.14720047058824	7.71691904761905	15.8321692433872	3.58288519431902e-19	5.74157352389623e-17	33.555836912161	UP
P4HA1	0.914884705882351	7.80739047619048	15.822135725413	3.66484424972362e-19	5.81476525760604e-17	33.5332793347974	UP
CTBP1	0.649361882352936	9.47588095238095	15.6839323542462	5.00972760514522e-19	7.79531782530574e-17	33.2214658357228	UP
EVI5	1.19400776470588	8.14429285714286	15.6838725824688	5.01040708896406e-19	7.79531782530574e-17	33.2213305332661	UP
LYPLA2	0.737676235294119	7.99239523809524	15.6722950167456	5.14380960072062e-19	7.92591815880268e-17	33.1951156718853	UP
MAGEL2	0.806988235294117	7.7342380952381	15.6303669476999	5.65800943206792e-19	8.63520010941794e-17	33.1000572129123	UP
CTDSPL2	0.93100682352941	8.00378809523809	15.62196612475	5.76718676508045e-19	8.71878942551077e-17	33.0809881047562	UP
RBM43	0.62150611764706	7.33235	15.6021544065041	6.0332521006027e-19	9.01622346466711e-17	33.0359869327879	UP
STIM1	0.928920235294116	8.97245952380952	15.5990216662331	6.07645637556348e-19	9.01622346466711e-17	33.0288671871606	UP
TUBA3D	0.745539058823526	7.44937380952381	15.5941952592517	6.14363699324573e-19	9.03227365291402e-17	33.017896173749	UP
LGALS3	2.0089934117647	8.4468	15.5820162929474	6.31654961956982e-19	9.20206433214604e-17	32.990200624033	UP
ZNF641	0.978229647058823	7.7944380952381	15.4426637278314	8.68737636721742e-19	1.25419104760954e-16	32.6721534525931	UP
VPS13A	0.538879764705882	7.33815	15.3956320890403	9.67837940617262e-19	1.38478598199925e-16	32.5643316497823	UP
ZNF91	2.13080635294118	8.80694523809524	15.3717011710201	1.02261653433707e-18	1.45021504095147e-16	32.509375617285	UP
OTUD6B	0.583853647058819	7.71338571428571	15.3222461346553	1.14606370007416e-18	1.61102375383232e-16	32.3956045296692	UP
IFT20	1.02098823529412	8.02605714285714	15.2976334055384	1.21306487260354e-18	1.69037952899754e-16	32.3388822295403	UP
FKBP8	0.712178823529413	7.52454285714286	15.2203932186674	1.45045117263723e-18	2.00374827944066e-16	32.1604386310118	UP
FAM8A1	1.26426282352941	8.08002142857143	15.1946659746105	1.53963661686543e-18	2.1087757936127e-16	32.1008550882087	UP
HEBP2	1.02039411764706	10.6875166666667	15.1866267573974	1.56863712687936e-18	2.13028897951201e-16	32.0822213624528	UP
DFFA	0.698034117647058	7.80879761904762	15.1501158296305	1.70752403366257e-18	2.29941786886074e-16	31.997503573994	UP
RPL9	0.475950823529411	13.1614547619048	15.145176914652	1.72725170762386e-18	2.30660071788936e-16	31.9860321675248	UP
TDRD1	1.34903223529412	7.98449285714286	15.132228311367	1.7800838509586e-18	2.35750774476128e-16	31.9559440415039	UP
RBM7	0.958575294117646	7.74895476190476	15.1166575948426	1.84580321789608e-18	2.42450791531022e-16	31.9197381581462	UP
PLA2G2D	0.813735764705882	7.55344523809524	15.1045672271396	1.89853624721425e-18	2.47349946029336e-16	31.8916062325861	UP
SYNJ2BP	1.14954870588235	8.23770952380952	15.0747418817564	2.03529179331476e-18	2.63028636998944e-16	31.8221383417555	UP
HIVEP2	0.942709647058821	7.91778095238095	15.0538839695511	2.13686417120006e-18	2.73945986747848e-16	31.7734976224094	UP
MTF1	0.764618117647057	8.34736428571429	14.9934209275847	2.46151955555239e-18	3.1306230855339e-16	31.6322207986601	UP
PIGX	1.23726988235294	8.12533571428571	14.9527744689888	2.70766240123729e-18	3.41655826612816e-16	31.5370150975223	UP
CTNNB1	0.571390352941177	7.60656904761905	14.9220747926294	2.91010481417227e-18	3.64331481618051e-16	31.4649836824881	UP
NFX1	0.659942352941174	8.05165952380952	14.8287716548461	3.62538780879136e-18	4.5036309795257e-16	31.2454073642171	UP
KLHL28	1.52358847058823	8.11457857142857	14.789633764368	3.97662755969514e-18	4.90195820339343e-16	31.1530064011086	UP
TMEM30A	1.31368988235294	8.89234761904762	14.7618085782993	4.24728820908944e-18	5.19563309547009e-16	31.0872072328441	UP
PNPT1	1.35575152941176	11.5196285714286	14.6901664932353	5.03398319832705e-18	6.11133187524174e-16	30.917384475989	UP
CLK1	0.954877411764704	9.65465	14.5502220520241	7.02726825938874e-18	8.46706570351162e-16	30.5839511589932	UP
MBNL2	0.944255529411766	7.96616666666667	14.5348201224623	7.29103417360654e-18	8.69794133735983e-16	30.5471160055857	UP
SPTLC1	2.03760164705882	9.48165952380952	14.5327390968326	7.32743888014712e-18	8.69794133735983e-16	30.5421369285484	UP
RAB5C	0.813903058823529	9.65998095238095	14.4367731778002	9.22425262972921e-18	1.08690182640743e-15	30.3119813473466	UP
PCDHB9	0.756830352941176	7.3813880952381	14.4286129395131	9.40704985906667e-18	1.10035017512076e-15	30.2923611226956	UP
RRN3	1.16742682352941	8.4910619047619	14.4244462843467	9.50180707533286e-18	1.10338013320441e-15	30.2823399486641	UP
CTBS	0.983127058823527	8.77085238095238	14.4174968611991	9.66201989177792e-18	1.11391272493339e-15	30.2656214621222	UP
TSC22D4	0.743881411764704	8.54754285714286	14.4056288464547	9.9420226720099e-18	1.13800652370685e-15	30.2370570939254	UP
TRIM52	1.23838776470588	8.01357619047619	14.3820644457926	1.05227552589122e-17	1.19593725548984e-15	30.1802926398021	UP
FKBP14	2.20829411764706	9.11703333333333	14.3677725866825	1.08917058890284e-17	1.2291520202231e-15	30.1458332259032	UP
TNFSF14	1.05327176470588	8.29616428571429	14.3353039372671	1.17797057121667e-17	1.32006841984246e-15	30.0674584172346	UP
FCAR	1.16592023529411	8.2925880952381	14.3205061603848	1.22085739059743e-17	1.35862775585582e-15	30.0316976197337	UP
STRN4	0.521556235294116	7.6366380952381	14.2878718058074	1.32115386419523e-17	1.46010280508473e-15	29.9527414415524	UP
LMF2	0.586424235294118	8.85592619047619	14.2514797985771	1.44295263933609e-17	1.5837887702302e-15	29.8645461544557	UP
SYAP1	1.55794917647059	8.39519047619048	14.2416230911225	1.47787087373679e-17	1.61108032324027e-15	29.8406317690954	UP
PM20D2	0.543359058823529	7.31811904761905	14.2278118461146	1.5282530155535e-17	1.65474693069222e-15	29.807103588974	UP
RBM27	0.857378352941177	8.5400380952381	14.2123812065552	1.58661761336402e-17	1.70641256739318e-15	29.7696175350538	UP
ITGAE	0.720819764705878	9.79125238095238	14.1862132180524	1.69084037812355e-17	1.80638113729533e-15	29.7059826474405	UP
PLEKHA1	1.49874470588236	9.22345476190476	14.1420469107755	1.88284409378962e-17	1.99818388099196e-15	29.5983959233945	UP
RINL	0.837313882352943	8.40270476190476	14.1071042132832	2.05040586312915e-17	2.16169433925293e-15	29.5131135230731	UP
ISG20L2	1.71486235294118	8.43283095238095	14.0884756833268	2.14587123128097e-17	2.24755467197892e-15	29.4675887932196	UP
KLHL7	0.39888470588235	7.45463333333333	14.0830210253437	2.1746733287317e-17	2.26293117486529e-15	29.4542507933176	UP
NDE1	0.989398117647056	9.61486666666667	13.9907707784756	2.72613807866669e-17	2.81344572650303e-15	29.2281388934928	UP
CCDC117	0.503613882352941	8.17843571428571	13.9888790594567	2.73883016121356e-17	2.81344572650303e-15	29.2234915261221	UP
RANBP6	0.544370117647059	7.83526428571429	13.9639150036336	2.91207557032213e-17	2.96095575651669e-15	29.1621224758763	UP
UBE2R2	0.582462117647057	7.42619047619048	13.9628956762573	2.91938227475592e-17	2.96095575651669e-15	29.1596150819718	UP
DHX29	0.602363529411761	8.71017380952381	13.9215102972101	3.2323768628798e-17	3.25778863066974e-15	29.0577080496181	UP
LRRC58	0.713813176470589	7.77565238095238	13.9171455385652	3.26732178218203e-17	3.27242697246669e-15	29.0469483278242	UP
IPO9	0.896323529411761	7.81509761904762	13.872567323052	3.64705202687281e-17	3.63006265407681e-15	28.9369259432846	UP
RCE1	0.620932470588235	8.13897380952381	13.8637580565537	3.7272620644601e-17	3.68699843104772e-15	28.9151557364529	UP
HLA-G	2.45012517647059	9.31233333333333	13.8249946678865	4.10214086449987e-17	4.03293296647916e-15	28.8192493145773	UP
CBX3	0.534992235294116	8.49904047619048	13.8153902968911	4.20082580265469e-17	4.10477033460619e-15	28.795458662514	UP
DLG4	0.698791764705883	7.53946428571429	13.8093122727783	4.2645243074399e-17	4.14175769858935e-15	28.7803972502185	UP
UBP1	0.571841176470592	10.4138595238095	13.786848352098	4.50861523924652e-17	4.35244332583889e-15	28.7246926915914	UP
PMAIP1	1.34687647058824	7.97796428571429	13.7604542369608	4.8136855785217e-17	4.61912044286289e-15	28.6591643640875	UP
TOX4	0.68897411764706	8.29479047619048	13.7504335423869	4.93494567619967e-17	4.70729193220832e-15	28.6342640417891	UP
KLHL24	1.23234776470589	8.74337142857143	13.7442133629809	5.01177729128313e-17	4.75229178063978e-15	28.6188014656149	UP
HOOK3	0.502643764705881	7.48431904761905	13.7322519240208	5.1629688306293e-17	4.86685738299026e-15	28.5890536755042	UP
POLM	0.582426117647059	7.8170119047619	13.7289136497044	5.20598821848745e-17	4.87871118136032e-15	28.5807483789022	UP
KLHL2	0.805402117647059	7.6899880952381	13.6063339990099	7.06680945870353e-17	6.55282952999324e-15	28.2748449684063	UP
ZNF669	0.972638117647057	7.99894285714286	13.605916316979	7.07419350195839e-17	6.55282952999324e-15	28.2737994963123	UP
COL8A2	0.718371529411763	7.73262142857143	13.5890096210434	7.37977537850835e-17	6.79660347359749e-15	28.2314636041017	UP
WIPF1	1.18507764705882	8.39881428571429	13.5628284258326	7.87976988535012e-17	7.21561785215632e-15	28.1658346656651	UP
CCDC125	2.04817529411764	9.25548333333333	13.5383672715203	8.37809768066995e-17	7.62835314390545e-15	28.1044416855156	UP
PTPN22	0.823478117647056	8.06512857142857	13.5331682148588	8.48808713373248e-17	7.68483595017305e-15	28.0913835810097	UP
SPOP	1.13612588235294	9.20804047619048	13.5247888311345	8.66846431158684e-17	7.80405284231344e-15	28.0703307090445	UP
CARM1	0.772092235294116	9.68070952380952	13.4635301430538	1.01115028810282e-16	9.05233707645123e-15	27.9161592474193	UP
CALB2	0.522559294117643	7.3729880952381	13.4567166686145	1.02864543242803e-16	9.15780169703291e-15	27.8989831274098	UP
EIF5	1.12256305882353	8.09295476190476	13.4359275514456	1.08395643143609e-16	9.59690707942728e-15	27.8465404848843	UP
YME1L1	0.75609082352941	9.03990476190476	13.4222692007676	1.12193612099394e-16	9.87001800275568e-15	27.8120569911267	UP
ZNF638	0.519359999999999	7.66045714285714	13.4193896891869	1.13011468577833e-16	9.87001800275568e-15	27.8047841046225	UP
MTX2	0.461880705882352	7.94423571428571	13.4182804777602	1.13328131825713e-16	9.87001800275568e-15	27.8019822569541	UP
CD4	1.13594094117647	9.27679761904762	13.3718693011326	1.27421125152859e-16	1.10374244895922e-14	27.6846126485408	UP
TNFSF8	0.913513647058821	8.09615952380952	13.3398036036471	1.38189980015205e-16	1.19058840308799e-14	27.6033662667911	UP
SS18	0.611212235294117	8.26487142857143	13.2681268828014	1.65741780358819e-16	1.42032728890378e-14	27.421295941554	UP
N4BP2	1.66426070588235	9.13773333333333	13.2611972680124	1.68686201024975e-16	1.43787041033256e-14	27.4036598865284	UP
PHF2	0.418815529411763	8.33142857142857	13.2418879846969	1.77175086245606e-16	1.50223849581261e-14	27.3544858270429	UP
MECP2	0.537194588235295	7.4687119047619	13.1805779867595	2.07126894233125e-16	1.74695183162412e-14	27.1980435875738	UP
TBC1D22A	0.542632235294118	8.03819285714286	13.1485897922369	2.24753734948092e-16	1.88569560342574e-14	27.1162349857861	UP
PRKRA	0.830906823529412	9.36907142857143	13.1174716295463	2.43368476923412e-16	2.03123950140504e-14	27.0365290930275	UP
TANK	0.797924705882354	8.19430952380952	12.981765920292	3.44799627367733e-16	2.86290882309218e-14	26.6875184531931	UP
LNX2	0.523663999999998	7.40579523809524	12.9775147828003	3.48595903256368e-16	2.87950997406355e-14	26.6765480199494	UP
ZNF12	0.631773647058822	7.2727619047619	12.9510057917906	3.73248400844819e-16	3.06733621719909e-14	26.6080880390657	UP
KRCC1	0.838115529411763	8.23654523809524	12.9438191667562	3.80232742721529e-16	3.10879066434311e-14	26.5895132269587	UP
SF1	0.977621411764702	7.9266119047619	12.9326254198215	3.91377571300927e-16	3.18366780715602e-14	26.5605685274312	UP
TSPAN5	1.10021247058824	7.8160880952381	12.9225772358775	4.01665048036749e-16	3.25084969433783e-14	26.5345725915346	UP
TMF1	0.404184705882353	7.51827857142857	12.8778196723641	4.5094219051697e-16	3.63133095629871e-14	26.418624643395	UP
RAB18	0.549061647058822	7.39239523809524	12.8593738468706	4.73003327049619e-16	3.78993915798507e-14	26.3707658366751	UP
TNFSF15	0.652977882352941	7.38422857142857	12.853228570581	4.80594643310777e-16	3.83160654679363e-14	26.3548120154776	UP
BCKDHA	-0.574650588235293	9.90248333333333	-12.8270629587256	5.14331764902947e-16	4.08028046166818e-14	26.2868298161913	DOWN
ESCO1	0.825209176470588	7.61184523809524	12.8239991398174	5.184368095305e-16	4.09258614420013e-14	26.278863898591	UP
MEX3C	1.76039388235294	8.71385238095238	12.7592197869057	6.13494278901122e-16	4.81923814676004e-14	26.1101599730224	UP
SORL1	1.09590964705882	10.1093904761905	12.7558545006568	6.18892146712468e-16	4.83792519564259e-14	26.101381294936	UP
CMPK1	2.05337247058823	9.66023095238095	12.7401673600244	6.44699451565255e-16	5.01519840355981e-14	26.0604409213434	UP
PPM1K	0.721257647058821	7.68069761904762	12.7283642377457	6.64837451201177e-16	5.14686964033761e-14	26.0296165136118	UP
PBXIP1	1.046792	7.88550952380952	12.6959033492618	7.23588547130017e-16	5.5747627248839e-14	25.9447522489313	UP
SPAST	0.844357647058821	7.69082380952381	12.6863850538221	7.41798723459772e-16	5.68771509255639e-14	25.9198426921897	UP
NAPA	0.795823294117646	7.83103095238095	12.6680511878613	7.78200825029871e-16	5.9384134386208e-14	25.871830189359	UP
EIF2AK4	0.986496705882356	8.73326428571429	12.6531841226637	8.09051936439545e-16	6.14457691063683e-14	25.8328651335871	UP
JAZF1	0.939188705882351	10.0460238095238	12.635806390992	8.46696217672825e-16	6.40014475858822e-14	25.7872842461242	UP
AAK1	0.720746588235293	7.55415476190476	12.5794338558965	9.81548729637864e-16	7.38465652227548e-14	25.6391573540895	UP
ZNF577	1.16503341176471	7.84895714285714	12.5459228928642	1.07188447253682e-15	8.02661152916003e-14	25.550910515198	UP
KRIT1	0.525747294117646	7.50749047619048	12.5150804535304	1.16250024892784e-15	8.66468208793889e-14	25.4695641955201	UP
MAP3K5	0.872768941176467	9.23314761904762	12.5044270306826	1.19558152723628e-15	8.86999721016729e-14	25.4414377611831	UP
S1PR1	2.04290658823529	8.80045476190476	12.4828442507014	1.26556947571896e-15	9.34596813290153e-14	25.3844119066301	UP
DCLRE1C	0.599250588235295	7.88837380952381	12.4740737705368	1.29518912409095e-15	9.5208283089713e-14	25.3612215831546	UP
BRD3	0.879396235294115	9.0768380952381	12.4445680680068	1.40011825587793e-15	1.02451575572803e-13	25.2831322663361	UP
NUP54	1.27410541176471	8.34383333333333	12.4417331409956	1.41064510499739e-15	1.02752671852651e-13	25.2756235228814	UP
PLAA	0.396901647058822	7.32136666666667	12.3988552767029	1.5800578585473e-15	1.14572068702355e-13	25.1619292294581	UP
POLR2A	0.70385694117647	10.4552904761905	12.3764692357176	1.67659579926112e-15	1.21024539113331e-13	25.1024770337552	UP
RPS6KC1	0.422789411764705	7.66716904761905	12.3402058658574	1.84589836190184e-15	1.32648077351915e-13	25.0060332661154	UP
NBPF14	0.814822352941176	7.65296904761905	12.326218480516	1.91576391025139e-15	1.37054092240083e-13	24.9687881321984	UP
PLIN5	1.52468164705883	8.62896904761905	12.3159360127575	1.96883559212149e-15	1.39834839896358e-13	24.9413922800347	UP
HCFC2	0.575218588235295	7.49037857142857	12.3153155071914	1.97208572958358e-15	1.39834839896358e-13	24.9397386154243	UP
CRCP	2.06506988235294	9.24719761904762	12.2790586969022	2.17179482711585e-15	1.53317233940667e-13	24.8430271674241	UP
EARS2	0.441651999999999	7.3626119047619	12.2623599445558	2.2705841405366e-15	1.59588205491662e-13	24.7984279654746	UP
CCDC120	0.562238352941178	7.49191666666667	12.2434088673958	2.38825462580794e-15	1.66753625019247e-13	24.747769700696	UP
DUSP8	0.88735882352941	7.56516904761905	12.2412454267054	2.40207674549284e-15	1.66753625019247e-13	24.7419836470064	UP
SPIN4	0.627803294117643	7.52994285714286	12.2409844507252	2.40374960246153e-15	1.66753625019247e-13	24.7412856342118	UP
IL10	1.49852352941176	10.2639452380952	12.2242681802394	2.51340910337394e-15	1.73609400351583e-13	24.6965575851296	UP
SAP30L	0.870594823529407	9.87074761904762	12.1973767474345	2.70061205088802e-15	1.85739519808929e-13	24.6245280084579	UP
RORA	0.800851529411765	7.49112619047619	12.1953248150198	2.71546651012349e-15	1.85963037712516e-13	24.6190280079061	UP
PAK4	0.318871529411764	7.27451904761905	12.1798256851529	2.83038868836069e-15	1.9300842013183e-13	24.5774665698733	UP
GOLGA8A	0.749199058823528	7.51909523809524	12.1638548163934	2.95399273037037e-15	2.00583616543158e-13	24.5346076870412	UP
TTC33	0.445854352941174	7.25869285714286	12.1338386118305	3.20137065187906e-15	2.16463986060599e-13	24.453968013431	UP
ZNF860	0.801803999999999	7.44033571428571	12.1294833073146	3.23897699358303e-15	2.1808658118558e-13	24.4422576439453	UP
KCNAB2	0.397632	7.21511428571429	12.09257740687	3.57625100866045e-15	2.38853801332353e-13	24.3429280106852	UP
SBDS	1.75110870588235	9.16563809523809	12.0924768080521	3.57721761745802e-15	2.38853801332353e-13	24.3426570151109	UP
HIF1A	1.21589811764706	7.92594523809524	12.0902047949126	3.59911931814539e-15	2.39319033499087e-13	24.3365362611352	UP
LSP1	1.19933647058823	8.38188571428571	12.0825570961232	3.67384923031966e-15	2.42818941417519e-13	24.3159286150175	UP
CEP57	0.665655529411763	7.4802	12.0817265482628	3.68205945488031e-15	2.42818941417519e-13	24.3136901477387	UP
CCDC43	0.953355058823533	7.79087380952381	12.0775184644645	3.72394552795431e-15	2.4457470116995e-13	24.3023472754227	UP
OPA3	0.415552470588238	7.27842380952381	11.9928072021412	4.67846311219262e-15	3.06009679073007e-13	24.0735202367397	UP
RBBP7	1.36282258823529	9.16826666666667	11.9866206412989	4.7572516063966e-15	3.09898199156526e-13	24.0567722600207	UP
CREBL2	0.801533882352942	7.65730238095238	11.9800907820238	4.84187753425952e-15	3.13769789445239e-13	24.0390895311038	UP
DNAJC1	0.511565882352942	7.27940238095238	11.9790242468892	4.85584447940213e-15	3.13769789445239e-13	24.0362008492093	UP
TTC17	1.32960588235294	8.39417380952381	11.9773690303872	4.87760180053353e-15	3.13909915074497e-13	24.0317174470724	UP
SNRPD3	0.869721647058824	7.89872619047619	11.9648423189374	5.04551059856484e-15	3.23417229368006e-13	23.9977754346501	UP
ZNF483	1.14988588235294	8.04815	11.9568260599832	5.15603571812086e-15	3.29185148935804e-13	23.9760441178027	UP
UHMK1	0.649284705882353	7.71478571428571	11.9534589450001	5.2031919502703e-15	3.30877583345562e-13	23.9669136990257	UP
SURF4	0.723624235294119	9.87175952380952	11.950233240754	5.24877929055512e-15	3.32457265340497e-13	23.9581653543101	UP
CHORDC1	0.388129176470589	7.37731190476191	11.9405488551766	5.38810071081563e-15	3.39938243664648e-13	23.931892472297	UP
PUM1	0.697969411764705	10.5446714285714	11.938126818071	5.42352904227468e-15	3.40831580009615e-13	23.9253197943349	UP
RNF19B	1.40326164705882	8.32534285714286	11.9360632731759	5.45390047443573e-15	3.4140138712044e-13	23.9197193545281	UP
KIAA2026	0.547266823529413	7.77040476190476	11.9190532026982	5.71094203396045e-15	3.56100568459985e-13	23.8735331081853	UP
MFHAS1	0.789278823529409	7.62145	11.9138441542057	5.79209650741609e-15	3.5976103306722e-13	23.8593818212949	UP
ZNF394	1.13331011764706	10.2216047619048	11.9080447640906	5.88382959906669e-15	3.64047758011752e-13	23.8436226173185	UP
FAM98A	1.08975035294117	7.96602142857143	11.9064886331772	5.9086946185883e-15	3.64180120241837e-13	23.8393932585796	UP
ZNF738	2.9274334117647	10.0146095238095	11.876541874668	6.40859694827104e-15	3.93478031019324e-13	23.757940548195	UP
OTUD1	1.0991094117647	8.50249761904762	11.8741252717606	6.45076784723089e-15	3.94555552488073e-13	23.7513624991591	UP
ARMC1	1.12430470588235	8.72923571428571	11.7532449928894	8.96411050561382e-15	5.46197227575899e-13	23.42135280958	UP
SATB1	0.770190117647059	7.69164761904762	11.7443919384212	9.18342270974763e-15	5.57440715620097e-13	23.3971086178188	UP
RYBP	1.59867364705882	9.12382619047619	11.7234873886172	9.7231984264065e-15	5.87978319936468e-13	23.3398206747238	UP
UBTF	0.314262588235294	7.36280952380952	11.6959055038346	1.04851359637037e-14	6.31670315106587e-13	23.2641465100519	UP
DDX51	2.27385952941176	9.50153571428571	11.6898792370424	1.06595384708959e-14	6.39771925079054e-13	23.2475995093696	UP
SAMD1	0.504656235294116	7.49069761904762	11.6481514409304	1.19509417011322e-14	7.14603883435236e-13	23.1328926216628	UP
DDA1	0.520018588235297	10.6231357142857	11.6462771724697	1.20125478703965e-14	7.15617396368418e-13	23.1277350446391	UP
YIPF4	0.650383529411762	7.80599047619048	11.6419143053067	1.21572069905481e-14	7.21552748235309e-13	23.1157276095609	UP
ZNF773	0.845700470588235	7.65908333333333	11.6101454762347	1.32654131488311e-14	7.84421570885674e-13	23.0282187501547	UP
CAPZB	0.721393411764705	10.8566285714286	11.5915605763857	1.3960821106791e-14	8.22507934692377e-13	22.976964503707	UP
DBT	0.642167764705881	7.63356904761905	11.5829162857742	1.42967965126908e-14	8.39216718373153e-13	22.9531095070043	UP
CC2D1A	0.546585882352941	7.41575714285714	11.5800566188518	1.44097433295856e-14	8.4275962356427e-13	22.9452157478695	UP
KCTD18	0.727617647058825	7.9527119047619	11.5780460125717	1.4489698176172e-14	8.44354230084207e-13	22.9396650756865	UP
RPL18A	-0.300216235294119	14.4584119047619	-11.537405891498	1.62062017359528e-14	9.409579087632e-13	22.8273566472325	DOWN
CATSPER2	2.83552188235294	9.39459523809524	11.5347873636117	1.63236479751404e-14	9.44355446937276e-13	22.8201129671163	UP
MGAT4B	0.535544941176469	7.50417619047619	11.5272239087288	1.66677684385423e-14	9.60794925279282e-13	22.7991850065177	UP
MTHFR	0.805215529411762	7.78492857142857	11.5091290790363	1.75212946063506e-14	1.00637543393107e-12	22.7490865014203	UP
PXN	1.25459294117647	8.17637142857143	11.4588780599805	2.01323283992381e-14	1.15221629499211e-12	22.6097333925074	UP
YEATS4	0.882552	8.60927142857143	11.4548119131655	2.03601851310812e-14	1.16111020187038e-12	22.5984429304973	UP
SP1	1.08168823529411	9.09842619047619	11.40444167008	2.34102589711473e-14	1.3303170213214e-12	22.4584002934895	UP
EXTL2	0.349895529411762	7.27905238095238	11.3870631681293	2.45671977300553e-14	1.39112842270013e-12	22.4100062784578	UP
CDKL3	0.224408470588235	7.1679	11.3725681089116	2.5576555993909e-14	1.44241031644478e-12	22.3696115139606	UP
CCNH	0.766866352941178	8.15121428571429	11.3714962103782	2.56528511817013e-14	1.44241031644478e-12	22.3666232580109	UP
PSIP1	1.18077035294118	8.33654285714286	11.3663896018452	2.60195170816695e-14	1.45791175256557e-12	22.3523849039363	UP
TC2N	1.18520494117647	8.18417380952381	11.3388821165425	2.8088302437929e-14	1.56834510999238e-12	22.2756291220654	UP
PRDM1	0.893721176470589	8.45416428571428	11.3322868493916	2.86087067129322e-14	1.59185598984284e-12	22.2572112034836	UP
MYO3B	0.589598823529411	7.36090714285714	11.3144009344549	3.0069903519065e-14	1.6673709477267e-12	22.2072343450222	UP
TSPAN14	1.43202611764706	8.55649761904762	11.2948396357645	3.17550556755451e-14	1.75474057655383e-12	22.1525280777878	UP
RAB6B	0.736382352941177	7.48035952380952	11.2914167827904	3.20596505458578e-14	1.76548419243083e-12	22.1429503670878	UP
IKZF1	1.80030305882353	9.86293809523809	11.2822057313711	3.28941655754748e-14	1.80523631283214e-12	22.1171686822835	UP
PEX1	0.574578352941177	7.80567142857143	11.2743111288343	3.36269713543251e-14	1.83915432065891e-12	22.0950628716805	UP
CTU2	0.287629411764708	7.19962142857143	11.24162044477	3.68424704861677e-14	2.003133419122e-12	22.0034380847529	UP
RFFL	0.717565411764705	7.99710714285714	11.2413032594349	3.68751549853973e-14	2.003133419122e-12	22.0025483971843	UP
GDPD4	0.443143294117646	7.24515952380952	11.2361585038089	3.74094343097861e-14	2.02529116491325e-12	21.9881157943803	UP
CFHR2	0.378790823529411	7.13788809523809	11.2083069574396	4.04414931737795e-14	2.18207046501622e-12	21.909923441286	UP
EZH1	0.423443294117646	7.29778571428571	11.2030362178271	4.10428260113828e-14	2.20708485514231e-12	21.8951145473212	UP
SYNJ1	0.346826588235293	7.52272619047619	11.1910215319684	4.24477728219728e-14	2.26980407899523e-12	21.8613439470587	UP
CALCOCO1	0.87839764705882	7.9625619047619	11.1906462802732	4.24924320560729e-14	2.26980407899523e-12	21.8602888931955	UP
MYBL1	1.35701388235294	8.12885952380952	11.187615720421	4.28548582210549e-14	2.28155848170234e-12	21.8517675244933	UP
SPIN1	0.608880000000001	7.35347142857143	11.1834886169207	4.33534799803761e-14	2.30046197577989e-12	21.8401609411458	UP
PACS1	0.826169411764702	8.5908619047619	11.1798034876354	4.38036865758504e-14	2.31668012335975e-12	21.8297954251426	UP
RNF123	0.615246823529413	8.74604047619048	11.1715347934083	4.48312348617648e-14	2.3632254561177e-12	21.8065307906239	UP
PAPSS1	0.874342117647059	8.95505238095238	11.1328140434984	4.9979054840604e-14	2.62594870105141e-12	21.6974674509401	UP
USH1G	0.504236235294115	7.30944761904762	11.1166835692089	5.22972452208276e-14	2.73876913288811e-12	21.651975261513	UP
ZNF805	0.578706588235293	7.48450238095238	11.1111414978377	5.31187084606941e-14	2.77272737160463e-12	21.6363372770507	UP
INO80E	1.04994047058823	8.9202119047619	11.0924249220009	5.59911515927784e-14	2.91317598790349e-12	21.5834951834569	UP
HS2ST1	0.628402823529409	7.62650952380952	11.0746318428413	5.88682425400431e-14	3.0529565912757e-12	21.5332177475755	UP
LCP2	0.697188000000001	8.22600714285714	11.0734257687844	5.90686159001513e-14	3.0534663541933e-12	21.529808272155	UP
GOLT1B	1.04432588235294	8.48598333333333	11.0559482008832	6.20513365173174e-14	3.197339767492e-12	21.4803791503123	UP
GPR65	1.89755388235294	8.76020952380952	11.030615066452	6.66487600655773e-14	3.42322557708614e-12	21.4086621728411	UP
HERPUD2	1.13571482352941	8.3989380952381	11.0263637460334	6.74535487756832e-14	3.45349239338762e-12	21.3966186213969	UP
FAM76B	1.20430258823529	8.17962380952381	11.0206937964368	6.85422821922988e-14	3.4980575545592e-12	21.380552549334	UP
KDM6B	0.493679294117646	7.41297857142857	11.018648942373	6.89392987956717e-14	3.5026153586569e-12	21.3747573229949	UP
NKAP	0.394881176470589	7.29289285714286	11.0179848687741	6.90687334374777e-14	3.5026153586569e-12	21.3728751846946	UP
MTMR6	1.38031623529412	8.38407142857143	10.9909599994512	7.45511682382164e-14	3.76871441961331e-12	21.2962313579926	UP
TM9SF2	0.903313647058821	10.343130952381	10.9853525590081	7.57430399528348e-14	3.81149558514274e-12	21.2803163838304	UP
TMEM106A	1.71804564705882	8.79047142857143	10.9847459020379	7.58731414452751e-14	3.81149558514274e-12	21.2785943295774	UP
CAMK2N1	1.00685741176471	7.90700952380952	10.9449371639194	8.49262908460286e-14	4.25294940877378e-12	21.165487863592	UP
MCFD2	0.563896941176472	7.7752	10.9393085964047	8.62920923126574e-14	4.30788404769575e-12	21.1494789389853	UP
RNF4	0.553066823529413	8.85345238095238	10.9354605427292	8.72386695817e-14	4.34161391318864e-12	21.1385318088662	UP
SLFN5	0.600840235294119	7.76004523809524	10.9307082730746	8.84222505568377e-14	4.38689339062948e-12	21.1250096411148	UP
TEKT2	0.34630094117647	7.12892142857143	10.9122265745394	9.318249098133e-14	4.60879449992535e-12	21.0723934284881	UP
NKRF	0.770680470588236	7.8564380952381	10.9063656510362	9.47458166122537e-14	4.67169757295805e-12	21.055698400476	UP
RBM38	1.37277670588235	9.62993571428571	10.8966296518705	9.74019156145056e-14	4.77834572580832e-12	21.027955140568	UP
NLGN2	0.540667529411764	7.34429761904762	10.8962569307041	9.75050890695364e-14	4.77834572580832e-12	21.0268928043134	UP
RAB6A	0.774886823529412	8.28391666666667	10.8930496352458	9.83975068428817e-14	4.79579428464482e-12	21.0177505631762	UP
SMARCD1	0.525176705882352	9.15305952380952	10.8928273028519	9.84596767331137e-14	4.79579428464482e-12	21.0171167654187	UP
FURIN	0.760549411764705	7.78262142857143	10.8829326674112	1.01267271224784e-13	4.91760006477927e-12	20.9889037979214	UP
ERP44	0.391394823529412	7.17808571428571	10.8725463904856	1.0430196051348e-13	5.04966440250307e-12	20.9592751872595	UP
RPL23	1.91080752941176	12.3423380952381	10.8633008526572	1.07081031801814e-13	5.16859498380742e-12	20.9328888323447	UP
NFKBID	0.495750117647057	7.55320476190476	10.8543718643847	1.09836376755333e-13	5.28566948199465e-12	20.9073952615716	UP
FGF9	0.480229647058822	7.25156666666667	10.8471555385325	1.12115789319922e-13	5.37920815524475e-12	20.8867839589236	UP
WBP4	0.568973882352942	8.28973095238095	10.8331650564074	1.16672824781971e-13	5.58114034964502e-12	20.8468048419949	UP
TSTD2	0.30645905882353	7.18973095238095	10.8308811970043	1.17434406607303e-13	5.6008522794108e-12	20.8402760642814	UP
PRRG4	0.633492705882349	7.50738571428571	10.8152700242885	1.22777206786695e-13	5.83829299334356e-12	20.7956307290603	UP
NDUFAB1	0.879054588235297	10.6939238095238	10.7939880704128	1.30461140379352e-13	6.18532477686129e-12	20.7347164897203	UP
QRFPR	1.47508070588235	10.2774404761905	10.7774808102997	1.36756331548881e-13	6.46466139548913e-12	20.6874277663148	UP
SP4	1.60930258823529	8.44325238095238	10.775583887039	1.3749924011524e-13	6.48066271425508e-12	20.6819913216696	UP
TFDP2	0.490164941176468	7.4200880952381	10.7730405340238	1.38501754076235e-13	6.50877011457969e-12	20.6747015169502	UP
DNM1L	0.818902352941176	8.15054047619048	10.7654069318382	1.41555512447165e-13	6.63282773966613e-12	20.6528168624667	UP
TECPR1	1.34189482352941	8.2577119047619	10.7490975406083	1.48311194702935e-13	6.92911631228728e-12	20.6060341681823	UP
TRIP12	1.71426047058823	8.90348333333333	10.7456273317605	1.49790382032033e-13	6.97788044204458e-12	20.5960755516359	UP
NBPF20	2.24051411764706	10.5220547619048	10.7407961184416	1.51874695528464e-13	7.05446955316997e-12	20.5822085744561	UP
KLHL29	0.461585176470589	7.5188880952381	10.7395031483728	1.52437498525136e-13	7.06014714989972e-12	20.5784968589713	UP
SAMD11	0.259438588235292	7.11644285714286	10.7301506438505	1.56572045065777e-13	7.2307406979224e-12	20.551642210013	UP
MFSD11	1.74509482352941	8.7829119047619	10.7212092271038	1.60631378302438e-13	7.39689033705912e-12	20.5259572529439	UP
FICD	0.50390705882353	7.27520238095238	10.7199300506645	1.61220793428673e-13	7.40275992749136e-12	20.5222818580145	UP
ELOVL5	1.0199334117647	9.60652619047619	10.7180082477893	1.6211044878781e-13	7.4223426909276e-12	20.5167596337398	UP
DMC1	2.99148682352941	9.8854119047619	10.6958388912216	1.72741177752336e-13	7.8865452235931e-12	20.4530219431085	UP
CREB1	1.44843670588235	10.7921	10.6905099553002	1.75400445185786e-13	7.98520492642678e-12	20.4376914817382	UP
MYNN	0.51555976470588	7.68503095238095	10.6788723574167	1.81353398955228e-13	8.2328278137607e-12	20.4041991440478	UP
CHRNA2	0.451327529411763	7.19907619047619	10.6619353920406	1.90385945481916e-13	8.60515310540100e-12	20.355423903652	UP
SSRP1	0.505418823529409	8.21601428571429	10.6614910391803	1.90628976749913e-13	8.60515310540100e-12	20.3541437472483	UP
CORO7	0.612140470588235	9.49840714285714	10.6477614723973	1.98295477699517e-13	8.92608154532235e-12	20.3145769001423	UP
PI4KB	1.02732235294118	8.87188095238095	10.6227863370466	2.13054016735585e-13	9.56355915458752e-12	20.2425386386062	UP
GPRASP1	0.43547882352941	7.31424523809524	10.6208254509118	2.14258975824987e-13	9.59078236758496e-12	20.23687921158	UP
FKBP3	1.31022376470588	8.21741666666667	10.598509046119	2.284700103046e-13	1.01984175908947e-11	20.1724351826291	UP
PWWP2B	0.46952894117647	7.80647142857143	10.5949096251746	2.30850195001798e-13	1.02760399302884e-11	20.1620348950133	UP
LMTK3	0.674068470588236	8.06654523809524	10.5753437890526	2.44236135435382e-13	1.08417841283989e-11	20.105471145605	UP
DLAT	0.793233411764706	8.01076666666667	10.5661584133929	2.50789634569508e-13	1.11019444584982e-11	20.0788995100901	UP
SNAP29	0.60447905882353	8.6696380952381	10.5613488058782	2.54292108614516e-13	1.12259808279549e-11	20.0649817942757	UP
LRRK2	0.692434588235293	7.64830714285714	10.5453426764711	2.66310016786488e-13	1.17242253269326e-11	20.0186426258176	UP
UBE2B	0.42595694117647	7.45370714285714	10.5307268176832	2.777875671782e-13	1.21960157918648e-11	19.9762992495129	UP
OR2A42	0.444481411764702	7.24355714285714	10.529272258517	2.78956947732293e-13	1.22138936814481e-11	19.9720837460549	UP
LUC7L2	0.485168705882352	7.46457380952381	10.522575046785	2.8440595438033e-13	1.23959260518556e-11	19.9526707911782	UP
TMEM17	1.95429035294118	9.99661428571429	10.5222641513893	2.84661515574594e-13	1.23959260518556e-11	19.951769468528	UP
CHKA	0.27524	7.28826666666667	10.5198333011593	2.86667772277803e-13	1.24494608421458e-11	19.9447217111806	UP
DSN1	0.481623529411766	7.47924285714286	10.5000132638404	3.03571162738162e-13	1.31479131969704e-11	19.8872288174651	UP
IL17RD	1.42357835294118	8.61631428571429	10.4989232783009	3.04529591171036e-13	1.31538725027381e-11	19.8840655626348	UP
IMMT	0.867718823529408	9.80225952380952	10.4790092230344	3.22591302694114e-13	1.38965742625623e-11	19.8262456223513	UP
FZD7	0.319653411764704	7.25235952380952	10.4752173800295	3.26151853906096e-13	1.40122880934188e-11	19.81523025713	UP
RNASE10	0.371612705882353	7.28426666666667	10.4373897010194	3.63933472139048e-13	1.55936735054231e-11	19.705237874714	UP
TINAG	0.324931999999997	7.15388809523809	10.4005157707036	4.05043235543179e-13	1.72986815956026e-11	19.5978397725975	UP
TMEM154	2.0124694117647	9.26543095238095	10.3998012308165	4.05884822461565e-13	1.72986815956026e-11	19.5957568777376	UP
LPGAT1	0.555254352941177	8.09987380952381	10.3981223042103	4.07869260315419e-13	1.73371482667231e-11	19.5908625198696	UP
TFB2M	0.625961882352938	9.09630952380952	10.3880078859441	4.20034395278044e-13	1.78070137151604e-11	19.5613695236229	UP
POLR2J2	1.33775294117647	8.27417142857143	10.3837642773268	4.25247514056421e-13	1.79804522763962e-11	19.5489914800511	UP
OFD1	1.33881976470588	8.30909523809524	10.381069472244	4.28592040715801e-13	1.80741775065018e-11	19.5411298783201	UP
FBXO5	0.538723058823531	7.63477857142857	10.3763560498499	4.34506221674857e-13	1.82754913447233e-11	19.5273770648142	UP
CCNYL1	0.49713105882353	7.55583571428571	10.3465687299044	4.73847874361196e-13	1.98297615279097e-11	19.4403970724243	UP
ZNF398	0.457716705882352	7.48401428571429	10.3465060279662	4.73934394083582e-13	1.98297615279097e-11	19.440213859347	UP
GGCT	0.348132705882353	8.34534285714286	10.3447651196027	4.76343014367404e-13	1.98786375136397e-11	19.435126776881	UP
PPARD	0.305717176470588	7.24146666666667	10.3427430908361	4.79156181996763e-13	1.99440982246704e-11	19.4292177438539	UP
SLC25A36	0.973646117647057	8.10524285714286	10.3325446677974	4.93604051815494e-13	2.04922407521847e-11	19.3994065271493	UP
SOCS3	0.984294823529412	8.33426904761905	10.3265007593	5.02374258920236e-13	2.0802448318338e-11	19.3817331002729	UP
NEDD9	0.47518564705882	7.58386904761905	10.3224219451674	5.08382205508957e-13	2.09969712455697e-11	19.3698032744377	UP
CSAD	0.811184470588231	7.91332857142857	10.3155579433256	5.18657783620496e-13	2.13663007262685e-11	19.349722395536	UP
MAP7D3	0.373596705882353	7.22738571428571	10.3102449523431	5.26756044240122e-13	2.16442707921742e-11	19.334174867565	UP
CASK	0.444968705882353	7.62610238095238	10.2773512422281	5.79833007722869e-13	2.37642556234245e-11	19.2378359779926	UP
CHPT1	0.979731529411765	9.40365	10.2619052494671	6.06599357313352e-13	2.47978436248634e-11	19.1925496038059	UP
LMOD3	2.04499835294118	8.87442142857143	10.2562194725176	6.16765173396185e-13	2.51492669304678e-11	19.1758716171487	UP
ZNF14	2.69397976470588	10.0227523809524	10.2442811969146	6.38676535076371e-13	2.59766281081189e-11	19.1408397090145	UP
TDP1	1.00312494117647	8.82625476190476	10.2080439736061	7.10149186732707e-13	2.88104828288396e-11	19.0343919009394	UP
EPC1	0.891587529411764	8.51381666666667	10.2018770829532	7.23097598612385e-13	2.92617146913219e-11	19.0162596423959	UP
NBPF10	2.20652776470588	9.23890238095238	10.194810175615	7.38230737899663e-13	2.97988603900305e-11	18.995475078335	UP
MARK3	0.425738352941177	7.63596666666667	10.1904747688499	7.47673321978841e-13	3.00320226899874e-11	18.9827209798715	UP
UBN2	0.435775058823529	7.47735714285714	10.190437420186	7.47755198334164e-13	3.00320226899874e-11	18.9826110953459	UP
EIF4EBP2	1.12276894117647	9.72183809523809	10.1751313658459	7.82087352410591e-13	3.13323745559493e-11	18.9375636205877	UP
SYK	1.61207105882353	9.99188095238095	10.1662523534369	8.02732322373667e-13	3.20792655013417e-11	18.9114178534161	UP
ZNF609	0.40349882352941	7.42768095238095	10.1638718458957	8.08360786414289e-13	3.22238348315646e-11	18.9044063191415	UP
EXOSC9	1.13098305882353	9.13904285714286	10.1299600390034	8.93033500555226e-13	3.55108234401923e-11	18.8044435753596	UP
LCOR	1.41809435294118	8.42997857142857	10.1288505695866	8.95950931535873e-13	3.55386477174811e-11	18.8011706671967	UP
STAG2	0.719884235294119	8.41748571428571	10.1147115146619	9.33988993271121e-13	3.69559842399252e-11	18.7594469589094	UP
HK2	0.789453882352939	8.27239285714286	10.0700517852474	1.06525017344172e-12	4.20458966241467e-11	18.6274897828227	UP
RECQL	1.09020917647059	8.25580714285714	10.067535185915	1.07318128587223e-12	4.2254865125559e-11	18.6200463229331	UP
EVI2A	0.642817647058829	9.5733880952381	10.0544684528475	1.11533510383766e-12	4.38069731348004e-11	18.5813852274699	UP
GRIPAP1	1.700888	8.61036666666667	10.0484651731298	1.13526149378804e-12	4.44806000927956e-11	18.5636157486961	UP
CAPG	0.923906588235294	7.97032619047619	10.0413815854477	1.15923892950562e-12	4.5269374552661e-11	18.5426426739381	UP
ENTPD4	0.710028705882351	7.66782857142857	10.0408546626902	1.16104292924453e-12	4.5269374552661e-11	18.5410823056318	UP
FBXO4	0.343047764705882	7.43831666666667	10.0284074103679	1.20449654478684e-12	4.68496532286627e-11	18.5042121310154	UP
NAP1L1	1.36116282352941	9.32634285714286	10.003433027584	1.29672682686546e-12	5.03148847470192e-11	18.4301755114964	UP
RIF1	0.403042117647058	7.3042880952381	9.99770005105141	1.31889122518445e-12	5.1051284742949e-11	18.4131688590075	UP
DMWD	0.712772941176468	7.92198333333333	9.95082505854774	1.51516351937516e-12	5.85072178264744e-11	18.2739589460086	UP
ITPRIPL2	1.20825505882353	8.11114761904762	9.94306208972756	1.55041997621809e-12	5.97247118242666e-11	18.2508774049133	UP
ZNF10	0.387742352941175	7.44268333333333	9.94066324372688	1.56148209378074e-12	6.00065960499674e-11	18.2437433961634	UP
PLCB1	0.416519529411764	7.35899523809524	9.93119246555569	1.60594381831214e-12	6.15675829867275e-11	18.215570790101	UP
IL5RA	0.387976470588234	7.3801380952381	9.92930341954461	1.61496469137382e-12	6.17656543657887e-11	18.2099501057225	UP
CCND2	0.500360000000001	11.1829666666667	9.92024355903414	1.65894856962723e-12	6.32967876863722e-11	18.1829870193778	UP
MAP2K4	0.405254588235293	8.04284761904762	9.91720615644774	1.67396502049856e-12	6.37180272054382e-11	18.1739450619806	UP
RAB5B	0.74485247058823	11.0954119047619	9.91438924369593	1.68801463364007e-12	6.41005556968772e-11	18.1655584283598	UP
DVL2	0.366087529411764	7.74881428571429	9.89431670806707	1.79165366059461e-12	6.78752952979399e-11	18.1057684831514	UP
RIOK3	1.22973058823529	9.81028809523809	9.89036517142971	1.81280493041506e-12	6.84343761882513e-11	18.0939920484729	UP
SRFBP1	0.522926823529409	7.59099285714286	9.88996662070116	1.81495225460261e-12	6.84343761882513e-11	18.0928041712143	UP
MAGT1	2.67568494117647	9.63058333333333	9.88699161539172	1.83106281347804e-12	6.88797689811867e-11	18.0839365561549	UP
PLD2	0.486901176470589	7.55101904761905	9.88183378892654	1.85933860001603e-12	6.9779627787487e-11	18.0685599380386	UP
LRRFIP1	1.78749294117647	10.168569047619	9.87290970486539	1.9093118738867e-12	7.14876700444727e-11	18.0419473222352	UP
RBMX2	0.991549411764707	8.02422142857143	9.84906197169543	2.04964623565336e-12	7.6563125702436e-11	17.9707812971652	UP
DNAJC10	0.785882117647057	8.88490714285714	9.84587902608272	2.06915209851649e-12	7.71120055319226e-11	17.9612773654327	UP
ZBP1	1.64571623529412	8.64719523809524	9.83195243235532	2.15673673265187e-12	8.01895734124042e-11	17.9196790196684	UP
CCDC34	0.387146352941175	7.3983380952381	9.80945880266627	2.30621687270236e-12	8.55489013542948e-11	17.8524395102594	UP
SNX14	0.753843294117646	8.15141904761905	9.79852804252894	2.38260903936794e-12	8.81785447017811e-11	17.8197415112896	UP
YAF2	0.37503505882353	7.3521119047619	9.78562075046699	2.47612753364479e-12	9.14284417664925e-11	17.7811116023679	UP
CCNG1	0.744968235294118	9.63275476190476	9.77527559605475	2.55376440441362e-12	9.40783323694903e-11	17.7501347253812	UP
FBXO2	0.33915905882353	7.19846666666667	9.77343832248329	2.56780854379798e-12	9.43787429228501e-11	17.7446319029412	UP
TMEM222	0.760798117647061	7.89133809523809	9.77238573114608	2.57588983113681e-12	9.44591179495822e-11	17.7414790930403	UP
ZNF69	2.23452823529412	9.30571190476191	9.77139417259048	2.58352613182119e-12	9.45228453480241e-11	17.7385089663332	UP
MGRN1	0.671703529411761	8.4672	9.76710580939889	2.61681742466436e-12	9.55227772898552e-11	17.7256621284219	UP
RNF187	0.444476470588234	7.41270714285714	9.76611871809386	2.62454178370601e-12	9.55870047361109e-11	17.7227047286696	UP
TRIM13	0.726449411764705	7.79641904761905	9.76426542532694	2.63910701749595e-12	9.579583220802e-11	17.7171517937327	UP
CASD1	0.366493176470589	7.44659047619048	9.76386923039985	2.64223137821809e-12	9.579583220802e-11	17.7159646373469	UP
TTC32	1.26813858823529	8.95962619047619	9.7486663516193	2.764997229806e-12	1.00020497985646e-10	17.6703959304994	UP
UNKL	0.263337647058822	7.22116904761905	9.73541988897014	2.87667424405651e-12	1.03825911623886e-10	17.630667703235	UP
XPO4	0.74470188235294	8.83213095238095	9.72869883455646	2.93507596337453e-12	1.05695713063094e-10	17.6105017951401	UP
TLR1	0.994768	7.90477619047619	9.72480533022915	2.96945664072794e-12	1.06694041855752e-10	17.5988171045178	UP
PSPC1	1.02054235294118	8.20551666666667	9.71508006115824	3.05712848141922e-12	1.09598398019559e-10	17.5696225741796	UP
ZC3H15	1.19920352941177	9.22401190476191	9.69779154147905	3.21951626574178e-12	1.15162384282393e-10	17.5176945293942	UP
MGA	0.345970588235293	7.48013571428571	9.6738264131206	3.45919384494715e-12	1.23460092127568e-10	17.445650793698	UP
TSPAN18	0.627799999999998	7.49940952380952	9.66187188200132	3.58543859779593e-12	1.27681452288177e-10	17.4096864240205	UP
EXT1	0.558802117647057	7.88227380952381	9.66046150447489	3.6006376723773e-12	1.27938400664848e-10	17.405442227875	UP
TSPYL2	0.549539294117647	7.63722857142857	9.65547898018024	3.65485737541631e-12	1.2957763150674e-10	17.3904465214712	UP
ZNF652	1.63474329411765	9.82507380952381	9.65279190075059	3.68444098627446e-12	1.30338116567435e-10	17.3823580419981	UP
RYR1	0.361529882352941	7.38370952380952	9.64853503388916	3.7318051529757e-12	1.31722858097876e-10	17.3695424467426	UP
CYP2U1	0.374007529411764	7.4024	9.64610505960786	3.75911866181445e-12	1.32395333089179e-10	17.3622258285438	UP
GTDC1	0.384248941176469	7.42453333333333	9.64242524968157	3.800867058999e-12	1.33572137325568e-10	17.351144574751	UP
CYP11A1	0.464528941176472	7.28684761904762	9.64169395132114	3.80921966407425e-12	1.33572746426236e-10	17.3489421673064	UP
CNOT3	0.388665411764705	7.63488095238095	9.63783117635964	3.85364856009024e-12	1.34835629204031e-10	17.3373077763625	UP
RPL7A	1.00863905882353	12.5933666666667	9.62258485367401	4.03419993047391e-12	1.40845433302493e-10	17.2913688863117	UP
HECTD1	1.14619388235294	9.46864761904762	9.62149112517048	4.04747729107626e-12	1.4100179041195e-10	17.2880722493169	UP
KPNA3	1.34280188235294	8.37731904761905	9.6172448783029	4.09944606411411e-12	1.42240959400146e-10	17.2752721134618	UP
ASAP1	0.75269223529412	9.95225714285714	9.61713496577994	4.10080020236302e-12	1.42240959400146e-10	17.2749407569936	UP
ZEB2	1.39081458823529	9.04440476190476	9.61538376735655	4.12243649946967e-12	1.42682602384452e-10	17.2696611661832	UP
ZNF28	0.323556941176468	7.14685952380952	9.60769533483505	4.21880619303546e-12	1.45703381990072e-10	17.2464772374326	UP
CBX4	0.917185176470589	9.72919761904762	9.60485567836811	4.25497439124437e-12	1.46636483053099e-10	17.2379125992764	UP
MED25	0.512418117647062	8.35478333333333	9.60152289604543	4.29782469436241e-12	1.47795366367291e-10	17.2278593780985	UP
ZNF195	0.4597	7.97036904761905	9.58942973262723	4.45701700085175e-12	1.52934434421681e-10	17.1913692203347	UP
PKD2	0.383342588235295	7.37449047619048	9.58873413285332	4.4663535294444e-12	1.52934434421681e-10	17.1892697527035	UP
KLHL26	0.405426352941176	7.31125714285714	9.58443264008394	4.52453141231766e-12	1.54596195911281e-10	17.1762856053578	UP
PLK3	0.660774117647057	7.43557619047619	9.58099701237097	4.57154990661312e-12	1.5587039841165e-10	17.1659134457929	UP
KCTD13	0.45055294117647	8.24516666666667	9.57225867964669	4.69338370835522e-12	1.59684658017818e-10	17.1395258433911	UP
MTA1	1.06420823529412	8.70453095238095	9.56184054298105	4.84294884761214e-12	1.6442426966734e-10	17.1080533180643	UP
PGK1	0.593362823529416	11.5153666666667	9.54999459873948	5.01889371473925e-12	1.70037572470817e-10	17.0722511975569	UP
ZNF333	0.391731529411764	7.46345	9.5471176599935	5.06259355196771e-12	1.71018958622026e-10	17.063553583137	UP
UAP1	0.80982894117647	8.1916119047619	9.54668461456241	5.06920470174492e-12	1.71018958622026e-10	17.0622443038141	UP
NAIF1	0.42301482352941	7.45726428571429	9.54543378075794	5.08834992590695e-12	1.71304217568611e-10	17.0584623748475	UP
ELMO1	0.980977411764705	8.06481428571429	9.53441033020985	5.26027639043621e-12	1.76721025485829e-10	17.0251243446001	UP
SMC3	0.446713647058822	8.62591666666667	9.53369923860742	5.27156700381931e-12	1.76729835222185e-10	17.0229732886618	UP
INPP5A	0.36892988235294	7.51800476190476	9.53226149153397	5.29447045865132e-12	1.77127117118763e-10	17.0186239057905	UP
MDM4	0.566529647058822	7.57769761904762	9.52858283730868	5.35353211130492e-12	1.78729900174294e-10	17.0074943116637	UP
OTUD4	0.502569411764704	7.58438095238095	9.52600286631425	5.39535221231252e-12	1.79751599173198e-10	16.9996877379254	UP
HDAC2	0.707613176470588	8.86384285714286	9.52226240643323	5.4565721472453e-12	1.81414042862253e-10	16.9883682586325	UP
PPIB	0.714995294117647	7.30014285714286	9.52069595693386	5.48241890812414e-12	1.81895989653601e-10	16.9836273161547	UP
FTSJ1	0.368016941176469	8.33649523809524	9.51041860398957	5.65510382734791e-12	1.87237683539773e-10	16.9525148796225	UP
PHF20L1	0.473281176470588	7.64952619047619	9.50940316047443	5.67246233810095e-12	1.87425173130036e-10	16.9494401419924	UP
MS4A1	0.519085411764705	7.37815	9.50778632159829	5.7002129456663e-12	1.87954552375108e-10	16.944544132796	UP
TOPBP1	0.945688235294115	8.57647857142857	9.50393451698198	5.76687912205413e-12	1.89762295546032e-10	16.9328790481761	UP
SSR1	0.58055505882353	10.7896785714286	9.49847708931069	5.86269068774008e-12	1.9216183131071e-10	16.9163482593488	UP
PICALM	1.04399741176471	9.69120238095238	9.49841534815915	5.86378380723478e-12	1.9216183131071e-10	16.9161612217684	UP
NDUFS7	-0.46854329411765	10.8242595238095	-9.47264915203957	6.33849337494654e-12	2.07294604762282e-10	16.8380647520822	DOWN
GUF1	0.521255764705883	7.52574047619048	9.46620896106525	6.46311479739527e-12	2.10939744660406e-10	16.8185320483806	UP
ARID4B	0.82691411764706	8.39488333333333	9.46154616727496	6.55489001708328e-12	2.13500228706828e-10	16.8043869145326	UP
MAPK9	0.38318188235294	8.46432142857143	9.46051069491585	6.57544924480766e-12	2.13735444519356e-10	16.8012453264806	UP
SNW1	0.780073882352939	9.11257619047619	9.45414322070407	6.70331967299299e-12	2.17450805181605e-10	16.7819237445598	UP
MLLT3	0.374674117647058	7.28627380952381	9.44897201067115	6.80901966878504e-12	2.20433414529859e-10	16.7662284836638	UP
DHCR7	0.298898588235295	7.50675476190476	9.44229222609974	6.94805984047722e-12	2.24481167225096e-10	16.7459496797568	UP
LRIG2	0.825272470588235	7.78054285714286	9.43826154955551	7.03334724542178e-12	2.26779455951477e-10	16.7337105282694	UP
ZDHHC14	0.454553882352939	7.3825380952381	9.43694960141054	7.06133578739744e-12	2.27000521755246e-10	16.7297263695032	UP
PDIK1L	0.711508705882351	7.80144761904762	9.43661303220901	7.06853418757366e-12	2.27000521755246e-10	16.7287042334304	UP
NR4A2	2.19450188235294	8.59735476190476	9.43016731208114	7.2078367538335e-12	2.31011167960364e-10	16.7091263871945	UP
NXT2	0.903079764705883	7.97426428571429	9.41987776872073	7.43600111277360e-12	2.37811362393106e-10	16.677863049541	UP
P2RY10	1.01235835294118	8.4956880952381	9.41927059398027	7.44969135234565e-12	2.37811362393106e-10	16.6760178311849	UP
CHST2	0.767561411764705	7.82934761904762	9.41010031384307	7.65959185182397e-12	2.44025764265366e-10	16.6481436777765	UP
PKN2	0.779212941176469	7.68653571428571	9.402215377234	7.84485954128355e-12	2.49432289978311e-10	16.6241683006328	UP
MAFG	0.289051294117646	7.35568095238095	9.39874134362789	7.92792192322452e-12	2.5157415607856e-10	16.6136025627686	UP
LEPROT	2.2092574117647	9.37549523809524	9.38571312922214	8.24743903352908e-12	2.60922871258397e-10	16.5739662033881	UP
FDPS	1.01774282352941	8.17575952380952	9.38540727515424	8.25509489722353e-12	2.60922871258397e-10	16.5730354414859	UP
SOS2	0.330339764705882	7.33238095238095	9.38363534243739	8.29959025959788e-12	2.61812862027669e-10	16.5676429490309	UP
LEPROTL1	0.879088941176468	10.2930857142857	9.38195375584389	8.34204168540772e-12	2.62635005910921e-10	16.5625250532572	UP
CHD1	1.57817929411765	9.10414285714286	9.37655342247779	8.47986622889337e-12	2.66450698662777e-10	16.5460868622919	UP
RBBP4	0.483256470588236	8.30792380952381	9.36157336761826	8.87438184896995e-12	2.78301309451553e-10	16.500470260269	UP
ISM1	0.37768705882353	7.30203333333333	9.3496228009209	9.20241582594588e-12	2.8802483127106e-10	16.4640594530566	UP
TP53INP1	1.17294894117647	9.32066904761905	9.33861798897588	9.51535080885504e-12	2.97238785013454e-10	16.4305148971702	UP
TCP1	1.26917082352941	8.4046	9.33687680291772	9.56584243336224e-12	2.98234678977879e-10	16.4252061237971	UP
RAI1	0.608231058823527	7.86500476190476	9.33532828601988	9.61097501167183e-12	2.99059950605905e-10	16.4204844800353	UP
THRAP3	0.518937647058823	7.95732619047619	9.33267016437783	9.68895145921012e-12	3.00902029329151e-10	16.412378822508	UP
CABP4	0.558363294117648	7.35847619047619	9.32670061363934	9.86641391493446e-12	3.05820663417456e-10	16.3941722116055	UP
NAT14	0.353587999999999	7.40523095238095	9.31936534707206	1.00889936924274e-11	3.12116069345848e-10	16.3717944066529	UP
SLC4A5	0.830802352941175	8.13215714285714	9.29075414873302	1.10069053448886e-11	3.39856759444777e-10	16.2844479471425	UP
FAM162A	0.659448000000001	7.62647142857143	9.28484942517462	1.12066373126736e-11	3.45358390260759e-10	16.266409316386	UP
UVRAG	0.701984470588235	8.24782857142857	9.28405369386233	1.1233832896095e-11	3.45532000306954e-10	16.2639780779078	UP
KIDINS220	0.620520470588236	9.64871904761905	9.27524530230313	1.15393802791772e-11	3.54250132133746e-10	16.2370602802136	UP
PKN1	0.746555764705881	8.12213333333333	9.2723186194357	1.16427544171353e-11	3.56740228555627e-10	16.2281144952069	UP
RAD23B	1.42698164705883	9.10222380952381	9.2573875511959	1.21849280838751e-11	3.72640214778813e-10	16.1824597994413	UP
GTF2I	0.256824235294116	7.26641666666667	9.2558872702363	1.2240801159149e-11	3.73635883000689e-10	16.1778709197578	UP
SYNE2	0.618596235294116	7.56447619047619	9.25111940314128	1.24200939511165e-11	3.78387843282589e-10	16.1632857538945	UP
KDM5B	0.541671764705884	8.45038809523809	9.24616511520314	1.26092166082733e-11	3.83019316825224e-10	16.1481274407592	UP
ECT2	0.374699294117643	7.2972	9.24588701282614	1.26199188320573e-11	3.83019316825224e-10	16.1472764621309	UP
WDR82	2.17858470588235	9.7898880952381	9.24167905445045	1.27829815109284e-11	3.87234931403833e-10	16.1343992049613	UP
PDE12	1.114116	8.56453571428571	9.22838265923148	1.33123950128853e-11	4.02511566191484e-10	16.0936955030709	UP
MAPRE1	0.972287529411764	11.371580952381	9.2241494044902	1.3485567398097e-11	4.06873205648692e-10	16.0807319967188	UP
POLR2J3	1.30949247058823	9.03211666666667	9.22361891593751	1.35074287304277e-11	4.06873205648692e-10	16.0791073299322	UP
ZNF362	0.648034117647057	9.33765952380952	9.21620689832803	1.38166587706063e-11	4.15407048403312e-10	16.0564038872918	UP
MAN1A1	0.662154588235293	7.76613095238095	9.21504099501805	1.38659490326904e-11	4.16108301964163e-10	16.0528320627451	UP
GNAQ	0.974729647058822	8.15112142857143	9.21172731459766	1.4007014497815e-11	4.195559015467e-10	16.0426794939504	UP
ZMYM2	0.353554117647057	7.96154523809524	9.1988005577178	1.45713547349454e-11	4.3564544706623e-10	16.003061581876	UP
R3HDM2	0.689935294117644	7.71355952380952	9.1968030367069	1.46605920628353e-11	4.37497183998017e-10	15.9969378124673	UP
KIF21B	0.519470588235297	7.5680619047619	9.19544370740782	1.47216351411058e-11	4.38502236312676e-10	15.9927702669955	UP
ZNF763	0.481541882352942	7.74067380952381	9.19392630749739	1.47900808326818e-11	4.39723646277786e-10	15.988117836643	UP
SNTB2	1.11065623529412	8.04118333333333	9.19109478748956	1.49186660346695e-11	4.4272522815848e-10	15.9794355130312	UP
NEK1	0.370724941176469	7.40798333333333	9.18222670156053	1.53287585620432e-11	4.54054262396937e-10	15.9522370495641	UP
GDF11	0.511707529411765	7.49713571428571	9.17120209557219	1.58545393555143e-11	4.68527684042078e-10	15.9184115508594	UP
WDR27	0.287244235294117	7.32790952380952	9.17048686330925	1.58892743592623e-11	4.68527684042078e-10	15.9162165916161	UP
MRPS35	0.983869411764704	8.61179285714286	9.1701617354128	1.5905089555001e-11	4.68527684042078e-10	15.9152187943776	UP
SCAMP4	0.404215294117645	7.41213095238095	9.16194214671516	1.63102558752013e-11	4.79581376880918e-10	15.8899892409045	UP
TNC	0.379707764705882	7.41079523809524	9.15616893567754	1.66010693473549e-11	4.87238344855974e-10	15.872263934185	UP
TNRC6C	0.290508941176469	7.11623095238095	9.15482016205346	1.6669764487576e-11	4.8836010221829e-10	15.868122270693	UP
CCDC86	0.793216470588233	8.53622380952381	9.15308737517682	1.67584407530886e-11	4.90062067642782e-10	15.8628011073274	UP
NNT	0.84110823529412	7.93432857142857	9.1474101426952	1.70523372275534e-11	4.97748094847983e-10	15.8453645845119	UP
MIA	0.288704705882354	7.14781666666667	9.1458120662785	1.71360034690533e-11	4.99280828348326e-10	15.8404557165441	UP
ULK3	0.488107764705883	7.64157142857143	9.13791574152616	1.75555538828829e-11	5.10576680532122e-10	15.8161958820722	UP
CYB5R1	-0.576921176470593	9.94706428571429	-9.11850790389447	1.86315022504588e-11	5.402563757221e-10	15.7565381337268	DOWN
GALNT12	0.500909647058823	7.48795714285714	9.11829828917802	1.86434805475396e-11	5.402563757221e-10	15.7558935576204	UP
GKAP1	0.356638588235293	7.20978571428571	9.11629407707219	1.87584044817511e-11	5.4260547259939e-10	15.7497302413377	UP
TMC8	0.607932470588234	7.8256119047619	9.10549186203781	1.93902867092165e-11	5.59872692820169e-10	15.7165033576136	UP
ATOX1	-0.588078823529411	9.8119880952381	-9.10360189339358	1.95030374781891e-11	5.62115423719388e-10	15.7106885363769	DOWN
MAZ	0.428936235294118	7.42896904761905	9.10135952468567	1.96376731409407e-11	5.64979734440889e-10	15.7037889518173	UP
FXR2	0.584618823529413	7.71157142857143	9.09778882472181	1.98540097445347e-11	5.70180118559442e-10	15.6928009861935	UP
MRPL1	0.73277694117647	8.86517619047619	9.08364919212844	2.07346529219993e-11	5.94405747898102e-10	15.6492750448835	UP
ZSWIM4	0.659475294117647	7.90779047619048	9.08290455976777	2.07821116785858e-11	5.9470239223096e-10	15.6469822003641	UP
ZBTB44	0.926715529411765	8.33200714285714	9.07830212690166	2.10778964797512e-11	6.02091427964374e-10	15.6328091224659	UP
IL25	0.385326588235293	7.52740952380952	9.07406973334566	2.13536619122873e-11	6.08883331217799e-10	15.6197733901719	UP
RGMA	0.550779294117646	7.56999047619048	9.07066930257682	2.15778650312263e-11	6.14183458482063e-10	15.6092985822565	UP
GPR89B	0.68705788235294	7.80794285714286	9.06836076362386	2.17314327761035e-11	6.17457819569254e-10	15.6021865087499	UP
SMC4	0.610028705882355	7.75645238095238	9.05756292552528	2.2464550476264e-11	6.37158267932974e-10	15.568912631981	UP
TM7SF3	1.33880588235294	8.42479761904762	9.04094943119375	2.36417538012283e-11	6.69362375732656e-10	15.5176911514797	UP
SAP30	0.750985411764704	8.21661428571429	9.03241197384247	2.42708090530215e-11	6.85960696780723e-10	15.4913566411411	UP
PRRC1	1.51147952941177	8.69003333333333	9.03098683023496	2.43774550676423e-11	6.87761826512267e-10	15.4869598420694	UP
EID2B	2.33284847058824	9.62757619047619	9.03031762013855	2.44276968344017e-11	6.87968087471505e-10	15.4848951392417	UP
CUL2	0.762141882352935	8.95055	8.99716225026719	2.70527573753866e-11	7.59398608146649e-10	15.3825365785927	UP
KIAA1586	0.397975999999998	7.25750952380952	8.99709024787892	2.70587585180491e-11	7.59398608146649e-10	15.3823141518913	UP
ZNF500	0.670075999999999	7.70764523809524	8.99460395546783	2.72668110677498e-11	7.6300968945458e-10	15.3746332371305	UP
UNC5CL	0.362803764705882	7.14285714285714	8.99441539908483	2.72826553546006e-11	7.6300968945458e-10	15.3740506999605	UP
ZNF624	0.280096235294116	7.19916428571429	8.99357961601241	2.73529980441917e-11	7.63644239822598e-10	15.371468533312	UP
HELZ	0.822258588235297	8.74703095238095	8.99135591298406	2.75410489033599e-11	7.67557058567551e-10	15.3645979715149	UP
NEXN	1.02886305882353	7.86762857142857	8.98358375323937	2.82086572284244e-11	7.84798145981773e-10	15.3405799051559	UP
CIDEB	1.229484	8.76126428571428	8.97031670628845	2.93863491575307e-11	8.16146005631594e-10	15.2995651122786	UP
KCTD12	1.88026752941177	8.85431666666667	8.9687250118147	2.95309457847961e-11	8.18742917303387e-10	15.294643064832	UP
ZNF134	0.434238588235295	7.53519523809524	8.96162841473987	3.01844489694367e-11	8.34698237225358e-10	15.2726944960546	UP
SFMBT2	0.453624941176469	7.27513809523809	8.96134760357986	3.02106070259412e-11	8.34698237225358e-10	15.2718258761084	UP
KTN1	1.45529294117647	8.64140714285714	8.95942993721165	3.03898555918444e-11	8.38205569465242e-10	15.2658938074384	UP
GABPB1	0.381765411764703	7.2624880952381	8.95078454763632	3.12114244900698e-11	8.59386731019533e-10	15.2391451128639	UP
UGT2B11	0.228495999999997	7.09359047619048	8.94035267357176	3.22327634122826e-11	8.85986335646361e-10	15.2068576822734	UP
NR2C2	0.337847529411762	7.48362380952381	8.92966675855017	3.33140770320179e-11	9.14140555544669e-10	15.1737710905266	UP
CYP51A1	0.444478352941176	7.1853119047619	8.92632794208953	3.36594074452617e-11	9.22037614205674e-10	15.1634305076016	UP
USP49	1.98104305882353	10.2243547619048	8.9193712177876	3.439062131236e-11	9.40460250052166e-10	15.1418808938679	UP
ING3	0.919782823529409	8.06896904761905	8.91873362906425	3.44584368210354e-11	9.40709454952456e-10	15.1399055808427	UP
PTPN1	0.86337364705882	10.7025047619048	8.91359266825118	3.50102118873486e-11	9.54147356283608e-10	15.1239766851693	UP
FRMD3	0.933934117647057	7.74928095238095	8.90434143366959	3.60257700941087e-11	9.80157836601175e-10	15.0953048359996	UP
RANBP1	0.928682352941177	9.52739523809524	8.89669904664314	3.68871771962445e-11	1.00189324503359e-09	15.0716118721782	UP
HMGXB4	0.433141882352939	7.58798333333333	8.88380295518533	3.83883037500073e-11	1.04090112960045e-09	15.0316163402806	UP
PA2G4	1.15228047058823	9.69519523809524	8.88095175979619	3.87284494428478e-11	1.04835034175952e-09	15.0227711918409	UP
IGF2BP2	1.09504094117647	8.30064285714286	8.87990577049881	3.88539987357209e-11	1.04997526094423e-09	15.0195260309735	UP
PRPF38B	0.533470823529413	7.78311666666667	8.87390845542904	3.95818463178344e-11	1.06784358121767e-09	15.0009170941893	UP
SBNO2	0.872740470588234	7.8733880952381	8.8685374672009	4.02453900518371e-11	1.08391995895914e-09	14.9842481255846	UP
GCLM	0.521677411764705	7.61290714285714	8.86703535650313	4.04329709205749e-11	1.08714489765472e-09	14.9795857127148	UP
ZNF23	0.323115294117646	7.53360476190476	8.85822049106849	4.15517283401458e-11	1.1153541819947e-09	14.9522200582208	UP
MIER2	0.390180470588234	7.38552619047619	8.85418867909175	4.20738270617336e-11	1.12748006465599e-09	14.9397004243266	UP
DUSP10	0.44170894117647	7.46833095238095	8.85011968223792	4.26074739756603e-11	1.13987440811345e-09	14.9270634688661	UP
AP1G1	0.75675905882353	8.37539523809524	8.84462785961399	4.33386040773903e-11	1.1575018839003e-09	14.9100047363162	UP
TIAM1	0.480853176470589	7.56911904761905	8.84396446380643	4.34277777441127e-11	1.15795364118038e-09	14.9079438628349	UP
SPTBN1	0.467413176470588	7.54251904761905	8.83689248047484	4.43900139711644e-11	1.18164447489686e-09	14.8859713086963	UP
CYTIP	0.543389411764706	7.74668333333333	8.82017557612613	4.67512635562543e-11	1.24243615006463e-09	14.8340098257017	UP
DISP1	0.34612588235294	7.39517857142857	8.81963214003447	4.68301215304532e-11	1.24247135351906e-09	14.8323201275513	UP
TAF2	0.725765882352944	8.31450238095238	8.81707549345348	4.72029265586248e-11	1.25029239355696e-09	14.8243703393961	UP
RSPRY1	0.941182352941176	8.83265476190476	8.81500076169023	4.75076664121885e-11	1.25628771329261e-09	14.8179185086477	UP
TCF12	0.573748235294116	7.59167142857143	8.80757548194564	4.86147108539128e-11	1.28344438456994e-09	14.7948240428358	UP
ZNF473	0.370972941176469	7.46883571428571	8.80626543464772	4.88127199011117e-11	1.28655236252519e-09	14.7907488313901	UP
ZDHHC18	0.870525411764701	8.24595952380952	8.8047706725602	4.90396450565603e-11	1.290411021398e-09	14.7860987871328	UP
WDR43	0.509678117647059	8.02451428571429	8.80422001213366	4.91235116077352e-11	1.29049880903927e-09	14.7843856788988	UP
TCERG1	0.66129788235294	7.65717619047619	8.80350226719997	4.92330433496465e-11	1.29125944300832e-09	14.7821527188973	UP
MFSD8	0.310572470588235	7.4879119047619	8.79346884920613	5.07903302371981e-11	1.32992653929918e-09	14.7509319693443	UP
CLK4	0.381080470588234	7.82774285714286	8.79231255114988	5.09729735995832e-11	1.33253165078845e-09	14.7473332236635	UP
PRMT6	0.681698352941176	8.23080952380952	8.78937152498118	5.14405250247631e-11	1.34256419140363e-09	14.7381791995425	UP
KCTD20	0.72484	9.52354761904762	8.76037999699443	5.62882967605141e-11	1.466699114776e-09	14.6478908890293	UP
UNC119B	0.424287529411762	7.53347142857143	8.75618589124065	5.70269143248568e-11	1.48353295788284e-09	14.6348214779092	UP
HEXIM1	0.355135764705881	7.30522142857143	8.75093485657587	5.79655089992278e-11	1.50546583712548e-09	14.618455790752	UP
LDLR	0.894457882352942	9.58979047619048	8.75042261337001	5.80579024863366e-11	1.50546583712548e-09	14.6168591400996	UP
UPRT	0.512001411764706	8.75776666666667	8.74716031398151	5.86498312507061e-11	1.51835790919639e-09	14.6066899461992	UP
PDS5A	0.989975294117647	9.29666428571429	8.74617910409233	5.88290588831665e-11	1.52054140097217e-09	14.6036311028189	UP
IL1R2	0.426125647058824	7.48467142857143	8.7413475685045	5.97197023903638e-11	1.54107605604763e-09	14.5885676286808	UP
VTI1B	1.45348635294118	8.45811190476191	8.72674566231135	6.24952177657e-11	1.60780543542547e-09	14.5430270521184	UP
KDM1B	0.357481647058823	7.18273095238095	8.72668889914917	6.25062581135767e-11	1.60780543542547e-09	14.5428499728292	UP
SUB1	0.804897882352941	9.1538	8.7233367215093	6.3161763043803e-11	1.62206290509125e-09	14.5323918370699	UP
RHBDL3	0.333294588235294	7.14768095238095	8.72015922917524	6.37895293649434e-11	1.63556353291715e-09	14.5224775462228	UP
CDC7	0.676639529411768	7.6354619047619	8.71707562616124	6.44047819498341e-11	1.6487006880928e-09	14.5128551461315	UP
HAL	0.375120235294116	7.38480238095238	8.71459787599838	6.49035002976932e-11	1.65693213116049e-09	14.5051225576948	UP
KCNH8	0.319917411764705	7.22470238095238	8.7144512846637	6.49331281353379e-11	1.65693213116049e-09	14.5046650528515	UP
IKZF5	0.628810352941173	7.77489047619048	8.70631651731145	6.65988918887623e-11	1.69673647459049e-09	14.4792731270386	UP
CBL	1.44610094117647	8.57707857142857	8.70255516863132	6.73836593306201e-11	1.71400498535426e-09	14.4675299756206	UP
PIK3C2A	0.387831058823529	7.44069523809524	8.69957501105306	6.80120771351551e-11	1.72724807621373e-09	14.4582246504078	UP
ZNF766	0.555263058823529	8.38033333333333	8.69348187201237	6.93154378773339e-11	1.75756312022828e-09	14.4391962475043	UP
CDC25C	-0.355378823529411	6.87357619047619	-8.69206133765898	6.96229140644907e-11	1.76257061277008e-09	14.4347594458206	DOWN
TMEM38B	0.286095294117649	7.59764047619048	8.6794738719758	7.24084944583177e-11	1.83019893327215e-09	14.3954349896777	UP
TRIM58	0.868852470588232	7.62430238095238	8.67625509882951	7.31387313253742e-11	1.84574514880177e-09	14.385376462409	UP
NIT1	0.412860235294119	7.2645380952381	8.66048965775991	7.68244788714539e-11	1.93571112250794e-09	14.3360938812795	UP
CHRAC1	0.896980705882354	7.98294761904762	8.6519420593955	7.89007794048348e-11	1.98490579271974e-09	14.3093629236047	UP
ZMYND11	1.22779223529412	8.88735952380952	8.62886726533438	8.47938889325095e-11	2.12981515696468e-09	14.2371615490072	UP
GALNT6	0.434652470588235	7.24835476190476	8.620099430265	8.71481535085275e-11	2.18552294205658e-09	14.2097118203653	UP
NDUFB9	2.09750917647059	9.48222380952381	8.61899805744018	8.74485221358458e-11	2.18962901129208e-09	14.206263134644	UP
ELL	0.634905411764707	8.58550952380952	8.61675569088112	8.80633051509854e-11	2.20158262877463e-09	14.1992412971496	UP
ZNF283	0.27812705882353	7.26479523809524	8.61599717590996	8.82722529453988e-11	2.2033689306075e-09	14.1968659304386	UP
LONP2	0.573248235294116	8.37406904761905	8.61445817356912	8.86977434369140e-11	2.21054640525124e-09	14.192046198457	UP
TIPRL	0.540321647058822	7.98629761904762	8.61003070635799	8.99334168665475e-11	2.23786180945097e-09	14.1781791720735	UP
GPAM	0.284066823529413	7.33747142857143	8.6026270982052	9.20387399507888e-11	2.28669892668433e-09	14.1549860445443	UP
NRIP1	0.93447694117647	9.17311666666667	8.58717549000069	9.65946415695415e-11	2.39617512562214e-09	14.1065622302742	UP
VAPA	0.321702117647055	7.45380476190476	8.58612819454524	9.69115674497995e-11	2.40032128034473e-09	14.1032791873009	UP
TATDN2	0.424046352941174	9.16197380952381	8.58389978472097	9.75894186121857e-11	2.41338029824116e-09	14.0962932190939	UP
CTSD	1.80448564705882	9.45781904761905	8.5814064008343	9.83535574558477e-11	2.42852967369793e-09	14.0884759413393	UP
HDGF	1.58873576470588	8.83033571428571	8.57973783773865	9.88682932567024e-11	2.43748369144409e-09	14.0832442786775	UP
PTP4A3	0.309026352941175	7.4977380952381	8.57681082114687	9.97778406948606e-11	2.45612887424753e-09	14.0740661072291	UP
LRIG1	0.702701411764707	8.65195476190476	8.56974059993631	1.02009922602617e-10	2.50722240752597e-09	14.0518924352666	UP
GJA5	0.217295529411761	7.06068095238095	8.56735645105647	1.02773933874828e-10	2.52213214447797e-09	14.0444140549655	UP
KLRK1	0.375842352941175	7.16756666666667	8.56344140065815	1.04041104530201e-10	2.5493252295053e-09	14.0321323736618	UP
PSME4	0.394348705882351	10.2668333333333	8.55627616648651	1.06401319472628e-10	2.60317731992192e-09	14.0096505164151	UP
CRY1	1.10564658823529	8.22544761904762	8.55133434884264	1.08060628039557e-10	2.63974323831387e-09	13.9941417500591	UP
RPS8	0.268426352941177	14.1760047619048	8.55054369428984	1.08328523148567e-10	2.64020905860729e-09	13.9916602214737	UP
TMEM185B	0.727821882352941	8.36667857142857	8.55030595132327	1.08409208147494e-10	2.64020905860729e-09	13.9909140344214	UP
FBXO32	0.685321882352939	8.54047619047619	8.54580088379639	1.09949673226388e-10	2.67366238763714e-09	13.9767731678355	UP
PSMD6	0.600757647058822	11.0218238095238	8.53482992629522	1.13794336790958e-10	2.76296098041681e-09	13.9423276844032	UP
ELK1	0.476664705882351	9.21223571428571	8.5336386633363	1.14219902915333e-10	2.76909825146476e-09	13.9385867156405	UP
MKLN1	0.666822117647056	9.83177619047619	8.53240704814109	1.14661576644404e-10	2.77560689686795e-09	13.9347188700328	UP
PLA2G6	0.263395999999999	7.19231666666667	8.53052400561733	1.15340202206563e-10	2.78780343851497e-09	13.9288049302634	UP
MTDH	1.724372	9.52518809523809	8.53004534238833	1.15513353084177e-10	2.78780343851497e-09	13.9273015666807	UP
PAN3	0.603215999999998	10.0352428571429	8.51098938401909	1.22624452402808e-10	2.95497270639849e-09	13.8674319231687	UP
GALNS	0.525645176470587	7.99865714285714	8.48880789184037	1.31461677358078e-10	3.16317324273755e-09	13.7976946328607	UP
PRKDC	0.523206352941176	7.66195	8.46807127281072	1.40305180508178e-10	3.37090032630217e-09	13.7324535628462	UP
RPS6KA5	0.804098823529412	7.88872857142857	8.46718213715837	1.40697539977307e-10	3.37526658403644e-09	13.7296551865499	UP
MAP2K1	0.553707058823527	10.7679595238095	8.45374781450267	1.4676270180149e-10	3.51550417992358e-09	13.6873633866346	UP
TMED7	1.72960894117647	8.88052380952381	8.43659769730476	1.54891251002543e-10	3.70467507062053e-09	13.6333470316435	UP
WHAMM	0.697524705882352	7.76817142857143	8.43571374742258	1.55322337889021e-10	3.70944927670874e-09	13.6305621044365	UP
PPDPF	1.15968682352941	8.32766904761905	8.43232873165304	1.56984396653368e-10	3.74356392316997e-09	13.6198967044902	UP
HIP1R	0.240373647058822	7.2258380952381	8.42835801425171	1.58956969317319e-10	3.78497092616647e-09	13.6073843943922	UP
ZNF571	0.349489176470589	7.3671119047619	8.42399023244683	1.61155751607039e-10	3.83163341172523e-09	13.5936190077435	UP
XPNPEP3	1.48133717647059	12.2573928571429	8.42212901516796	1.62102024265811e-10	3.84842213164388e-09	13.5877526498457	UP
HPS3	0.507407764705883	8.36168333333333	8.41930951129782	1.63546215861994e-10	3.87350201110022e-09	13.5788651990665	UP
MRPS27	0.420007999999997	9.26049523809524	8.419123667552	1.63641863433064e-10	3.87350201110022e-09	13.5782793662934	UP
NFYB	0.379398588235292	7.3207380952381	8.41860139258963	1.63910963775618e-10	3.87414925443109e-09	13.5766329869324	UP
PSMD7	0.411911999999999	10.1719142857143	8.40947988577434	1.68683587477777e-10	3.98108172213752e-09	13.5478745529139	UP
ANKRD36B	0.517285647058823	7.52200952380952	8.40711591306299	1.69943244106443e-10	4.00491248059669e-09	13.5404199945182	UP
ZNF513	0.364163529411765	7.86385952380952	8.40643349802896	1.70308638474969e-10	4.00762985544989e-09	13.5382679588849	UP
ST7	0.386805176470588	7.606	8.40553756640069	1.70789564833729e-10	4.01305392442889e-09	13.5354425140745	UP
TAPBP	0.835564235294116	9.78972857142857	8.40420870865299	1.71505410506418e-10	4.0239739434339e-09	13.531251625847	UP
DBR1	0.372236235294116	7.46561904761905	8.40299000615997	1.7216458232912e-10	4.03353425705284e-09	13.5274079817194	UP
S100PBP	0.358715999999997	8.06017857142857	8.39777694654042	1.75013253422043e-10	4.09428815487334e-09	13.510964897376	UP
EAPP	1.62265035294118	9.12841904761905	8.389426695418	1.79675871529976e-10	4.19723883566745e-09	13.4846206897413	UP
ATP6AP1	-0.340299764705881	12.0194476190476	-8.38741555016447	1.80817495489005e-10	4.2177589013265e-09	13.478274668678	DOWN
PGM3	0.289939294117648	7.30905238095238	8.37714621371629	1.86762198751394e-10	4.35009336481263e-09	13.4458641361368	UP
DHRS11	0.311448235294118	7.46390238095238	8.37231229712458	1.89628452830647e-10	4.41044405894212e-09	13.4306043598849	UP
WDR26	1.19720235294118	8.8876619047619	8.35849046831261	1.98071801705029e-10	4.60014582945375e-09	13.3869583923374	UP
NLRC5	0.885762352941175	8.06044285714286	8.35577120920554	1.99777133667884e-10	4.62236052654923e-09	13.378369367451	UP
ZNF93	0.351603764705881	7.23442380952381	8.35576442599645	1.99781406131109e-10	4.62236052654923e-09	13.3783479411433	UP
MED9	0.490632470588235	7.71993333333333	8.35558626339288	1.99893656467932e-10	4.62236052654923e-09	13.3777851724068	UP
KCTD2	0.358943058823531	7.36499047619048	8.35230392285112	2.01973119423911e-10	4.66371648237489e-09	13.3674165518893	UP
LRG1	0.561337882352942	7.71947619047619	8.35117143090079	2.02695649436445e-10	4.67366587369644e-09	13.3638388596255	UP
TNIP2	0.680927529411766	7.91950952380952	8.35045446694021	2.03154422382147e-10	4.67616799133724e-09	13.3615738087541	UP
CBX6	1.63010494117647	9.04675238095238	8.35009041473367	2.03387774724621e-10	4.67616799133724e-09	13.3604236659445	UP
CRK	0.636723529411764	7.86662142857143	8.34926498422918	2.03917867986922e-10	4.68163873136164e-09	13.3578158506423	UP
CREB3L2	1.15236258823529	9.28254047619048	8.34783174256136	2.0484161827025e-10	4.6961186448938e-09	13.3532875908683	UP
DNAJB4	0.241328941176471	7.05730476190476	8.34219194642447	2.08517820506542e-10	4.7735686765962e-09	13.3354669178281	UP
NUCKS1	2.58353952941177	9.83760238095238	8.33398565928132	2.13986390977009e-10	4.89177163396086e-09	13.3095309319268	UP
STK10	0.884064941176469	9.32672380952381	8.33127250244988	2.15826107581193e-10	4.92679967804646e-09	13.3009545123552	UP
GK5	0.655918823529409	7.58033095238095	8.32525520650791	2.1996351395017e-10	5.01410428314578e-09	13.2819309254687	UP
PRCC	0.574424235294117	7.77066904761905	8.32259308137485	2.21819440293809e-10	5.04922802657428e-09	13.2735135055828	UP
RLF	1.0448174117647	8.14981428571429	8.31658291601999	2.26067893231112e-10	5.13863544543059e-09	13.254507261711	UP
MAP2K2	0.757481647058821	9.36013571428571	8.31377619480687	2.28079977196014e-10	5.17122202262394e-09	13.245630196313	UP
GCC1	0.779121647058822	8.94835476190476	8.3136832813906	2.2814689360344e-10	5.17122202262394e-09	13.2453363174358	UP
MICAL2	0.401233647058823	7.2747880952381	8.31124019076154	2.29913549046948e-10	5.20390483541998e-09	13.237608678372	UP
TBC1D23	0.460147529411764	7.63722619047619	8.30969333803695	2.31039255117938e-10	5.22200855185466e-09	13.2327155857468	UP
SMNDC1	1.39588752941177	8.53733809523809	8.30778708898201	2.32434172629225e-10	5.24613748786384e-09	13.2266853033069	UP
TBC1D10A	0.409329647058822	8.61116904761905	8.30596573297969	2.33774918966846e-10	5.26897760399959e-09	13.2209232369881	UP
SELPLG	0.464919529411765	7.45298571428571	8.30545430228783	2.3415279949828e-10	5.27008232016845e-09	13.2193052087893	UP
SREBF1	0.364854117647057	7.62081904761905	8.30434232360478	2.34976537988684e-10	5.28120479841326e-09	13.2157871198613	UP
HAPLN2	0.332315999999999	7.18679285714286	8.28434438188157	2.50300942267984e-10	5.61774873927793e-09	13.1524965450356	UP
METTL14	0.347560941176469	7.40447142857143	8.27178652031266	2.60436374775146e-10	5.83705301506534e-09	13.1127325742581	UP
PLEKHB2	0.776228941176468	7.9526119047619	8.26946151711571	2.62357894368994e-10	5.87190678388704e-09	13.105368842846	UP
NFE2L2	1.75960588235294	9.04492142857143	8.26723234342029	2.64213665492027e-10	5.90519384868861e-09	13.0983081236696	UP
ROCK2	0.529336235294116	12.9076071428571	8.26240486289428	2.68278100770788e-10	5.98768323795525e-09	13.0830158171946	UP
TBX19	0.331957411764704	7.32903571428571	8.25895636087432	2.71220153123062e-10	6.04492761306964e-09	13.0720903878829	UP
PCF11	0.485549882352942	9.3435880952381	8.24556472697453	2.82957543734954e-10	6.29777033104533e-09	13.0296524387989	UP
UTP18	0.766127058823532	7.90671904761905	8.24122343363872	2.86871687207893e-10	6.37603160541816e-09	13.0158911713639	UP
SRP19	0.454186352941177	9.82073333333333	8.23542715537278	2.92183076980778e-10	6.48508837758583e-09	12.9975149553638	UP
ZNF24	0.644802117647057	8.26538333333333	8.23170389575196	2.95647165760509e-10	6.55289879849538e-09	12.9857092070981	UP
ZNF385A	1.11603764705882	8.29540952380952	8.23047115057223	2.96803220902559e-10	6.56943593227003e-09	12.9818001101146	UP
XIAP	0.321954117647056	7.18925476190476	8.22987644073535	2.97362565356004e-10	6.57273808252408e-09	12.9799142026016	UP
TNPO3	0.935069411764708	8.11314047619048	8.22941229971525	2.97799845284943e-10	6.57333680535979e-09	12.9784423231201	UP
ZBTB8OS	0.444663294117648	8.34295476190476	8.22871113132159	2.98461667482617e-10	6.57888338570693e-09	12.9762187451361	UP
MAML2	0.302348941176473	7.25648333333333	8.22804034849947	2.99096199903249e-10	6.58381401572742e-09	12.9740914826984	UP
ZNF713	0.24566282352941	7.14083095238095	8.2224791728162	3.04409604243311e-10	6.68333977974172e-09	12.9564535743619	UP
RYK	0.628330823529412	8.36155238095238	8.22243553605318	3.04451671713663e-10	6.68333977974172e-09	12.9563151635126	UP
SMAD7	1.00114917647059	7.92771904761905	8.22168806769243	3.0517317175041e-10	6.69001378563656e-09	12.9539442502871	UP
ZNF646	0.320521411764706	7.14754285714286	8.21541851390023	3.11293325293625e-10	6.81485729211795e-09	12.9340555727869	UP
CABIN1	0.458697882352942	8.58037142857143	8.20374946464132	3.23016464811102e-10	7.06185381800533e-09	12.8970281760806	UP
HSDL1	0.341365411764706	7.30393571428571	8.19832633904488	3.28615558068131e-10	7.17447454774088e-09	12.8798154402432	UP
FAM98B	0.210716	7.09717380952381	8.18725618197141	3.4035115927656e-10	7.41333701231041e-09	12.8446705443124	UP
RUFY3	0.526689411764707	7.72252380952381	8.18713540871297	3.40481500222182e-10	7.41333701231041e-09	12.844287055626	UP
NDFIP1	0.661467764705879	8.54638095238095	8.18056507360765	3.47648854260105e-10	7.5591219667818e-09	12.823422313323	UP
FXYD1	0.213840235294113	7.23710238095238	8.17926641575196	3.49083455466224e-10	7.58003031686483e-09	12.8192978102414	UP
ZNF503	0.585380705882353	7.32192380952381	8.17828198579382	3.50174918755837e-10	7.5934412355376e-09	12.8161711794609	UP
PPP2R5E	1.51148047058823	9.65098571428571	8.17211018136354	3.57096754318357e-10	7.73307498371848e-09	12.7965669144502	UP
PIP4K2C	0.717920705882352	8.02253095238095	8.17058853595906	3.58824452946289e-10	7.76000250804896e-09	12.791732966762	UP
LYRM7	0.988939294117649	8.10318095238095	8.16701412295928	3.62916180673895e-10	7.83673645420696e-09	12.7803769416097	UP
USP4	0.912559294117645	8.26124523809524	8.16663692128677	3.63350713602232e-10	7.83673645420696e-09	12.7791784889183	UP
USP42	0.784800235294116	8.09494523809524	8.165342806759	3.64845520171147e-10	7.85839981282611e-09	12.7750666996526	UP
ZNF549	2.52295764705882	10.4031571428571	8.1633686182699	3.67137841571683e-10	7.8971596123305e-09	12.7687938054897	UP
WWP1	0.786379529411763	9.42714047619048	8.15789368877488	3.7357144149587e-10	8.02477526805807e-09	12.7513955315599	UP
CD3E	1.05508	9.95937619047619	8.15626958444248	3.75501742112581e-10	8.05544232577524e-09	12.7462338937574	UP
RFC1	0.589224235294116	8.38665952380952	8.15313819781635	3.79251981271578e-10	8.12501737951477e-09	12.7362811906526	UP
SLC5A8	0.94444282352941	7.80469047619048	8.15202121906644	3.80598842036997e-10	8.14176255872733e-09	12.7327307952466	UP
LRRC8A	0.658167058823528	7.76588095238095	8.15164818059801	3.81049729737629e-10	8.14176255872733e-09	12.7315450399988	UP
TUBA4A	2.20944917647059	9.65889285714286	8.14693804452984	3.86789451925914e-10	8.24602720883133e-09	12.7165720788751	UP
RBMS1	1.20023129411765	8.7497119047619	8.146800265743	3.86958655915205e-10	8.24602720883133e-09	12.7161340649994	UP
PLK4	0.35596094117647	7.46437142857143	8.14080951102812	3.94388562565313e-10	8.38751136738824e-09	12.6970870673951	UP
PLEKHM1	0.963662117647059	8.04848571428571	8.14060491245918	3.94644840624695e-10	8.38751136738824e-09	12.6964365072472	UP
CDC42SE2	1.216708	9.97856904761905	8.13772674679838	3.98267877876438e-10	8.45330164631776e-09	12.6872844132676	UP
PPA2	1.97541435294117	9.66994047619048	8.13601591976287	4.00437368366841e-10	8.48810691544792e-09	12.6818438949825	UP
ICAM1	0.590697882352942	7.6142	8.13376729317269	4.03307004300811e-10	8.53764166964400e-09	12.6746927278033	UP
ITM2A	0.950303294117649	10.4338785714286	8.13112972122697	4.06699483204927e-10	8.59809923266352e-09	12.6663040165196	UP
NQO1	0.392995999999999	7.43867380952381	8.12984657310961	4.08360291154087e-10	8.62183618675132e-09	12.6622227697528	UP
RNASEH1	1.23899082352941	9.28146428571429	8.11993481726843	4.21422284109891e-10	8.88591066165922e-09	12.6306917298805	UP
CITED2	1.68281717647059	9.25336428571429	8.11227538372658	4.31804503065951e-10	9.08389910354028e-09	12.6063194296947	UP
RHOB	1.93225482352941	9.10380714285714	8.11217244514661	4.31945779525597e-10	9.08389910354028e-09	12.6059918420749	UP
CDC42SE1	1.80286705882353	9.3295119047619	8.11052465605276	4.34213626880029e-10	9.11962433912511e-09	12.6007478494784	UP
DDX3X	0.894050588235297	10.3704976190476	8.09672506071556	4.53684265956756e-10	9.51608686120029e-09	12.5568215233498	UP
HOXD3	0.315517411764707	7.17022142857143	8.09343582534966	4.58453933684684e-10	9.60356115986545e-09	12.54634874953	UP
NKX3-1	0.364277411764705	7.16489761904762	8.07771994973825	4.81951805996164e-10	1.00826079518127e-08	12.4962963113899	UP
FBXW4	0.910636235294117	9.15564285714286	8.07173885714568	4.91210811787929e-10	1.02629116804453e-08	12.4772415465579	UP
TCEA1	0.628639764705882	8.69442142857143	8.07118886073314	4.92071197773667e-10	1.02675012295873e-08	12.475489184392	UP
MBIP	0.720735294117648	8.07202619047619	8.06866768317663	4.96034714975932e-10	1.0336744223003e-08	12.4674560196272	UP
IVNS1ABP	0.957256470588232	8.41098095238095	8.06051526855458	5.09073057390908e-10	1.05946697982978e-08	12.4414761935545	UP
HUWE1	0.455840941176471	7.65371904761905	8.05764553352639	5.1374458351483e-10	1.06780245795398e-08	12.4323295749275	UP
GNPTAB	0.61470658823529	8.45787380952381	8.05513499460104	5.17866874436157e-10	1.07497625166314e-08	12.4243271934191	UP
FBXO7	0.498021647058822	8.99267619047619	8.05440987682343	5.19063718417925e-10	1.07606676424932e-08	12.4220157621288	UP
FUT11	0.470089647058823	7.51270238095238	8.04570973619987	5.33643417978208e-10	1.1048625029846e-08	12.3942789024293	UP
XKR6	0.258509176470588	7.18366666666667	8.04418721424708	5.36237052260636e-10	1.10879984031957e-08	12.3894242513173	UP
PHC3	0.621092470588238	7.71767857142857	8.04168584886249	5.40525819814273e-10	1.11622761114996e-08	12.3814480422835	UP
DNPEP	0.702292470588233	8.32144523809524	8.0397838638088	5.43810072364412e-10	1.12156453148516e-08	12.3753827218264	UP
WTAP	1.03708023529412	8.45097857142857	8.01492412067695	5.88636280846379e-10	1.21245455020093e-08	12.2960763065057	UP
SOX13	0.723318588235294	7.67862380952381	8.00875320942205	6.0033006094966e-10	1.23495368764035e-08	12.2763815114485	UP
CD68	0.595792470588231	11.6947380952381	8.00816929552396	6.01448642885932e-10	1.23566852592911e-08	12.2745177416766	UP
MEGF9	0.740030588235292	8.43007619047619	8.00363470482341	6.10207313077793e-10	1.25205789911289e-08	12.2600429346927	UP
ZFX	0.729247529411765	7.98514761904762	8.00219746462509	6.13010163354584e-10	1.25620049459811e-08	12.2554547546187	UP
GALNT4	0.511725647058824	7.81301904761905	7.99764513370966	6.219740135557e-10	1.27294170718137e-08	12.2409208806796	UP
CWC22	0.238598117647057	7.15217142857143	7.99652827535844	6.24193324922163e-10	1.27585434080072e-08	12.2373548905095	UP
FH	0.726676470588238	9.15743095238095	7.98903680462536	6.39287724821593e-10	1.30504277583007e-08	12.2134326752011	UP
WDR48	1.22121152941176	8.59051190476191	7.97812052890563	6.61944949587549e-10	1.34957605816036e-08	12.1785652199497	UP
SPAG1	0.183055529411763	7.00836190476191	7.97721565877351	6.63859045117919e-10	1.3517587290997e-08	12.1756745175563	UP
PELO	0.695956705882351	8.96730476190476	7.97488386350679	6.68817342245213e-10	1.36012663825882e-08	12.1682250188589	UP
PTMS	0.604485411764707	7.48571666666667	7.97346074257769	6.71861798992747e-10	1.36458622672481e-08	12.1636782691365	UP
SPAG9	0.728871999999996	7.86014761904762	7.97015224476164	6.78993784268834e-10	1.37732599910229e-08	12.153107208604	UP
KIF21A	0.906729411764706	7.99700952380952	7.96595500678593	6.88151672318723e-10	1.39413786964697e-08	12.1396951205596	UP
POLR2C	1.03827717647059	9.22741904761905	7.96304504307549	6.9457396563265e-10	1.40537219687667e-08	12.1303955474834	UP
PSENEN	0.783627764705881	7.83146666666667	7.93877399028228	7.50552655822982e-10	1.51672210713282e-08	12.0528018612583	UP
PARP8	0.577250117647059	7.88149285714286	7.93453799087188	7.60779426630161e-10	1.53545218032095e-08	12.0392542378097	UP
MBD4	2.05093576470588	9.48141666666667	7.92619302346783	7.81339607200916e-10	1.57496442835153e-08	12.0125606926258	UP
TSHZ1	0.785692470588234	9.21710238095238	7.92411193103199	7.86553753508083e-10	1.58325002210347e-08	12.0059028351824	UP
DLD	1.18619670588235	8.75439523809524	7.92376513067205	7.87426064035235e-10	1.58325002210347e-08	12.0047933105165	UP
PLXNC1	0.402774352941178	7.54753571428571	7.92213464324378	7.91540349963732e-10	1.58952808373043e-08	11.9995767227794	UP
CORO1C	1.38163952941176	8.86951904761905	7.90837893741609	8.27125888342982e-10	1.65891018281556e-08	11.9555575067756	UP
FAM193B	0.499833411764707	7.64050952380952	7.90680505103631	8.31299089164122e-10	1.66519598798188e-08	11.9505199193518	UP
HMBOX1	0.925268470588233	7.91812142857143	7.88730661854605	8.84796797532107e-10	1.76845441397241e-08	11.8880930278666	UP
USPL1	1.12132964705882	8.68955952380952	7.88721546835823	8.85054876758736e-10	1.76845441397241e-08	11.8878011216448	UP
SLC39A6	0.488026588235295	7.76857857142857	7.88558212892121	8.89692350474409e-10	1.77550683889818e-08	11.8825702722566	UP
ZDHHC9	0.217584000000001	7.32328571428571	7.88199599980351	8.99960504253017e-10	1.79376456227047e-08	11.8710847200268	UP
DGCR8	0.961402352941178	8.12121904761905	7.87291837130776	9.26490179745074e-10	1.84434846340557e-08	11.8420062565296	UP
POP4	0.464974117647058	8.44302380952381	7.87118271813215	9.3165185658092e-10	1.8523227049267e-08	11.8364456231098	UP
ITGA6	0.388045411764703	7.20855	7.86807021861332	9.40980936347012e-10	1.86855260284521e-08	11.8264732511413	UP
IL2RA	0.317032941176469	7.28384285714286	7.86696976566804	9.44301825747819e-10	1.87282633138723e-08	11.8229472305941	UP
FBXW5	0.694576235294117	7.94225	7.86613790367451	9.46820021741929e-10	1.87549948682502e-08	11.8202817487527	UP
PRR19	0.262057647058823	7.16553095238095	7.86491808155808	9.50524901161155e-10	1.8805137705071e-08	11.8163730453944	UP
TESK2	0.591218823529411	7.69384285714286	7.86349281675972	9.54872292318612e-10	1.88678526318197e-08	11.8118058780529	UP
SSBP4	0.962138823529411	8.81135714285714	7.85595087681809	9.78213184954298e-10	1.92900563745863e-08	11.787635372345	UP
COPA	0.340457411764703	11.2760761904762	7.85581247362712	9.78646853824564e-10	1.92900563745863e-08	11.7871917712133	UP
MICALL1	0.323969411764706	7.35579047619048	7.84093191870151	1.02642313436054e-09	2.02069173564221e-08	11.7394881702586	UP
VCAN	1.0392905882353	12.0458452380952	7.83827204727181	1.03520777001636e-09	2.03458278231975e-08	11.7309592856331	UP
RPAP3	0.457757176470591	8.02146666666667	7.83802773580251	1.03601844017031e-09	2.03458278231975e-08	11.7301758706241	UP
ZCCHC3	0.49542752941176	7.88482619047619	7.82085182309387	1.09464654179138e-09	2.14708822915628e-08	11.6750867125269	UP
RAB8A	0.372840705882355	11.2671357142857	7.81744800046251	1.10665672999407e-09	2.16799194353973e-08	11.6641665542129	UP
FCHO2	0.414557411764707	7.22716904761905	7.81373275804989	1.11991754655692e-09	2.19129165855613e-08	11.6522462034477	UP
PCYT2	0.346660705882352	7.45431904761905	7.81114926247977	1.12923320399039e-09	2.20682464560316e-08	11.6439563888818	UP
CHD1L	0.389707529411767	8.20525476190476	7.80533323569305	1.15049194105219e-09	2.24563134657263e-08	11.625292146752	UP
TBL1XR1	0.575723999999999	7.74210714285714	7.80147249817277	1.16482621659678e-09	2.27084429695419e-08	11.6129010964206	UP
PIGT	0.888232235294119	9.12287857142857	7.79981709952398	1.17102749522074e-09	2.2801598555179e-08	11.6075877137083	UP
VN1R2	0.308823764705882	7.1613880952381	7.79736474411743	1.18027551727375e-09	2.29537805392133e-08	11.5997159017371	UP
TFE3	0.361076235294118	7.8558619047619	7.79317531848502	1.19624493423222e-09	2.32361516012986e-08	11.5862671306982	UP
SH3KBP1	0.559366352941174	11.1576261904762	7.79030630998545	1.20730670705542e-09	2.34226270951128e-08	11.5770562955724	UP
CPEB3	0.32650894117647	7.62670238095238	7.7883880247372	1.2147603672194e-09	2.35387362571837e-08	11.5708973436783	UP
HMOX2	0.311642352941175	7.28448095238095	7.784964491692	1.22817833560849e-09	2.37699973769639e-08	11.5599048145946	UP
CHD4	1.01005435294118	9.31055952380952	7.77076850128316	1.28543145620287e-09	2.48480567981316e-08	11.5143131243654	UP
IER3IP1	0.693620000000001	8.43363095238095	7.75743690792487	1.34164820138496e-09	2.59035089484265e-08	11.4714826748693	UP
CYSLTR1	0.581030352941177	8.65173095238095	7.73419797096781	1.44563827602506e-09	2.78776815563196e-08	11.3967887779515	UP
FBXL19	0.486275294117646	7.34268571428571	7.73016856250339	1.46447926612193e-09	2.82070675956778e-08	11.3838331956393	UP
PDCD6IP	0.541021882352939	8.18746904761905	7.72823473627644	1.47360933914763e-09	2.83488471306611e-08	11.3776149908197	UP
MRPS11	-0.459347764705882	9.52050952380952	-7.72469346735283	1.49047762250215e-09	2.86389735019149e-08	11.3662272977007	DOWN
TMEM64	0.308737176470586	7.35156904761905	7.72042347544906	1.5110762498486e-09	2.89999962920046e-08	11.352494924946	UP
ZNF26	0.48682094117647	8.00867857142857	7.71898219584179	1.51809365774757e-09	2.9099821609336e-08	11.347859418376	UP
RAVER2	0.30512894117647	7.33752857142857	7.71552475859006	1.53506175924135e-09	2.93899219735277e-08	11.3367387901756	UP
PRMT2	0.452444705882353	9.40735238095238	7.71496218134888	1.5378407622246e-09	2.94079930962401e-08	11.3349292070696	UP
INS	0.248106352941176	7.0687	7.71388491209819	1.54317639323928e-09	2.94741761698915e-08	11.3314639987946	UP
PIAS1	1.43795105882353	9.56682380952381	7.71333349986851	1.54591471466712e-09	2.94741761698915e-08	11.3296902581592	UP
HBS1L	0.25091294117647	7.0513	7.71315152501325	1.54681947949321e-09	2.94741761698915e-08	11.3291048901361	UP
DNAJC30	0.428689176470589	7.48406904761905	7.70976659824754	1.56374675877161e-09	2.9761332315101e-08	11.318215945348	UP
USP10	0.779147058823527	9.03886904761905	7.70555710429525	1.58505837385798e-09	3.01311511756514e-08	11.3046732033024	UP
COL23A1	0.292033882352944	7.10127619047619	7.70226846472782	1.60191153924204e-09	3.04154412516039e-08	11.2940920598427	UP
CAPN2	0.658708705882352	8.51047619047619	7.70120674919801	1.60739096656877e-09	3.04833612298989e-08	11.290675827194	UP
FBXL12	0.445391999999996	8.60658571428571	7.6999727956879	1.61378305268653e-09	3.05684082970468e-08	11.2867052818339	UP
CCDC88C	1.59725835294118	9.08883333333333	7.69936826472907	1.61692397317146e-09	3.05909348505916e-08	11.2847600131657	UP
TSN	0.420368470588238	7.11485714285714	7.6990096362207	1.61879018741352e-09	3.05909348505916e-08	11.2836059995713	UP
MPRIP	0.517355999999999	8.48555	7.69231350004714	1.65403687740055e-09	3.12201895881552e-08	11.2620569820842	UP
DUSP11	0.524782352941177	8.8183119047619	7.68579793671197	1.68907589344767e-09	3.18440484617635e-08	11.2410857264185	UP
PTPRJ	0.360919058823531	7.42601428571429	7.68447731504679	1.69626857806385e-09	3.1942072812542e-08	11.2368347190874	UP
KCNJ10	0.314590117647057	7.4659380952381	7.67891795081881	1.72688754816791e-09	3.24804846941206e-08	11.2189379577321	UP
TCF4	0.666813176470587	7.64582857142857	7.67065876095622	1.77340832885224e-09	3.33163756973706e-08	11.1923454905063	UP
HSD17B7	2.80109270588235	10.1526476190476	7.66098314762775	1.82951733318872e-09	3.4330228646779e-08	11.1611858426603	UP
CNOT7	1.44668305882353	8.80042619047619	7.65897570555284	1.84138089085143e-09	3.45124313168353e-08	11.154720116404	UP
MARS2	0.262124705882353	7.5627380952381	7.65620481695649	1.85788378501253e-09	3.47810603444226e-08	11.1457949169118	UP
TGDS	0.655637647058825	8.11525714285714	7.65422050199927	1.86979355128772e-09	3.49631757985831e-08	11.1394029591387	UP
FYN	1.56114964705882	9.55696190476191	7.65056646053823	1.89192669207883e-09	3.53358103036867e-08	11.1276316253262	UP
DMTF1	0.766695294117646	9.12976904761905	7.64770596390229	1.90943737944553e-09	3.56213434291205e-08	11.1184159535773	UP
LIMS1	1.75178988235294	8.89917380952381	7.63730422957421	1.97450103951087e-09	3.67744911876406e-08	11.0848994285021	UP
OPA1	0.497936470588233	7.69748571428571	7.63709380802961	1.97584005694593e-09	3.67744911876406e-08	11.0842213227362	UP
FSIP1	0.41649694117647	7.1999380952381	7.63124119773322	2.01345223431821e-09	3.7427034138025e-08	11.0653593290575	UP
MNT	1.49308776470588	8.96786904761905	7.63091474631578	2.01557132362656e-09	3.7427034138025e-08	11.0643071543699	UP
HNRNPH1	1.06313764705882	11.3480976190476	7.62978805946828	2.0229022551533e-09	3.75196859245736e-08	11.0606757060617	UP
FAM89A	0.499901882352937	7.55854523809524	7.62787129190713	2.03543576463846e-09	3.77085065067414e-08	11.0544975129569	UP
LCLAT1	0.548986352941175	7.62860476190476	7.62500733663881	2.0543088452772e-09	3.80142023620868e-08	11.0452657977678	UP
AHCYL1	0.690799999999999	9.99390952380952	7.61888438947789	2.09525214061698e-09	3.87271228989471e-08	11.0255269427411	UP
SPATS2L	0.38153670588235	7.86485952380952	7.61490857114486	2.12227740024659e-09	3.91814462430319e-08	11.0127083979522	UP
TMEM135	0.415342588235292	7.39224285714286	7.60740523056081	2.17424180106945e-09	4.009462009452e-08	10.9885134700321	UP
S100A12	2.17523482352941	10.0582761904762	7.60409880970515	2.19754574214625e-09	4.04777822044754e-08	10.9778504121096	UP
ZNF304	0.392399764705882	7.38204047619048	7.60151348706443	2.21594259333775e-09	4.07697819267939e-08	10.969512300226	UP
RNF145	0.520704941176469	8.55710952380952	7.60030202702918	2.22461653902178e-09	4.08824312360367e-08	10.9656049626363	UP
DLEC1	0.171673882352941	7.09551904761905	7.59944789839512	2.23075258685641e-09	4.0948236202032e-08	10.9628500655235	UP
HNRNPH3	0.576126588235288	9.44813809523809	7.59787974619428	2.24206261804044e-09	4.1069159323899e-08	10.9577920246381	UP
ZWILCH	0.283124235294117	7.54236190476191	7.59782399204021	2.24246579771679e-09	4.1069159323899e-08	10.9576121874889	UP
TNFAIP3	2.80845152941176	10.2539261904762	7.59673437678052	2.25035991021725e-09	4.11666867137345e-08	10.9540975459832	UP
IFNA21	0.301868941176473	7.10766904761905	7.58493702467992	2.33764473123375e-09	4.27146599977434e-08	10.9160386562359	UP
VEZT	0.626330352941174	7.91426666666667	7.57337301093275	2.42651505954841e-09	4.42880453636256e-08	10.8787226559853	UP
FBXO34	1.14923929411764	9.03996428571429	7.56650016943398	2.48093883900146e-09	4.52298576734907e-08	10.8565400313402	UP
MMAB	0.267398117647059	7.26832857142857	7.56601781881108	2.48480430091425e-09	4.52488510478986e-08	10.8549830792403	UP
PAK1IP1	0.836703529411767	8.03088571428571	7.5647067862252	2.49534135286791e-09	4.53891545740162e-08	10.850751186922	UP
WSB1	0.774300235294115	9.30239523809524	7.56373628745781	2.50317045783739e-09	4.54799394408664e-08	10.847618426453	UP
CDC34	0.749319529411764	7.8858	7.55978463810148	2.53530524500853e-09	4.59911319579054e-08	10.8348618400667	UP
KIAA0753	0.291421647058821	7.39135238095238	7.55957203066291	2.53704590644545e-09	4.59911319579054e-08	10.8341754757425	UP
FGF18	0.239362117647057	7.18241666666667	7.55880577676378	2.54332938572353e-09	4.60529417019431e-08	10.8317017378539	UP
ZNF600	0.598938588235293	7.42155952380952	7.55318625222385	2.58989277126767e-09	4.68070419639639e-08	10.8135586411961	UP
EHBP1	0.801339529411763	8.13783571428571	7.55307571631408	2.59081723694452e-09	4.68070419639639e-08	10.813201744208	UP
TLK2	0.981967058823527	8.25264285714286	7.54868231176521	2.62783197637273e-09	4.74223056546994e-08	10.7990156651825	UP
TYMP	1.01882094117647	9.2635119047619	7.54582771920919	2.65216729638514e-09	4.7807627586695e-08	10.7897975920045	UP
PTK2B	0.652400705882352	7.96203095238095	7.53983280932054	2.70401561988505e-09	4.86874722569191e-08	10.7704368899631	UP
GNB2	1.1224934117647	8.39487857142857	7.52870713417648	2.80296106250851e-09	5.04124029480347e-08	10.7344995007689	UP
PJA1	0.281124470588233	7.46664047619048	7.51951653100998	2.88744374409833e-09	5.18736390125289e-08	10.7048060580185	UP
TMEM145	0.272938823529413	7.14029523809524	7.51370184608243	2.94221458969735e-09	5.27984197087346e-08	10.6860166324073	UP
SULT1A1	1.11481505882353	9.80306666666667	7.51145637723091	2.96364469352502e-09	5.31234968833764e-08	10.6787600484842	UP
STX1A	0.384252705882351	7.40224285714286	7.51095778521886	2.96842440995781e-09	5.31497219771775e-08	10.6771487226448	UP
NEFL	0.287844705882353	7.13402857142857	7.50771604658089	2.99969110005863e-09	5.36496092393299e-08	10.666671804073	UP
CDKAL1	0.381812470588235	7.49040714285714	7.50430093330516	3.03298902265374e-09	5.41846701092822e-08	10.6556337680366	UP
RAB27A	0.742167999999998	7.96193333333333	7.49725048022086	3.10291500177736e-09	5.53721747254814e-08	10.6328433391491	UP
KIF16B	0.290300235294117	7.23649047619048	7.49617985702188	3.11367453087598e-09	5.55023741460374e-08	10.62938227324	UP
KCTD3	0.542897176470587	7.6259880952381	7.48935911338954	3.18310970724538e-09	5.66770367317859e-08	10.6073306023986	UP
LOXHD1	0.33116682352941	7.20883571428571	7.48549924158694	3.22309229222302e-09	5.72668172092708e-08	10.5948501020838	UP
DDX60	0.636295058823526	8.3548	7.48547161411109	3.22338028847191e-09	5.72668172092708e-08	10.5947607677843	UP
DCTN1	0.31722588235294	8.96058095238095	7.48386325841993	3.24019098697972e-09	5.75017282019381e-08	10.589560009643	UP
FAM13A	0.42006070588235	7.35352857142857	7.48296863327586	3.24957990244443e-09	5.76045552396813e-08	10.5866670846753	UP
DLGAP4	0.234611058823527	7.40359761904762	7.47027590804998	3.38577920133988e-09	5.99526096148857e-08	10.5456170792328	UP
NDUFS8	-0.32918517647059	11.6817023809524	-7.46632144946826	3.42937659581239e-09	6.06575716864167e-08	10.5328255830268	DOWN
MYH6	0.278639529411765	7.09176666666667	7.4635453020512	3.46032073936039e-09	6.11374198988427e-08	10.5238449403986	UP
RBM34	1.38501270588235	8.74845238095238	7.45917417561847	3.50961436435169e-09	6.19400552739381e-08	10.5097035978991	UP
TRIM5	0.664831058823528	7.79721428571429	7.45796412137793	3.52338486506366e-09	6.20631289185892e-08	10.5057886377499	UP
MTMR4	1.24328705882353	8.57269523809524	7.45788092123788	3.5243336858606e-09	6.20631289185892e-08	10.50551945179	UP
ELAC1	0.29373082352941	7.56431904761905	7.45416500848523	3.5669737518028e-09	6.27450651730404e-08	10.4934965032254	UP
EPB41L2	0.231285411764707	7.34245952380952	7.45047806347002	3.60979507257669e-09	6.34286908311858e-08	10.4815663652477	UP
STAU2	0.371527999999999	7.74085238095238	7.44317578662733	3.69614067748291e-09	6.48747583315046e-08	10.457935131723	UP
SPPL3	0.36863482352941	7.66543333333333	7.44241157795201	3.70529646395116e-09	6.49643061650079e-08	10.4554618354723	UP
PIGM	0.551445647058822	8.54727619047619	7.42965168915768	3.86158946915402e-09	6.76305696646919e-08	10.4141598201741	UP
DTX3L	0.498718117647059	7.4724380952381	7.42853546026445	3.8755738347697e-09	6.7801387229459e-08	10.4105462280486	UP
SPTY2D1	0.951882352941174	8.00908571428571	7.42464941513061	3.92465821970587e-09	6.85852213421882e-08	10.3979652098532	UP
PPHLN1	0.552626588235293	9.21762619047619	7.41759323536319	4.01539080708056e-09	7.00943765615097e-08	10.3751183910928	UP
CLEC4E	0.450319529411765	7.51487619047619	7.41526831507975	4.04574644069175e-09	7.05474284135857e-08	10.3675899456488	UP
IVD	0.345863529411764	7.33375238095238	7.40548839666981	4.17599132603881e-09	7.27394141301869e-08	10.3359172300378	UP
PREX1	1.35070917647059	8.55194761904762	7.40079821042573	4.2399434760108e-09	7.37465061675145e-08	10.3207256468544	UP
ZDHHC12	0.634310117647058	8.29052857142857	7.40057491124457	4.2430127105428e-09	7.37465061675145e-08	10.3200023420533	UP
R3HDM1	0.531361647058823	7.99833095238095	7.39894703641466	4.26545547792608e-09	7.40562557245563e-08	10.3147292758307	UP
UQCRHL	0.693475294117649	12.1969523809524	7.39009373630261	4.3896218067265e-09	7.61295340398184e-08	10.2860483891856	UP
OXCT1	0.360038588235295	7.74316190476191	7.38695731329922	4.43447761063992e-09	7.68243283356807e-08	10.2758865222775	UP
YIPF6	0.873088470588234	8.11968095238095	7.38465222168441	4.46773810786695e-09	7.73169580762072e-08	10.2684177306713	UP
FRYL	0.423859529411764	7.73962619047619	7.36959141444702	4.6913235379122e-09	8.10986620227001e-08	10.2196104860172	UP
ZNF701	0.403685411764706	7.42524047619048	7.36464002680885	4.76726399614633e-09	8.23226352782811e-08	10.203561499675	UP
DICER1	0.701575058823526	7.90304285714286	7.36409686210502	4.77566961448143e-09	8.23790156857533e-08	10.2018008403551	UP
MUC6	0.325455529411764	7.1364	7.36092748825864	4.82501498322806e-09	8.31407151679888e-08	10.1915269994233	UP
NCOR1	0.440765647058822	7.62925714285714	7.35993079264369	4.84063884461552e-09	8.33203410149986e-08	10.1882959814509	UP
HTR1E	0.259799764705883	7.17076904761905	7.35433976441885	4.92923110035889e-09	8.47542150034884e-08	10.1701702289886	UP
SPATA2L	0.995243058823529	8.23444047619048	7.3459764110868	5.06480939063817e-09	8.69652463581847e-08	10.1430531510998	UP
RCN2	0.676924000000001	8.64066904761905	7.34549826421753	5.0726731385254e-09	8.69652463581847e-08	10.1415026916429	UP
YPEL5	0.62673176470588	11.4373571428571	7.34541138512053	5.07410329765383e-09	8.69652463581847e-08	10.1412209722572	UP
DSC2	0.639819999999999	7.64515476190476	7.34183696909394	5.13329680813125e-09	8.7885770673401e-08	10.129629952211	UP
INTS3	1.06901411764706	8.91237619047619	7.34119988491692	5.14391990907891e-09	8.79736569295513e-08	10.1275639501399	UP
DR1	1.4000974117647	8.6941380952381	7.34052078994952	5.15526789564176e-09	8.80737399015557e-08	10.1253616836601	UP
ECD	0.648539764705884	7.81707619047619	7.33954754024824	5.17157530572139e-09	8.82582473633496e-08	10.1222054406108	UP
TADA2B	0.536679529411767	9.36007142857143	7.33600253915136	5.23141440882599e-09	8.91171439512315e-08	10.1107085311719	UP
GOLGA4	0.409195294117646	7.46996666666667	7.33590766423523	5.23302542640305e-09	8.91171439512315e-08	10.1104008286278	UP
FSD1L	0.32511482352941	7.1086380952381	7.33324012368683	5.27852647070432e-09	8.97965888461112e-08	10.101749117019	UP
NCOA3	0.391513411764706	8.88038571428571	7.3323882386291	5.29314108581908e-09	8.99497199366391e-08	10.0989860818294	UP
RAB1B	0.626037411764703	7.7810880952381	7.32744978393582	5.37866959250699e-09	9.13063349787336e-08	10.0829676446769	UP
SOAT1	0.34069505882353	7.39385238095238	7.32449101389613	5.43057734379439e-09	9.20899491368308e-08	10.0733698278242	UP
MAGED1	0.658833411764702	8.61866666666667	7.32351850500764	5.4477486376913e-09	9.2283479829813e-08	10.0702150352986	UP
OR2W3	0.334465411764706	7.22364285714286	7.32315302413615	5.45421594510471e-09	9.22954704543853e-08	10.0690294104113	UP
HSDL2	0.695013176470585	7.99814285714286	7.32040386774491	5.50311159665609e-09	9.30246448696349e-08	10.0601108505864	UP
RNF146	0.567863294117649	7.69562142857143	7.31423002343407	5.61453219815804e-09	9.48080911227425e-08	10.040080569713	UP
TBX4	-0.30032682352941	6.81090714285714	-7.3115002278747	5.66451882515838e-09	9.54811841866074e-08	10.0312233509587	DOWN
RGPD8	0.359165647058822	7.37772857142857	7.31102833685891	5.67320516275893e-09	9.54811841866074e-08	10.0296921865522	UP
TUBB2A	0.582439764705885	7.46132142857143	7.31087768199618	5.67598116637306e-09	9.54811841866074e-08	10.0292033476393	UP
SLC35E1	0.954200470588235	9.5455	7.31075591874384	5.67822580529403e-09	9.54811841866074e-08	10.0288082540811	UP
OSBPL3	0.511898588235291	7.64806904761905	7.30984840713726	5.69498345995191e-09	9.56625890416451e-08	10.025863561056	UP
PROCR	0.366091764705883	7.3847	7.30722748566	5.74366014312203e-09	9.63397330637612e-08	10.0173589199046	UP
NFATC2IP	0.97179270588235	8.23401666666667	7.30703139181809	5.74731886483343e-09	9.63397330637612e-08	10.0167225974934	UP
DUSP19	1.23838564705882	11.0434833333333	7.30475122794416	5.79003484801001e-09	9.69543452866881e-08	10.0093233215251	UP
DPYD	1.65569388235294	8.93277380952381	7.2995919392304	5.8878711236855e-09	9.84897022516285e-08	9.99257995921844	UP
PLAGL1	0.29043882352941	7.22767857142857	7.29800029984293	5.91838821415307e-09	9.88969459142888e-08	9.98741431630961	UP
RAB13	0.361304941176469	7.53309047619048	7.29311233972172	6.01310586704664e-09	1.00375022416065e-07	9.97154957303457	UP
SLC26A6	-0.342592000000002	8.36592380952381	-7.29057501371828	6.0628736844935e-09	1.01100469088458e-07	9.96331367375232	DOWN
KPNA6	1.41295623529411	9.10754285714286	7.28997798717086	6.07464406447853e-09	1.01191446084479e-07	9.96137573180119	UP
PPP1CA	0.426027529411764	10.3219357142857	7.2802569325298	6.26956379884686e-09	1.04329968719129e-07	9.92981834360385	UP
PRKCA	1.27832235294118	9.09577619047619	7.27325385775259	6.41387504000885e-09	1.06456257692345e-07	9.90708089097829	UP
MRPL42	0.543567999999999	7.88244761904762	7.27311406519071	6.41678950900271e-09	1.06456257692345e-07	9.90662698606279	UP
NUBPL	1.449232	9.8164619047619	7.27309104497215	6.41726957446524e-09	1.06456257692345e-07	9.90655223955679	UP
UBE2V2	0.898178823529411	8.79422857142857	7.26814839044059	6.52118578238292e-09	1.08068254563274e-07	9.89050276017596	UP
GIPC1	0.916373176470586	8.01978095238095	7.26642404317004	6.55783625520249e-09	1.08563353295062e-07	9.88490323497147	UP
UFM1	1.52331152941176	8.88099047619048	7.26599818630291	6.56691959247538e-09	1.08601534024167e-07	9.88352031063288	UP
FGFBP3	0.478522823529412	7.21932380952381	7.25814966506834	6.73661100314871e-09	1.11292980747895e-07	9.85803121505062	UP
POLR2B	0.378643764705881	9.50832857142857	7.25354359044287	6.83824614060168e-09	1.12855709992937e-07	9.8430707441024	UP
NDRG3	1.00593317647059	9.04007142857143	7.2489580883529	6.94096041109251e-09	1.14433015007981e-07	9.82817589146465	UP
SV2B	0.222744941176471	7.10966666666667	7.24052289012472	7.13398007954173e-09	1.17494379007869e-07	9.80077315458075	UP
CSGALNACT1	0.627235764705881	7.65085714285714	7.23898357763057	7.16978216324899e-09	1.17962791751607e-07	9.79577208315442	UP
NEK7	-0.256861882352942	6.97028809523809	-7.23546493908125	7.2523009612526e-09	1.19198074773408e-07	9.78433988058916	DOWN
RSU1	1.091708	8.77267380952381	7.22945030362743	7.39557518105508e-09	1.21428373234024e-07	9.76479647557236	UP
TTYH3	1.22906917647059	8.48925238095238	7.22724611194803	7.4487914017479e-09	1.22176952111576e-07	9.75763387202367	UP
IQCC	0.374180705882352	7.4154380952381	7.22187098620597	7.58018547659918e-09	1.24204981863499e-07	9.74016606815546	UP
NCOA5	0.540083529411765	8.32514523809524	7.22072717973595	7.60844524546992e-09	1.24540689538974e-07	9.73644877898117	UP
FOXC2	0.406656000000002	7.78824285714286	7.21746072609662	7.68973386526876e-09	1.25742842031563e-07	9.72583264082487	UP
RPL24	0.184686117647058	14.0835619047619	7.21567202784477	7.73461696602764e-09	1.26347845953714e-07	9.72001903274838	UP
JARID2	0.987351294117646	9.52882619047619	7.20909311532833	7.90197901632448e-09	1.28950319487373e-07	9.69863481064924	UP
GPR183	0.565816235294114	7.48609285714286	7.20780573428278	7.93515280625365e-09	1.29359942746912e-07	9.69445000588749	UP
UTP14A	0.342232235294114	8.52507857142857	7.20485004586337	8.01184746649637e-09	1.30477495579882e-07	9.68484180245698	UP
BLZF1	1.48239835294118	10.1335023809524	7.20427423539029	8.02687527378135e-09	1.30589519048067e-07	9.68296993136841	UP
CYP20A1	0.928417882352941	8.21777619047619	7.19587458072374	8.24934651009151e-09	1.3403560729368e-07	9.65566190566014	UP
CCNY	1.73490235294118	9.13810238095238	7.19564838797295	8.25542242738612e-09	1.3403560729368e-07	9.65492648016037	UP
IQGAP1	1.80433905882353	9.83683571428571	7.19052480242511	8.39426322653482e-09	1.36151890895972e-07	9.6382673158872	UP
PYROXD1	0.619943999999998	7.46528571428571	7.18984909595507	8.41274828666696e-09	1.36313742460908e-07	9.63607017410009	UP
MTA2	0.97002	9.56150714285714	7.18691934278162	8.49337145497746e-09	1.37481088450519e-07	9.6265434426089	UP
PLEKHF2	0.277824941176469	7.63788095238095	7.18316991362544	8.59768625531342e-09	1.39029184905547e-07	9.6143506874614	UP
ITGAV	0.435251764705882	7.64213333333333	7.18102992557125	8.6578008060025e-09	1.39860139028417e-07	9.60739133266043	UP
FOXO3	1.37662070588235	8.92634761904762	7.17831078666624	8.73479478945773e-09	1.4096181923571e-07	9.59854819799685	UP
UNG	0.535493176470587	7.81789523809524	7.17462955040305	8.84012997297511e-09	1.42518191968739e-07	9.58657552435547	UP
CDKN2AIPNL	3.054004	10.5283404761905	7.17294742084589	8.88868707204639e-09	1.43156995306074e-07	9.58110441008325	UP
PNLDC1	-0.265326588235296	6.7958619047619	-7.17102969152632	8.94437253968372e-09	1.43909206775534e-07	9.57486682764305	DOWN
PNPLA2	1.3169734117647	9.01531666666667	7.17043127538435	8.96182060823698e-09	1.44045311180539e-07	9.5729203872137	UP
AK7	-0.325832000000001	6.77994761904762	-7.16226215684991	9.20346139973007e-09	1.4778103099266e-07	9.54634719964566	DOWN
RPS3A	0.273633411764704	14.0081523809524	7.15955702817213	9.28491474044285e-09	1.48939698414011e-07	9.53754696550714	UP
RASGRP4	0.262705647058826	7.25074523809524	7.15715215520741	9.35793595053165e-09	1.4996092360727e-07	9.52972319438774	UP
NRBP1	0.528328941176472	7.87167142857143	7.15381166119294	9.46032585259831e-09	1.51450271516372e-07	9.51885507170133	UP
TNRC18	0.234560705882351	7.09464523809524	7.14181104439238	9.83754503153038e-09	1.57331995139994e-07	9.47980696064971	UP
GRINA	1.59125152941176	8.98045	7.13148682964196	1.01741573843298e-08	1.62553212446546e-07	9.44620772873066	UP
CLDN14	0.54379694117647	7.73286428571429	7.12910914681734	1.02533070691419e-08	1.63654627273903e-07	9.4384690110703	UP
CHRNA5	1.54497176470588	8.89848571428571	7.12794068889724	1.02924300564033e-08	1.64115613585933e-07	9.43466589102671	UP
TUSC2	0.71463011764706	7.81121904761905	7.12329716354084	1.04493970686032e-08	1.66452870799569e-07	9.41955137721266	UP
CTDSP1	1.33416776470588	9.70796428571429	7.11111441699786	1.08727577925463e-08	1.73024770233917e-07	9.37989186606081	UP
TAX1BP1	0.834228705882355	10.8141	7.10929729442456	1.09373663372543e-08	1.73880253526289e-07	9.37397580766815	UP
FAM91A1	0.34957694117647	7.47697142857143	7.107837880628	1.09895358982765e-08	1.7453648441019e-07	9.3692242347784	UP
HLA-B	0.822106823529413	13.7735095238095	7.10567531251928	1.10673016384403e-08	1.75597533421788e-07	9.36218313389132	UP
KBTBD7	0.330234352941173	7.27811428571429	7.10487413750709	1.10962521145052e-08	1.75882730103804e-07	9.35957453186496	UP
MAPK11	0.208921176470585	7.11628333333333	7.10440257893772	1.11133274893289e-08	1.75979321162546e-07	9.35803913653516	UP
RNF115	0.743943999999998	8.00207619047619	7.10277292905118	1.11725416769501e-08	1.76742330082058e-07	9.35273291087812	UP
CUL4A	1.06512235294117	8.62698095238095	7.09676925357594	1.13934395270282e-08	1.80059041834938e-07	9.33318351469964	UP
LCK	0.764884235294115	8.1006	7.09115930539955	1.16038191905846e-08	1.83203155201102e-07	9.31491461372649	UP
ZFP92	0.267855294117645	7.09419761904762	7.08937113707852	1.16716953477768e-08	1.83970407154029e-07	9.3090910921865	UP
CFLAR	1.8410334117647	9.55337619047619	7.08927446499938	1.16753762293696e-08	1.83970407154029e-07	9.30877625619612	UP
GGA3	0.358474117647058	7.86471666666667	7.08789205121528	1.17281408441862e-08	1.84620291776114e-07	9.30427404265115	UP
LPCAT3	0.72289764705882	8.65332142857143	7.08748700308094	1.17436462893373e-08	1.84682955629666e-07	9.30295487384913	UP
CETN3	0.532326588235293	7.78260952380952	7.08297650647694	1.19177096574205e-08	1.87236565941337e-07	9.28826447005346	UP
RPRD1A	0.347174117647058	8.09294285714286	7.08188406893989	1.19602564821049e-08	1.87720969760755e-07	9.28470632402318	UP
FOSL2	0.856788	7.83400714285714	7.08023282606009	1.20248570474004e-08	1.88550229143436e-07	9.27932800211498	UP
STRN3	0.368237647058821	8.44582857142857	7.07660682201573	1.21679489793261e-08	1.90607411919551e-07	9.26751716250508	UP
TGM3	0.349907294117648	7.21605714285714	7.07263886564819	1.23264982919012e-08	1.92902475710662e-07	9.25459178465299	UP
ZNF680	0.353947294117646	7.55745238095238	7.06645902829311	1.25775764014605e-08	1.9663967008137e-07	9.23445986804892	UP
H6PD	0.263469411764706	7.20290238095238	7.06411239945686	1.26742582603672e-08	1.97771939003475e-07	9.22681484162606	UP
DEK	2.04120188235294	9.64490476190476	7.064102150782	1.26746821439357e-08	1.97771939003475e-07	9.22678145214997	UP
HOXB6	0.233931058823529	7.13010238095238	7.05273580283378	1.31536778971774e-08	2.04864836636027e-07	9.18974768640993	UP
RAVER1	0.601641647058823	8.34839761904762	7.05270930862265	1.31548154070809e-08	2.04864836636027e-07	9.18966135619173	UP
ARL10	-0.274199058823529	6.77716666666667	-7.05132810905002	1.32142534077679e-08	2.05590690154836e-07	9.18516073385062	DOWN
FAM53B	1.63023670588236	8.94058571428571	7.05052739020804	1.32488348033796e-08	2.05784261802514e-07	9.18255156113331	UP
FAM107B	2.05451905882353	10.453519047619	7.05044546652533	1.3252378045566e-08	2.05784261802514e-07	9.1822846080554	UP
FER	0.266567999999999	7.33132857142857	7.04468239366777	1.35040400122273e-08	2.09489100867321e-07	9.16350453378491	UP
BRDT	-0.247560235294118	6.74906904761905	-7.0406158056713	1.36845063203221e-08	2.1193919081808e-07	9.15025187375863	DOWN
HPSE	0.960093176470588	8.16005714285714	7.04052802990685	1.36884282369244e-08	2.1193919081808e-07	9.14996581187413	UP
NMI	1.27424352941176	8.65634523809524	7.04000190912468	1.37119595847356e-08	2.12098602649988e-07	9.14825117296711	UP
PDGFC	0.52278776470588	7.60832857142857	7.03817834180936	1.37938359426895e-08	2.1313320442398e-07	9.14230803161214	UP
YWHAQ	0.326755529411763	12.6472261904762	7.03792064982543	1.38054456282116e-08	2.1313320442398e-07	9.1414681822419	UP
MALT1	0.962536235294118	8.20075	7.03210551236303	1.40700608401971e-08	2.16972366946087e-07	9.12251515459768	UP
GFPT1	0.43284588235294	7.59585952380952	7.03186309528792	1.40812019734122e-08	2.16972366946087e-07	9.12172502225411	UP
CPEB2	0.283088470588234	7.51217142857143	7.03144758997985	1.41003186216532e-08	2.17058218935631e-07	9.12037072137363	UP
OXT	0.344580941176468	7.23684523809524	7.0296988502038	1.41810614000104e-08	2.18091659246801e-07	9.11467078265703	UP
ZNF486	3.16677082352941	10.8082761904762	7.02708539878867	1.43025969370203e-08	2.19749871443672e-07	9.10615210220545	UP
ADCYAP1	-0.25774235294118	6.73273571428571	-7.02401266112595	1.44468311899584e-08	2.21753323581498e-07	9.09613596794152	DOWN
TOX2	0.20490988235294	7.14523571428571	7.02232206067611	1.45268106390207e-08	2.22613252126312e-07	9.09062497792056	UP
ZC3H12C	0.255243058823528	7.30941666666667	7.02224140903244	1.45306372370747e-08	2.22613252126312e-07	9.0903620679491	UP
SLFN13	0.622562588235293	7.88059761904762	7.02149360006862	1.4566166076896e-08	2.22944423478757e-07	9.08792433051133	UP
CEP164	0.475930352941175	7.67709047619048	7.02045950679113	1.46154403857304e-08	2.23485145211192e-07	9.08455331161512	UP
HEATR3	0.294658117647058	7.53380238095238	7.0196684254221	1.4653248335528e-08	2.2384967071195e-07	9.08197445046026	UP
LGALS8	0.865350117647058	8.17820476190476	7.01850285440773	1.47091334103246e-08	2.24489393238526e-07	9.07817473346833	UP
HOXA6	0.493424705882354	7.37715952380952	7.01655429485501	1.48030390106101e-08	2.25707611936277e-07	9.07182237110182	UP
KIR3DL2	0.982131999999998	7.99009761904762	7.01422248021034	1.49162070885014e-08	2.27216937826269e-07	9.06422036804884	UP
PRTFDC1	0.365189411764703	7.38505476190476	7.01150979929219	1.50489543850233e-08	2.29021361842353e-07	9.05537639659375	UP
MCM8	2.536076	10.093430952381	7.0063470892565	1.53048859150087e-08	2.32646794490733e-07	9.03854388016342	UP
DDB2	0.282593647058824	7.36290714285714	7.00600233338703	1.53221315671747e-08	2.32646794490733e-07	9.03741979609793	UP
CYGB	0.288352235294116	7.08275	7.00583050564214	1.53307341642567e-08	2.32646794490733e-07	9.03685954606337	UP
PKD1	0.262862588235291	7.31700476190476	7.00481839980285	1.53815041029841e-08	2.33196407994627e-07	9.03355951582679	UP
MMAA	0.377081647058823	7.75906428571429	7.00062665195415	1.55935792897807e-08	2.36188192928862e-07	9.01989160967571	UP
RFX1	0.856720941176468	8.2693	6.99956629497278	1.56476907022227e-08	2.36783988199357e-07	9.01643401659401	UP
DEFB123	0.395983529411764	7.20921904761905	6.9984714576872	1.57037597615585e-08	2.37408254885825e-07	9.01286394050099	UP
VPS52	0.960293647058817	8.42741428571428	6.99566311162064	1.5848506605256e-08	2.39370705324438e-07	9.00370617407285	UP
ENTPD5	0.214428705882352	7.15272857142857	6.99316813770925	1.59782263910108e-08	2.41102709902023e-07	8.99557000605862	UP
COG8	0.289765647058822	7.3698380952381	6.99190696844414	1.60442032215825e-08	2.41870514229407e-07	8.99145720369258	UP
SMAD5	0.470738352941177	7.64808095238095	6.99098767611941	1.60924675895346e-08	2.42370106317944e-07	8.98845925487287	UP
MIDN	1.295512	9.9654619047619	6.9888673249179	1.62043467903928e-08	2.4382596931084e-07	8.98154433914456	UP
CTBP2	0.348743529411762	7.4015380952381	6.98719873981072	1.62929382541762e-08	2.44929020190595e-07	8.97610259600243	UP
MYO18A	0.226357647058824	7.38568095238095	6.98309415253817	1.65129436564289e-08	2.48003675814689e-07	8.96271584346292	UP
ST3GAL1	0.980073411764709	8.96715238095238	6.9816123352288	1.65931004155511e-08	2.48974189287647e-07	8.95788285347805	UP
DTX3	0.414327294117646	7.6755119047619	6.97779805615416	1.68012319733382e-08	2.51861311854765e-07	8.94544205330029	UP
ZBTB5	0.440909411764704	7.80898333333333	6.97697096770833	1.68467082986555e-08	2.52307009799957e-07	8.94274431029807	UP
USP19	0.304385647058824	7.34353571428571	6.97614739970717	1.68921139905528e-08	2.52400129617974e-07	8.94005802203384	UP
CDC14A	0.340087529411766	7.60009047619048	6.97601619368132	1.68993591097854e-08	2.52400129617974e-07	8.9396300557561	UP
KLF3	0.324344235294117	7.39292619047619	6.97580278070872	1.69111503204399e-08	2.52400129617974e-07	8.93893394630906	UP
ZNF83	0.568910117647059	8.38765714285714	6.97571635839058	1.69159275637881e-08	2.52400129617974e-07	8.93865205385829	UP
DPP8	0.609632	7.90822380952381	6.97374141332964	1.702546880334e-08	2.53798267510255e-07	8.93221009133666	UP
NARS2	0.360750352941175	7.66195	6.97106138288458	1.71752590575904e-08	2.55793240146735e-07	8.92346799454814	UP
DIS3	0.274619764705881	7.28524761904762	6.96733201814493	1.73859045629621e-08	2.58689991291985e-07	8.91130254486079	UP
RAP2A	1.46514047058823	9.12306904761905	6.96272833949766	1.76495185510015e-08	2.62368770667717e-07	8.89628424282026	UP
ALPP	1.38783882352941	11.0244642857143	6.96065244265425	1.77696982842699e-08	2.6391048656666e-07	8.8895118901867	UP
LIN54	0.966960235294119	8.65231666666667	6.96013506666821	1.77997785090094e-08	2.64112454265626e-07	8.88782398903403	UP
HSF2	0.804405647058824	7.97950476190476	6.95476513408162	1.81150244921307e-08	2.68541413030892e-07	8.87030434473869	UP
ZNF227	0.450188941176473	7.56528333333333	6.95424197310059	1.81460354412845e-08	2.6875251196542e-07	8.86859744714032	UP
SLC16A9	-0.285959764705884	6.78000238095238	-6.95393821933421	1.81640652593691e-08	2.68771141072383e-07	8.86760639618298	DOWN
MBNL1	1.14603341176471	10.2810666666667	6.95342887818535	1.81943384786863e-08	2.68970732583901e-07	8.86594457140121	UP
GNA14	0.281553882352941	7.16341428571429	6.94772454628877	1.85368652000568e-08	2.73781810904065e-07	8.8473323737107	UP
GOLGB1	0.797220470588236	8.07034047619048	6.94540586033829	1.86779404998966e-08	2.7561141483503e-07	8.83976655578912	UP
PHTF2	0.262859529411765	7.24795952380952	6.94113773333099	1.89404524112654e-08	2.79227920782455e-07	8.82583920587947	UP
KRTAP10-11	0.378336000000001	7.2216	6.93708083526005	1.9193409065799e-08	2.8245460387558e-07	8.81260045951819	UP
CLEC7A	1.10312517647059	8.07411904761905	6.9370622615187	1.91945749529177e-08	2.8245460387558e-07	8.81253984694912	UP
SIL1	-0.400638117647059	8.55818095238095	-6.93401220217653	1.9386998002742e-08	2.85024443113708e-07	8.8025862628997	DOWN
FMNL1	0.560763764705883	7.74642380952381	6.92461163921154	1.9992344015436e-08	2.9365473221573e-07	8.77190615377148	UP
CDC5L	0.56343011764706	8.07291904761905	6.91719682766733	2.04831894895685e-08	3.00450114465855e-07	8.74770446416803	UP
FAM78A	0.440310352941173	7.59879285714286	6.91705822707755	2.04924789460955e-08	3.00450114465855e-07	8.74725205690049	UP
ST3GAL5	0.79829505882353	8.81517142857143	6.90822946185881	2.10930180840707e-08	3.08809955428515e-07	8.718432538168	UP
GABARAPL1	1.20676705882353	9.42343333333333	6.90811077333919	2.11012106829469e-08	3.08809955428515e-07	8.71804508647185	UP
RBPJ	0.297742352941175	7.56195476190476	6.90626062789721	2.12293330518024e-08	3.10401516564903e-07	8.71200532821893	UP
FBRS	0.579879294117644	9.70156904761905	6.90444754464573	2.13556471495608e-08	3.11963760776401e-07	8.7060864363846	UP
UBAP2L	0.742423764705881	9.27839285714286	6.90186084673488	2.15371658317178e-08	3.14328854693331e-07	8.69764183593106	UP
PIGQ	-0.419483058823532	8.94074523809524	-6.90040335561129	2.16401256404189e-08	3.1554414320993e-07	8.6928835652082	DOWN
TIFA	0.272943529411764	7.36835714285714	6.89866886584183	2.17632977768003e-08	3.17051678975659e-07	8.68722087623523	UP
MAP3K14	0.709136941176471	7.84154761904762	6.89814056144489	2.18009542678288e-08	3.17311800310587e-07	8.68549606860991	UP
DUSP5	1.78262964705882	9.30082857142857	6.89777056463494	2.18273658783618e-08	3.17407929401767e-07	8.68428809739043	UP
EEF1E1	0.348544235294115	8.59502142857143	6.8960922584452	2.19475732079501e-08	3.18866600777336e-07	8.67880867547508	UP
ING4	0.446702352941176	7.7016880952381	6.89520931288687	2.20110802414972e-08	3.19499602237312e-07	8.67592594767053	UP
MAP4K5	0.824421411764707	8.11660238095238	6.89472373500803	2.2046084729003e-08	3.19718106590292e-07	8.67434057308303	UP
OGFR	0.802280941176466	9.10610476190476	6.89376242594606	2.2115548921376e-08	3.20435507653752e-07	8.67120194752732	UP
GNA13	0.931191999999999	10.327919047619	6.88979161954455	2.24048172372102e-08	3.24211394398068e-07	8.65823711296956	UP
IRX1	0.811203999999997	8.06494047619048	6.88963079180844	2.2416613104091e-08	3.24211394398068e-07	8.65771199235752	UP
YTHDF2	0.554361411764704	9.93785238095238	6.88541176411845	2.27282952419268e-08	3.2838942996758e-07	8.64393606374745	UP
CHD3	0.273492470588233	7.46718333333333	6.88516746985078	2.27464753362879e-08	3.2838942996758e-07	8.64313837706115	UP
ZNF76	0.331715764705881	7.8217619047619	6.88365074197868	2.28596758370379e-08	3.29726647424421e-07	8.63818580405728	UP
MYO5A	0.843726588235293	8.25595238095238	6.87286829311882	2.368090140749e-08	3.4126478871855e-07	8.60297553063866	UP
N4BP2L2	0.22635576470588	7.51227619047619	6.86490962958665	2.43060130404043e-08	3.49957787220788e-07	8.57698378596149	UP
GPA33	0.388891764705882	7.83752857142857	6.86463598445085	2.43277987497009e-08	3.49957787220788e-07	8.57609006526706	UP
CDAN1	1.8372745882353	10.0735547619048	6.86386691257716	2.43891319540664e-08	3.50525416649251e-07	8.5735782749767	UP
SRBD1	0.605061411764707	8.70427380952381	6.86333631781327	2.44315372192854e-08	3.50820236504524e-07	8.5718453396476	UP
DIP2A	0.30334588235294	7.34984285714286	6.86190578147577	2.45462354236559e-08	3.52151676512162e-07	8.56717312561628	UP
SPATA5L1	0.605200941176469	8.14511428571429	6.85632326122737	2.49990311019299e-08	3.58326899291974e-07	8.54893962978681	UP
TSNAX	0.985627294117648	8.24065238095238	6.8554608774712	2.50697229723708e-08	3.59019044354104e-07	8.54612283862863	UP
LYRM2	0.819800470588234	9.4132	6.85505840999409	2.51027829798442e-08	3.59143239572714e-07	8.54480825658672	UP
SERINC3	0.431376470588237	8.68300476190476	6.85480990099158	2.51232181941349e-08	3.59143239572714e-07	8.54399654736246	UP
ZNF140	0.27150682352941	7.20354761904762	6.85439189534841	2.51576290337813e-08	3.59314621449505e-07	8.54263120368057	UP
ROBO3	0.376856470588235	7.58535714285714	6.84353823348582	2.6067884053279e-08	3.71983830769186e-07	8.50717754568781	UP
FNDC4	0.235163529411763	7.09604523809524	6.84261835111518	2.61465352987485e-08	3.72774224343812e-07	8.5041725567082	UP
RALGAPA1	0.849291294117645	8.21530476190476	6.84032793289473	2.63434064388825e-08	3.75247189496081e-07	8.49669030431864	UP
RELL2	0.62941388235294	7.78385476190476	6.83892113365408	2.646506416264e-08	3.76645340325316e-07	8.49209454053893	UP
RBM47	0.881386352941179	9.13044761904762	6.83557480368334	2.67567218151325e-08	3.80458267158384e-07	8.48116241567318	UP
NPPA	0.263755294117645	7.0810380952381	6.83049917674859	2.72052743225419e-08	3.86493369697459e-07	8.4645801621645	UP
CPT2	0.905888235294119	8.51376904761905	6.828792860691	2.73577579961499e-08	3.88315386969267e-07	8.45900538184141	UP
ARSF	-0.275562352941178	6.74914285714286	-6.82686479115935	2.75310917102929e-08	3.90429862528711e-07	8.45270598953623	DOWN
SWAP70	0.549052941176473	9.41623571428571	6.82539446473037	2.76640151543031e-08	3.91968030811412e-07	8.44790205714767	UP
FUCA1	0.537305882352941	9.46798095238095	6.82090061216513	2.807428633435e-08	3.9742971599643e-07	8.43321906936687	UP
RAB21	0.51790964705882	9.33543809523809	6.82053359447145	2.81080623139952e-08	3.9755666247288e-07	8.43201986622612	UP
FBXL17	0.424596235294119	7.64605238095238	6.81728960838791	2.84083806116944e-08	4.01449999384835e-07	8.42142019911638	UP
USP21	0.284147294117644	7.5841	6.81450371510849	2.86688608461199e-08	4.04774004457332e-07	8.41231708123208	UP
PAK2	1.10459882352941	8.84575952380952	6.8097810999037	2.91159151703276e-08	4.10422557880926e-07	8.39688503083606	UP
BRCA2	-0.305564470588235	6.74950714285714	-6.8097366836743	2.91201527806935e-08	4.10422557880926e-07	8.39673988904731	DOWN
OR5D18	0.203486588235292	7.03094761904762	6.80898371417001	2.91920855135784e-08	4.11074842139801e-07	8.39427935267661	UP
MAPK7	0.483454117647058	7.73392380952381	6.80470187156373	2.96045444789768e-08	4.16516966879371e-07	8.38028691828293	UP
KRAS	0.523456470588235	7.83809523809524	6.80101838772373	2.9964044797604e-08	4.21205103404915e-07	8.36824938921851	UP
MAF1	0.966617647058824	8.23165	6.7956397918723	3.04968736296865e-08	4.28319368900725e-07	8.35067154886281	UP
DNAJA4	0.510072941176469	8.4800380952381	6.79452750342307	3.06082438235211e-08	4.29507099187326e-07	8.3470363611487	UP
MRPL38	0.358897176470592	9.18581190476191	6.7867757225817	3.13958312540593e-08	4.40173399690551e-07	8.32170093532563	UP
RNF216	0.399366352941177	8.91446428571428	6.78181496476422	3.1910494309602e-08	4.46997964433018e-07	8.30548659415071	UP
MT1G	0.324226352941176	7.15219047619048	6.77847577764724	3.22616863292049e-08	4.5152272788254e-07	8.29457199292293	UP
DYRK2	0.685693647058823	9.41706666666667	6.77740523756918	3.23750976314794e-08	4.52714606932337e-07	8.29107271530468	UP
LDOC1	0.489953411764707	7.69659047619048	6.77688075456494	3.24308065310289e-08	4.53098234228194e-07	8.28935832423127	UP
TGFA	0.214464705882352	7.19730714285714	6.7740448329442	3.27337004349358e-08	4.56931663301259e-07	8.28008833952424	UP
MAP3K7	0.587356705882353	8.66754761904762	6.77355069113255	3.27867676563748e-08	4.5727410939374e-07	8.27847307878315	UP
CIAPIN1	0.417262117647057	7.82102380952381	6.77029738789186	3.3138311605242e-08	4.61775168238263e-07	8.2678384443408	UP
ZNF430	2.29122188235294	11.1754833333333	6.76948470040077	3.32267178040765e-08	4.62604824335644e-07	8.26518182612154	UP
NUTF2	1.26459929411765	8.53199761904762	6.76705236582722	3.34927307516148e-08	4.65903654769641e-07	8.25723058580698	UP
AHR	0.793331764705883	10.8310904761905	6.76603206020056	3.36049523611097e-08	4.67059290188017e-07	8.2538951836554	UP
MPHOSPH8	0.664584000000001	8.70591428571429	6.76329156536907	3.39082468118429e-08	4.70866252304838e-07	8.24493630201905	UP
RHOBTB2	0.272013647058823	7.34720476190476	6.76234623054468	3.40135046096254e-08	4.71918970882464e-07	8.24184588424281	UP
SYT1	-0.294856235294117	6.79192142857143	-6.76111365822309	3.41512375540665e-08	4.73420053463595e-07	8.23781641444431	DOWN
ARL5A	0.511237411764707	10.6436214285714	6.75562119775595	3.47718276420248e-08	4.81606342232885e-07	8.21986020858156	UP
RAPGEF2	1.01289764705882	8.24820238095238	6.75421253202565	3.49328080927787e-08	4.83418177622435e-07	8.21525480217848	UP
GM2A	0.779622588235295	7.77710952380952	6.74947132752447	3.54801438896182e-08	4.90568857490191e-07	8.19975380566866	UP
RBM12	0.61969270588235	8.4463	6.74808873594069	3.56413689086692e-08	4.92373221346055e-07	8.19523341840925	UP
DOT1L	0.394880705882352	7.28671666666667	6.74734539367938	3.57283543888401e-08	4.93149766650442e-07	8.19280303783121	UP
IGSF6	1.41825364705882	8.76201904761905	6.74571402797936	3.59200036750494e-08	4.95368381146874e-07	8.18746918609977	UP
PORCN	0.216589411764704	7.32480714285714	6.74532608686615	3.59657298291343e-08	4.95572502589748e-07	8.18620077819171	UP
NLRP1	0.452722588235291	7.49799285714286	6.74378523690825	3.61479256633199e-08	4.97655076249743e-07	8.18116279357578	UP
GNA12	0.379197176470585	7.74102857142857	6.74174600262031	3.63904776288127e-08	5.00564295280449e-07	8.17449518935959	UP
KIF5B	0.667947058823531	7.91955952380952	6.73472995134389	3.72375345891835e-08	5.11776579581189e-07	8.15155426137344	UP
KLF12	0.83579788235294	8.10430714285714	6.72635748022158	3.8274296027518e-08	5.25574630540682e-07	8.12417650321216	UP
ANKRD13D	0.360252705882353	7.31202857142857	6.72550875316404	3.83809979071395e-08	5.2658860570369e-07	8.12140109019426	UP
AIRE	0.899284941176472	11.0178642857143	6.7164641122906	3.95368028317996e-08	5.41982262942334e-07	8.09182320694275	UP
TULP4	0.552594117647057	7.84816904761905	6.71546683364518	3.96663636077804e-08	5.43293569927077e-07	8.08856177330066	UP
TGFBRAP1	0.802587058823525	8.20131666666667	6.71353063737407	3.99191212743107e-08	5.46288572519922e-07	8.0822296975261	UP
PDLIM2	-0.199130588235297	6.85875952380952	-6.70895700953839	4.05226162548643e-08	5.53891449087322e-07	8.06727189160542	DOWN
SHOC2	0.748561647058825	9.64524523809524	6.70879758277818	4.05438171469222e-08	5.53891449087322e-07	8.06675048591491	UP
P2RX7	0.94403694117647	8.21242619047619	6.70309980403872	4.13088725732313e-08	5.63862591981288e-07	8.04811549087862	UP
WNT5A	-0.377473176470589	6.79754523809524	-6.70091586101736	4.1605942643567e-08	5.67434239032477e-07	8.04097254720305	DOWN
MRPS30	0.519872470588238	10.3461285714286	6.69879032289318	4.18971269327529e-08	5.70919608075991e-07	8.03402052042759	UP
ZNF565	0.229191294117648	7.2670119047619	6.69668827634155	4.21871044469868e-08	5.74382624267599e-07	8.02714522579743	UP
RIPK2	1.19126611764706	10.0755071428571	6.69097340640409	4.29856938671183e-08	5.84758696282319e-07	8.00845273673998	UP
OR6Q1	-0.247431529411763	6.76445714285714	-6.68633271433025	4.36453277183528e-08	5.93228478953862e-07	7.99327318428698	DOWN
NCAPD2	0.994970588235294	8.43152619047619	6.67766879543297	4.49041354820846e-08	6.09820992457971e-07	7.96493252023748	UP
CCDC146	0.377948705882352	7.42409523809524	6.67255327397943	4.56644260343776e-08	6.19621022185352e-07	7.94819830779625	UP
CD55	1.03310094117647	8.83211190476191	6.6626576722911	4.71720099958828e-08	6.39535922321508e-07	7.91582563920788	UP
CSGALNACT2	0.507565411764705	7.81800714285714	6.66178941260471	4.73066481333022e-08	6.40819134688224e-07	7.91298510078279	UP
SGK3	0.494840941176471	8.05040476190476	6.66077876763487	4.74638511712923e-08	6.424055870101e-07	7.90967872518081	UP
RSF1	0.288314823529409	7.28614285714286	6.65967598425479	4.7635984161221e-08	6.44191262602166e-07	7.90607089053178	UP
CCDC138	0.226285647058824	7.25512380952381	6.65771107028248	4.79442405063572e-08	6.47813199084633e-07	7.89964247321787	UP
ZNF346	0.308293411764708	7.31852142857143	6.64921386233932	4.93004942964693e-08	6.65577439849133e-07	7.87184210252564	UP
PCGF1	0.651641882352939	8.29002380952381	6.64700814369287	4.96588025591798e-08	6.69850430143818e-07	7.86462540710015	UP
GJC2	0.410387529411765	7.27954523809524	6.64162934251822	5.05435551714635e-08	6.80899698594364e-07	7.84702659217275	UP
PLCL1	0.332179529411765	7.33119761904762	6.64151273140588	5.05629105352445e-08	6.80899698594364e-07	7.84664504801248	UP
CDYL2	0.266472470588234	7.1865619047619	6.64079158410081	5.06827734172296e-08	6.81940759035353e-07	7.84428549408655	UP
RTF1	0.251183529411763	7.35620952380952	6.64001416940708	5.08123078969678e-08	6.83110095678615e-07	7.84174182541636	UP
DHX38	0.703258117647059	8.04958809523809	6.63397692077704	5.18296176227555e-08	6.96202533449001e-07	7.82198781420995	UP
LRRC3	0.263710588235294	7.2208	6.63285633893554	5.20206780693856e-08	6.98183723669937e-07	7.81832117155124	UP
CALR	1.31622329411765	9.95366904761905	6.63229151178106	5.21172493912094e-08	6.98894494974168e-07	7.8164729985639	UP
ZNF282	0.254811764705884	7.7386380952381	6.63142783674141	5.22652641022907e-08	7.0029335889566e-07	7.81364695308544	UP
SLC44A4	0.728165882352943	11.4691738095238	6.63062141290918	5.24038479100157e-08	7.01099294213192e-07	7.81100822800409	UP
TBC1D25	0.195881411764707	7.25573333333333	6.63056872884685	5.2412914475345e-08	7.01099294213192e-07	7.81083583839722	UP
RAMP2	0.28575505882353	7.20995476190476	6.62928130401825	5.26349611874917e-08	7.03482279424149e-07	7.80662318903943	UP
FNBP4	0.741643999999999	10.3892452380952	6.628460373605	5.27770424356911e-08	7.04793420859959e-07	7.80393696458832	UP
ANKRD30B	0.891123764705878	11.350880952381	6.62805707149179	5.28469841921727e-08	7.05103180481297e-07	7.80261728679399	UP
SLC16A12	0.93484588235294	12.05235	6.62781943920085	5.2888238560906e-08	7.05103180481297e-07	7.80183970939545	UP
UBQLN2	1.79314847058823	9.45372619047619	6.62685417368739	5.3056146764423e-08	7.06753742227663e-07	7.79868116932039	UP
PHACTR2	0.992200705882354	8.57266904761905	6.62648549366893	5.31204197945202e-08	7.07022198677066e-07	7.79747477083968	UP
OSGIN2	0.800025411764704	8.02632380952381	6.61784145688396	5.46499482106592e-08	7.26776282220593e-07	7.76918898063972	UP
NKX6-1	-0.326675294117648	6.77411428571429	-6.61728618270901	5.47496985765296e-08	7.2749910421964e-07	7.76737191845934	DOWN
CUL1	0.393521882352941	9.58436666666667	6.61554905900646	5.50629392746227e-08	7.31055179681714e-07	7.76168737407294	UP
LMNB1	0.900870823529409	8.17362619047619	6.61386807597618	5.53677680133139e-08	7.34395054448556e-07	7.75618649493783	UP
TIAL1	0.726338117647058	8.47115	6.61365705321408	5.54061541858536e-08	7.34395054448556e-07	7.75549593687386	UP
TMEM129	0.406740705882354	7.38425714285714	6.60999689458099	5.60762198527002e-08	7.42662333173157e-07	7.74351819036185	UP
STK17B	0.790151999999997	10.0681714285714	6.60905566074932	5.62498416508466e-08	7.44346583364836e-07	7.74043799808608	UP
LRRC37A	0.289075764705881	7.30674285714286	6.60628751709206	5.67635898326517e-08	7.50525187350036e-07	7.73137914990596	UP
ZNF446	0.536169647058821	7.84926904761905	6.60484247941663	5.70336458152879e-08	7.53474174929917e-07	7.72665016311736	UP
UQCRFS1	0.285168235294117	12.3303452380952	6.60097654832253	5.77624833052886e-08	7.62474295689662e-07	7.71399846748398	UP
WWP2	0.959048235294116	8.13402619047619	6.5997061800179	5.80040172292761e-08	7.65032408312057e-07	7.70984099168586	UP
PIM3	0.902047294117645	8.04550238095238	6.59691471612559	5.8538320190892e-08	7.70963680749858e-07	7.70070540684946	UP
SESTD1	0.703180000000001	8.64354047619048	6.59680236714659	5.85599274952715e-08	7.70963680749858e-07	7.70033772135546	UP
FUBP3	0.473112941176469	8.98173809523809	6.59660424350252	5.85980507427973e-08	7.70963680749858e-07	7.69968931987829	UP
ASPN	-0.247896470588237	6.76638095238095	-6.59566147675438	5.8779800657318e-08	7.72720513153012e-07	7.69660390815476	DOWN
SGCG	-0.278950117647057	6.80134761904762	-6.59497507914172	5.89124824018453e-08	7.73829943024238e-07	7.69435751216787	DOWN
DAZAP1	1.02534470588235	8.36134047619048	6.59435879539187	5.90318669362893e-08	7.74763036571693e-07	7.6923405738991	UP
RAP2C	0.764055529411767	9.75962857142857	6.59391780162191	5.91174437612643e-08	7.75166983931028e-07	7.69089731106503	UP
RNF24	0.484695529411765	8.33251428571429	6.59370187948586	5.91593897876847e-08	7.75166983931028e-07	7.69019065056863	UP
TMEM19	0.525849176470589	7.75603571428571	6.59023521250256	5.98369419739508e-08	7.8340440778804e-07	7.67884499711124	UP
SMYD4	0.406772941176468	7.85792619047619	6.58763093510105	6.0351056861798e-08	7.89358581258082e-07	7.67032163888208	UP
TRUB2	0.278535764705881	7.33851666666667	6.58743335641928	6.03902415364997e-08	7.89358581258082e-07	7.66967499321214	UP
CAPRIN2	0.414067294117648	8.14536666666667	6.58609443864152	6.06564547972719e-08	7.92192084862496e-07	7.66529289891957	UP
ANAPC11	-0.290150352941177	8.47032619047619	-6.58562594139282	6.07498824874549e-08	7.92766178225949e-07	7.66375956537358	DOWN
MIPEP	0.299807294117645	7.40857857142857	6.58347451203908	6.11807769718895e-08	7.97739585821423e-07	7.6567181616049	UP
B9D2	-0.375083999999999	8.74606428571429	-6.58282502050695	6.13114603713232e-08	7.98793619878418e-07	7.65459243024116	DOWN
MAGEA2B	-0.357184470588235	6.76903333333333	-6.58049952591222	6.17816701987919e-08	8.04265852912786e-07	7.6469812309362	DOWN
GALM	0.397829647058822	8.25871428571429	6.57943068208174	6.19989994979404e-08	8.06439908242285e-07	7.64348294527362	UP
PDHX	0.94685882352941	8.19485238095238	6.57806158121155	6.2278500817939e-08	8.09418471701113e-07	7.6390019056838	UP
MORC4	0.253793882352943	7.0987380952381	6.57388369220984	6.31392508450151e-08	8.19940433380363e-07	7.62532759484603	UP
PSMA7	0.435662588235295	7.47934761904762	6.57010595637934	6.39278260661308e-08	8.29508836202224e-07	7.61296278350837	UP
TDRD3	0.462158823529411	7.46916428571429	6.56810389865068	6.43497376404055e-08	8.34307884860435e-07	7.60640981990104	UP
TESK1	0.445736000000002	8.61918095238095	6.56378265626098	6.52699341582984e-08	8.45554320846186e-07	7.59226571636065	UP
SRC	0.325374823529411	7.61018333333333	6.56100354677848	6.58686982020263e-08	8.5262188100765e-07	7.58316912511056	UP
PIAS3	0.288185176470587	7.44170238095238	6.55967292868893	6.61573290964567e-08	8.55666827095011e-07	7.57881370558922	UP
ZNF395	1.77385529411765	9.26356904761905	6.55829256457166	6.64580909788143e-08	8.58863635431854e-07	7.57429543178356	UP
SMG7	0.751788235294118	8.20309523809524	6.55146996158495	6.79648968407148e-08	8.77628905618417e-07	7.55196300819586	UP
LCN12	0.195382588235293	7.04187142857143	6.54941335036395	6.84257942918964e-08	8.82869044708244e-07	7.54523099056066	UP
OR56A1	-0.274841882352943	6.76179047619048	-6.54860915809598	6.86068691956253e-08	8.84493225148749e-07	7.54259857021405	DOWN
FGL1	0.151777882352941	7.1683619047619	6.54637752569356	6.9111872348376e-08	8.90287583908944e-07	7.53529356683704	UP
SNRPB2	0.571235529411764	10.7937023809524	6.54480702242043	6.94694993639181e-08	8.94175684583765e-07	7.53015266151311	UP
ZFP36	1.38509364705882	12.7015571428571	6.544223900835	6.96027567095118e-08	8.95154053624234e-07	7.52824385652981	UP
ZNF320	0.263149882352942	7.30196904761905	6.54398585470379	6.96572296330371e-08	8.95154053624234e-07	7.52746462914317	UP
POR	0.698573647058822	8.0066	6.54175264483646	7.0170348911522e-08	9.01025513867901e-07	7.52015434048681	UP
EPHA8	0.235259529411762	7.0985880952381	6.53924108213136	7.07519539236298e-08	9.07766262310782e-07	7.51193281066392	UP
SPANXN4	-0.309735294117646	6.78193095238095	-6.53792772136044	7.10580122109562e-08	9.10963716544458e-07	7.5076335326179	DOWN
GTF2F1	1.04313176470588	8.9768	6.53465764415348	7.18258324016501e-08	9.20071114497557e-07	7.49692887211285	UP
FKBP4	0.61496894117647	7.7369	6.5318674339062	7.24875524805722e-08	9.27805933307643e-07	7.48779497237299	UP
RERE	1.05215905882353	8.3819619047619	6.53091570049213	7.27146586372124e-08	9.29969995739289e-07	7.48467940381521	UP
RBKS	0.275370117647056	7.56238333333333	6.52971210645645	7.30028865129596e-08	9.32911687695517e-07	7.48073933732782	UP
ZBTB4	1.08184682352941	9.52720238095238	6.52746708242574	7.3543572781163e-08	9.39072313799312e-07	7.47339002105559	UP
ACTRT1	0.484732470588236	7.73794523809524	6.52518093885176	7.40982881654084e-08	9.45402124084928e-07	7.46590604171063	UP
SH3BP2	0.369305411764707	7.53940476190476	6.52393928187813	7.44013226018505e-08	9.48513281379996e-07	7.46184129846801	UP
WWC3	0.726846117647058	8.24614761904762	6.52297771796454	7.46368518997042e-08	9.50759580041939e-07	7.45869346949353	UP
OR51B2	-0.348296705882357	6.79795476190476	-6.52132262583748	7.50440087124047e-08	9.55186846398956e-07	7.45327524627053	DOWN
GDI1	1.21268517647059	8.58050476190476	6.52072897922752	7.51905892078835e-08	9.56293009568519e-07	7.45133183730031	UP
TSFM	0.413459294117645	7.63922857142857	6.51993089167955	7.53881017455028e-08	9.58044671270169e-07	7.44871914863646	UP
TUBA1B	0.624396470588232	12.7445119047619	6.50815296122004	7.83641458662681e-08	9.95075624015013e-07	7.4101611839458	UP
STRAP	1.518076	10.2728833333333	6.5073166706071	7.85798840427792e-08	9.97025052878493e-07	7.40742333133793	UP
ELF2	0.970289647058821	8.22506428571429	6.50484049274807	7.92221620520485e-08	1.00437907190196e-06	7.39931677094919	UP
DUSP6	1.82755764705882	9.14878571428572	6.50372515509281	7.95131779253178e-08	1.00727168083258e-06	7.3956653388266	UP
PBX4	0.685774352941175	8.03618333333333	6.50287020072699	7.97369794669514e-08	1.00853824354409e-06	7.39286635152613	UP
PRDM10	0.432754588235294	7.54207857142857	6.50286237879944	7.9739029926388e-08	1.00853824354409e-06	7.39284074372589	UP
PXK	0.320813647058823	7.70375714285714	6.50051893696246	8.03557317089395e-08	1.01553675129003e-06	7.38516864846406	UP
PAQR3	0.405528470588234	7.60449047619048	6.49621037463902	8.1502078790717e-08	1.02921261829885e-06	7.37106290906237	UP
RNF40	0.31462494117647	8.16917619047619	6.49362100799098	8.21988835882951e-08	1.03719457441136e-06	7.36258554718699	UP
ACTR2	0.430867529411763	12.4100547619048	6.49112668860094	8.28757570007622e-08	1.04491267186248e-06	7.35441931211257	UP
PPTC7	0.79520376470588	8.84657619047619	6.48636233314925	8.41842070390953e-08	1.06042578922006e-06	7.33882099950721	UP
RAPGEF3	-0.275245647058824	6.79581904761905	-6.48616623261623	8.42385041920213e-08	1.06042578922006e-06	7.33817897047132	DOWN
CHMP4B	0.409049411764707	10.3417476190476	6.48000684863035	8.59619239800377e-08	1.08127145351657e-06	7.31801313739151	UP
UPF3A	0.453472470588236	8.86375238095238	6.4779465615612	8.65462524244719e-08	1.0877676040017e-06	7.31126769593801	UP
SMPD1	0.268388941176469	7.92899761904762	6.47340566055727	8.78482149103595e-08	1.1032661786352e-06	7.2964005521298	UP
ZNF20	0.290780470588236	7.60279285714286	6.46842473482237	8.92989273673888e-08	1.12060713473955e-06	7.28009259649723	UP
MLLT11	0.586374117647054	8.2181619047619	6.46488885312544	9.03433142407082e-08	1.13282598646897e-06	7.26851574351273	UP
CHST3	0.239113882352942	7.15947619047619	6.46441142767757	9.04852653700521e-08	1.1330535963208e-06	7.26695259635074	UP
ZMYM4	0.348007294117648	8.2259880952381	6.46435224681068	9.05028769604135e-08	1.1330535963208e-06	7.26675883113202	UP
FOXD4L4	0.273456235294115	7.18721666666667	6.46137304624916	9.13939085108964e-08	1.14331567828815e-06	7.25700454828392	UP
ODF3B	0.529925176470586	7.62830952380952	6.45262295933051	9.40620743103352e-08	1.17577592887919e-06	7.22835538192027	UP
YIPF3	1.00956141176471	9.5683	6.45139366245957	9.44431261040061e-08	1.17961893672385e-06	7.22433044023736	UP
ANKRD20A1	0.380160235294118	7.28600238095238	6.44348731851322	9.69311392611301e-08	1.20975195222711e-06	7.19844347395175	UP
HLTF	0.435350352941176	7.58444523809524	6.44246430857685	9.72578285300532e-08	1.21288459314716e-06	7.19509391421809	UP
FBXO36	-0.220448	6.78081904761905	-6.43869040513335	9.84725626223404e-08	1.22707839504122e-06	7.18273728961283	DOWN
FBXL16	0.482577411764703	7.94228095238095	6.43799806796248	9.86970549827053e-08	1.22892020675824e-06	7.18047041350159	UP
PCDHA8	-0.292572000000002	6.78505	-6.4325071939043	1.00495744226587e-07	1.25034495437193e-06	7.1624919327275	DOWN
LGALS9B	0.343897647058824	7.40971666666667	6.4318847128445	1.00701717021643e-07	1.25193562084703e-06	7.1604537696442	UP
RANBP3	0.633643764705884	7.99324285714286	6.4312146064931	1.00923921334666e-07	1.25372545688994e-06	7.15825966781624	UP
CXCR3	0.710067294117649	8.12067619047619	6.42482980558237	1.03065888215133e-07	1.27934226076491e-06	7.13735411268795	UP
MOAP1	1.33626635294118	9.99928571428571	6.42046041241048	1.04557920764192e-07	1.29685811164564e-06	7.12304748634878	UP
CXXC5	1.84966752941177	10.201030952381	6.41903351021944	1.05049842521189e-07	1.30195183789796e-06	7.11837539700108	UP
RAB8B	0.740062588235293	10.6079571428571	6.41624482529075	1.0601794025668e-07	1.31293469290054e-06	7.10924442689713	UP
ACTL7A	-0.247567294117647	6.73992619047619	-6.41461560335905	1.06587659093619e-07	1.31897083936312e-06	7.10390987142551	DOWN
KLF6	2.45668447058823	10.2175642857143	6.40966233607426	1.08338662575366e-07	1.33960421895851e-06	7.08769138163983	UP
XPO1	0.618987529411763	10.1440785714286	6.40856234621697	1.08731408074855e-07	1.34342391241292e-06	7.08408967901047	UP
DNAJC14	0.274172470588232	8.34547857142857	6.40801997296642	1.08925584247536e-07	1.34443588706558e-06	7.08231378289395	UP
YRDC	2.15723411764706	9.82022619047619	6.40786506867337	1.08981105603631e-07	1.34443588706558e-06	7.08180657874285	UP
LIPI	-0.3743	6.79489761904762	-6.4061724527441	1.09589629623509e-07	1.35090293439749e-06	7.07626443362311	DOWN
INTS6	0.741956235294118	8.11084761904762	6.40579551757661	1.09725606934208e-07	1.35153947050014e-06	7.0750302315844	UP
JAK2	0.699662823529412	8.08769285714286	6.40522728263848	1.09930914117493e-07	1.35302834004057e-06	7.07316965483469	UP
PXDN	0.315445647058824	7.23795238095238	6.40182284384701	1.11169045969729e-07	1.36721716167683e-06	7.06202246519404	UP
DYDC2	0.345750588235292	7.22636666666667	6.40014126945393	1.11785748025147e-07	1.37374740191946e-06	7.05651646588545	UP
ENPP4	0.843016470588235	8.10258095238095	6.39695942889304	1.12962051880623e-07	1.38713937271034e-06	7.04609812392892	UP
HCN4	0.393973882352942	7.37699761904762	6.3938523412064	1.14122685116161e-07	1.39907656576561e-06	7.03592454453514	UP
OR8B3	-0.324616235294118	6.78093571428571	-6.39377504891716	1.1415170893578e-07	1.39907656576561e-06	7.03567146534236	DOWN
INSIG2	0.667039764705882	8.36536428571429	6.39365692962008	1.14196077879652e-07	1.39907656576561e-06	7.03528470572403	UP
ZNF627	0.51859576470588	8.13942380952381	6.39291580605154	1.14474859318809e-07	1.40142064215731e-06	7.03285803479449	UP
UBE2F	0.725498117647058	10.63615	6.39212420429271	1.14773381660917e-07	1.40400262680626e-06	7.03026608253587	UP
MYCBP2	1.58597741176471	9.26439523809524	6.39013920651684	1.15525381492354e-07	1.41212375165139e-06	7.02376657837138	UP
PUS3	0.279787058823532	8.20890714285714	6.38934106752427	1.15829139161334e-07	1.41475758769846e-06	7.02115322181767	UP
RPL18	-0.244337647058826	14.4414214285714	-6.38609547741253	1.17072617099458e-07	1.42885657960306e-06	7.01052614857816	DOWN
OR56B1	0.246590823529409	7.30987857142857	6.38002510146884	1.19434355394059e-07	1.45612442101484e-06	6.99064986853841	UP
TDRKH	0.239649176470589	7.16059285714286	6.37988728397188	1.19488525031795e-07	1.45612442101484e-06	6.9901986120609	UP
ODF2	0.568529176470592	7.83043095238095	6.37910974615632	1.1979460030177e-07	1.45874503786919e-06	6.98765271677733	UP
DPP9	0.954126588235294	8.45193809523809	6.37879666423887	1.19918065642418e-07	1.45913971292312e-06	6.98662759157637	UP
OR2F2	-0.299904705882356	6.81015	-6.375964007218	1.21040946622984e-07	1.47168525768841e-06	6.97735261903511	DOWN
HIPK2	1.29259835294118	8.76227857142857	6.37490575561532	1.21463140229158e-07	1.47468112440786e-06	6.97388758750104	UP
POFUT2	0.735507764705878	8.20440952380952	6.37488510454153	1.21471393710975e-07	1.47468112440786e-06	6.97381996974079	UP
CASP6	0.361703294117648	7.62283571428571	6.37317249959646	1.22157818007576e-07	1.4815220305535e-06	6.9682123940451	UP
PLA2G2C	0.226402588235294	7.20630714285714	6.3730183578747	1.22219789353618e-07	1.4815220305535e-06	6.96770768865361	UP
SNX4	0.336100705882354	8.46190476190476	6.37253012449511	1.22416287254797e-07	1.48278231538785e-06	6.96610906906457	UP
SUV39H1	0.883697882352939	8.54049523809524	6.36660896606456	1.24824697710817e-07	1.51081252327481e-06	6.94672149321081	UP
CASP3	0.837670823529415	8.48524523809524	6.36416566352399	1.25832280854733e-07	1.52185834014875e-06	6.93872144042724	UP
FRMPD1	-0.313544941176473	6.77998095238095	-6.36259398462677	1.26484719764681e-07	1.52859550092686e-06	6.93357533394251	DOWN
GPR146	0.28127905882353	7.17971904761905	6.35943513137375	1.27806295496628e-07	1.54340307862356e-06	6.9232324045749	UP
TMEM62	0.421246117647053	8.59285238095238	6.35908150391806	1.27955101384198e-07	1.5440365208447e-06	6.92207453556798	UP
DDX19A	0.645669882352943	8.27677857142857	6.35573493814142	1.29371950040646e-07	1.55995899127266e-06	6.91111702036473	UP
CTNNBIP1	0.461997882352939	7.61940714285714	6.35422026422477	1.30018377931332e-07	1.5665748168042e-06	6.90615760081738	UP
TSR2	0.285921411764704	10.1207380952381	6.35247651382857	1.30766576803688e-07	1.57328945902169e-06	6.90044813728679	UP
NIPA1	0.870271529411764	8.23260476190476	6.35246387342885	1.30772016188261e-07	1.57328945902169e-06	6.90040674957714	UP
TP53RK	0.659760941176467	8.3586380952381	6.35213506300867	1.309135886824e-07	1.57381114676328e-06	6.89933014535305	UP
WNT11	-0.221103294117648	6.86007380952381	-6.34708927991907	1.33105448429708e-07	1.5989616275008e-06	6.88280908973991	DOWN
KCTD6	0.814611058823531	8.25805952380952	6.34604702431179	1.33562757721441e-07	1.60279514840923e-06	6.87939651695938	UP
IQCB1	0.581752235294117	7.71570714285714	6.34590633902035	1.33624606444601e-07	1.60279514840923e-06	6.87893588288036	UP
FFAR2	0.581694588235295	7.40282380952381	6.34515821884006	1.33953980596541e-07	1.60554415786056e-06	6.87648637690534	UP
MARCKSL1	1.06149129411765	9.53269523809524	6.34424898895791	1.34355381024749e-07	1.60915170472467e-06	6.87350936627127	UP
VGLL2	0.188181176470585	7.02902857142857	6.34172109226194	1.35477719910119e-07	1.62104815978182e-06	6.86523251688314	UP
GRM2	0.461253176470588	7.71048571428571	6.34155680380582	1.35550984967716e-07	1.62104815978182e-06	6.86469460391726	UP
DGAT2	0.405447529411765	7.31468571428571	6.34082761450502	1.35876648827356e-07	1.62373101973034e-06	6.86230709505576	UP
CLEC11A	0.640320705882353	7.76402142857143	6.33352778190866	1.39180326800461e-07	1.66110626322325e-06	6.83840614582639	UP
TRAPPC3	-0.426850823529414	10.333919047619	-6.33345953687034	1.39211588861705e-07	1.66110626322325e-06	6.83818270065862	DOWN
TRIM48	0.241935529411764	7.17361428571429	6.32961364585018	1.409847455728e-07	1.68101231235426e-06	6.8255906772552	UP
ZBTB22	0.80588164705882	9.80692619047619	6.32938529094106	1.41090737520067e-07	1.6810253299324e-06	6.82484301151848	UP
FBXO8	0.958530352941174	8.26772857142857	6.32695887258096	1.42221910239435e-07	1.6932437678952e-06	6.81689859782824	UP
PWP2	0.209038117647061	7.12126666666667	6.31983420072654	1.45596111381313e-07	1.73212894200857e-06	6.79357167715854	UP
RRAGA	0.986599058823529	9.76238571428571	6.31934097826072	1.45832643308853e-07	1.73365586722876e-06	6.79195682649801	UP
RANBP2	0.32747788235294	7.16047857142857	6.31865702989936	1.46161277359108e-07	1.7362746254112e-06	6.78971752617688	UP
GMPS	0.743479529411763	9.17637619047619	6.3171164655723	1.46904229983206e-07	1.74380761887473e-06	6.78467360912607	UP
LCE1B	0.325423529411764	7.13051904761905	6.31273134043984	1.49039763809214e-07	1.76784767952824e-06	6.77031648225577	UP
KLF4	1.64987035294118	9.07821666666667	6.31151335263985	1.49638413758954e-07	1.77363578438405e-06	6.76632874993042	UP
STXBP5	0.935014823529414	8.28960238095238	6.30543152429684	1.5266389253551e-07	1.80815881587698e-06	6.74641679869031	UP
OPTN	1.36289035294118	8.8860380952381	6.29965634190231	1.55593493224958e-07	1.84149610703837e-06	6.72750906151114	UP
FAM178B	0.306012470588235	7.15572619047619	6.29475913597506	1.5812177234479e-07	1.8700379349264e-06	6.71147599276958	UP
FOXD2	0.254667294117647	7.33024761904762	6.29301932836453	1.59029848505318e-07	1.87939035567678e-06	6.70578004629054	UP
OR2T33	0.259662588235292	7.12350952380952	6.28823491511027	1.61554034696707e-07	1.90781385852228e-06	6.69011651549108	UP
RANBP10	0.730523294117647	7.9333	6.28392222939978	1.63863694942915e-07	1.93366399960251e-06	6.6759975311878	UP
REXO1	0.63011976470588	7.78054047619048	6.28362126652347	1.64026104033387e-07	1.93415623041577e-06	6.67501223730383	UP
NDUFB11	-0.376521647058825	11.6520023809524	-6.28283252355555	1.64452499535831e-07	1.93775831254537e-06	6.67243005031155	DOWN
HIRA	0.26415905882353	7.20210952380952	6.28147468954401	1.65189147091525e-07	1.94500814264635e-06	6.6679847864699	UP
JMY	0.508397176470588	7.76072380952381	6.27965564618356	1.66181187160554e-07	1.95525222044632e-06	6.66202964721658	UP
PDZD7	-0.329330352941177	6.80194761904762	-6.27877105838398	1.66665761972885e-07	1.95951491974724e-06	6.65913371694519	DOWN
CHMP5	0.786291058823528	9.37361666666667	6.27854418068861	1.66790272682464e-07	1.95954114350182e-06	6.65839097449425	UP
THUMPD2	0.537925411764707	8.26393571428572	6.27811400392709	1.6702660980504e-07	1.9608801627295e-06	6.65698268166475	UP
CDCA7	0.403170117647056	7.7899119047619	6.27756405973336	1.67329234825977e-07	1.96299486682744e-06	6.65518230236307	UP
SPG21	0.359119764705881	8.08565	6.27697524737019	1.67653856728559e-07	1.96536434094745e-06	6.65325468170166	UP
FCHSD1	0.204424470588231	7.23279523809524	6.27513181610358	1.68674252131332e-07	1.97588076783962e-06	6.64721978261536	UP
SLC37A2	-0.270598823529413	6.7082119047619	-6.27298608202911	1.69869812585087e-07	1.98843224738935e-06	6.64019526801581	DOWN
FGF22	-0.298583294117647	6.78789285714286	-6.27224598755943	1.70284142722424e-07	1.9918272898736e-06	6.63777242294617	DOWN
FAM72B	0.246905647058822	7.33645	6.27009991888808	1.71491312962047e-07	2.00448452969861e-06	6.63074687608379	UP
PHYH	0.684699529411767	7.89036428571429	6.26914563688821	1.7203084702938e-07	2.00932530877974e-06	6.62762287540613	UP
HADHA	-0.543773411764706	9.12694523809524	-6.26868101594491	1.72294150055252e-07	2.01093499973446e-06	6.62610186500525	DOWN
RPL41	-0.152109647058829	13.6077238095238	-6.26556206994625	1.74072144545833e-07	2.03020823606039e-06	6.61589155950837	DOWN
ARL6IP1	0.510407529411761	10.7285095238095	6.26464390350389	1.74599047078109e-07	2.03407361066426e-06	6.61288583326716	UP
INPP5B	0.428305882352942	7.58846190476191	6.26454234065407	1.74657428285431e-07	2.03407361066426e-06	6.61255335585042	UP
MAGED2	0.329289411764707	7.45162380952381	6.26224448206972	1.75983536605568e-07	2.04713992827198e-06	6.60503108739606	UP
MOV10L1	0.244106823529412	7.08385714285714	6.26215587800518	1.76034871835182e-07	2.04713992827198e-06	6.60474103434952	UP
SNTG2	-0.289552235294118	6.77006428571429	-6.26054936548505	1.76968253161402e-07	2.05650199921063e-06	6.59948199222648	DOWN
LGALS9	0.980575764705883	8.47193571428571	6.25760103361045	1.78694134396627e-07	2.07505326355504e-06	6.589830477035	UP
WASF2	1.34498517647059	9.17085476190476	6.25337031149921	1.81200165032238e-07	2.10263044506996e-06	6.5759811667411	UP
FBXO11	0.376575058823526	9.52409523809524	6.25294241224331	1.8145557769767e-07	2.10407064587928e-06	6.57458044603262	UP
REV1	0.82798282352941	8.5148119047619	6.24932232053654	1.83630875214104e-07	2.12775471822561e-06	6.56273022708393	UP
VPS36	0.754441882352941	9.14703333333333	6.24538371467171	1.86027218294869e-07	2.15396399795902e-06	6.5498375470574	UP
BCO2	-0.272123999999999	6.77607857142857	-6.24016607453769	1.8925001144124e-07	2.18969778580929e-06	6.53275836122327	DOWN
SLC10A5	-0.250042352941175	6.76375238095238	-6.23690828600174	1.9129052911011e-07	2.21171048267641e-06	6.52209464304177	DOWN
RNF138	1.41268611764705	8.80460952380952	6.23379444436518	1.93261459609438e-07	2.23288744790285e-06	6.5119022378695	UP
PRDM8	0.908379999999999	8.31529761904762	6.23146656663549	1.94748170114918e-07	2.24844339055589e-06	6.50428258054008	UP
METRNL	1.13085505882353	8.70341904761905	6.23109047420086	1.94989434853914e-07	2.24960813069401e-06	6.50305155400068	UP
GBP1	1.18997811764706	8.91497380952381	6.23034290487913	1.95469891845602e-07	2.25352878908329e-06	6.50060461433597	UP
PTCHD1	-0.347401411764708	6.78685714285714	-6.22904563687431	1.96306448879143e-07	2.26154625685712e-06	6.49635842245034	DOWN
SIGLEC1	-0.273302352941179	6.84879761904762	-6.22324544528014	2.00090795312327e-07	2.30348778367819e-06	6.47737364056648	DOWN
NCL	0.844848470588238	10.5137904761905	6.22278017793645	2.00397503829266e-07	2.30536252610481e-06	6.47585078087004	UP
MID1IP1	1.18913623529412	8.83106904761905	6.22133669656147	2.01352056731402e-07	2.31468200080396e-06	6.47112616325376	UP
RINT1	0.383222352941176	7.84627380952381	6.21621448633974	2.04776159966061e-07	2.35235696305099e-06	6.45436105140571	UP
RB1CC1	1.26720211764706	8.95660714285714	6.21475338424774	2.05763515825986e-07	2.36200597500818e-06	6.44957890271337	UP
PPP3R1	2.10315058823529	9.68439523809524	6.21139927792933	2.08048144179449e-07	2.3865221979067e-06	6.43860112434819	UP
PIK3R1	1.01526423529412	8.49886428571429	6.20006582459096	2.15957263276137e-07	2.47547578254657e-06	6.40150875734138	UP
TGIF2	0.966197176470588	8.27342380952381	6.19922290557365	2.1655737838058e-07	2.48058040639657e-06	6.39875011722815	UP
WDR33	0.473791999999999	7.80808095238095	6.19846232025835	2.17100307745047e-07	2.48426283068269e-06	6.39626094259682	UP
RIC8A	0.834473176470587	9.70793095238095	6.19833838367491	2.17188906445332e-07	2.48426283068269e-06	6.39585533510012	UP
LDB2	0.411280705882354	7.42885476190476	6.19593240571889	2.18916055461904e-07	2.502232374306e-06	6.38798133731805	UP
TIGIT	0.416545411764705	7.63268571428571	6.19474577158773	2.1977294192869e-07	2.51023620413917e-06	6.3840978985274	UP
SUMO1	0.301454823529411	7.16462142857143	6.19298003100436	2.21054224610221e-07	2.52307261351766e-06	6.37831929103531	UP
TRIM33	1.21821082352942	8.61953333333333	6.18823485318878	2.2453463379447e-07	2.56097331427501e-06	6.36279036776629	UP
AREG	-0.28702705882353	6.74300238095238	-6.18110797040999	2.29865188842236e-07	2.61990729103615e-06	6.33946789609109	DOWN
TRIM3	0.210842352941174	7.16628095238095	6.18084742766257	2.30062442154062e-07	2.62029185182576e-06	6.33861529649141	UP
DLX2	0.240468705882352	7.06262857142857	6.17822716474717	2.32055644654014e-07	2.64056506987532e-06	6.33004082207776	UP
FTO	0.251264705882353	7.84970238095238	6.17807490976064	2.32171992727259e-07	2.64056506987532e-06	6.32954259103759	UP
WAC	1.56641152941177	9.69583571428571	6.17778399797591	2.32394459869954e-07	2.64122072299008e-06	6.3285906281295	UP
NOMO1	0.550604235294117	8.32324761904762	6.17536800953817	2.3425028075559e-07	2.66022994503136e-06	6.32068474792269	UP
NSMAF	0.742600235294114	9.61556428571429	6.17517517242927	2.34399044142544e-07	2.66022994503136e-06	6.32005372845054	UP
OTP	0.196740000000001	7.09169285714286	6.17322393728431	2.35909641937551e-07	2.67547913096196e-06	6.31366875514082	UP
E2F3	1.12417552941177	9.16337142857143	6.17231109953232	2.36619677493047e-07	2.68163389803825e-06	6.31068172584928	UP
TMEM191B	0.19201411764706	7.5529	6.17207799956201	2.3680133273084e-07	2.68179601202241e-06	6.30991896803731	UP
NAPB	0.51726988235294	8.58210714285714	6.16947015197114	2.38843167153643e-07	2.70300971302057e-06	6.30138554933912	UP
NOL12	0.904417411764704	8.26868571428571	6.16497596804912	2.42403328410528e-07	2.7413643879878e-06	6.28667995460346	UP
TTLL1	0.231187294117647	7.26492380952381	6.1630093921397	2.43977839140738e-07	2.75722487463352e-06	6.28024516911085	UP
ESRRA	0.604970352941175	7.86288095238095	6.15312275193756	2.52049752455306e-07	2.84643924108265e-06	6.24789650838241	UP
ADAMTS12	-0.258618352941177	6.80975714285714	-6.15278547259715	2.52329784485767e-07	2.84759492703128e-06	6.24679298014112	DOWN
TTPAL	0.697776470588236	8.11723333333333	6.15211434840204	2.52887922815087e-07	2.85188526608851e-06	6.24459716781382	UP
CDKN2AIP	0.985989411764704	8.55733095238095	6.15023879706853	2.54454273986759e-07	2.86753146317708e-06	6.2384607099787	UP
XG	-0.312132470588238	6.80391666666667	-6.14775810649236	2.56540914088311e-07	2.88835418083704e-06	6.23034446168	DOWN
TCAP	-0.240537411764705	6.85914761904762	-6.14761419793179	2.56662486958624e-07	2.88835418083704e-06	6.22987363000116	DOWN
GABPA	0.217114352941176	7.69834761904762	6.14627609159173	2.57795671077159e-07	2.89734815305233e-06	6.2254957123901	UP
PLA2G2E	-0.233042823529411	6.78105714285714	-6.14624353366497	2.57823305226373e-07	2.89734815305233e-06	6.22538919224243	DOWN
KIF2A	0.492856470588235	9.09540952380952	6.14385200816589	2.59861278100893e-07	2.9182039113993e-06	6.21756487252084	UP
RPL39L	0.628428705882353	7.8685	6.14029540622386	2.62921916904891e-07	2.94851608903528e-06	6.20592901731472	UP
OSTM1	0.878374117647057	8.27515238095238	6.14028778097774	2.62928517393536e-07	2.94851608903528e-06	6.20590407069184	UP
TMEM30B	0.409889411764706	7.59624761904762	6.13722355561087	2.65594397652974e-07	2.97632882684539e-06	6.19587930759762	UP
HDAC6	0.462187764705881	8.2597	6.1329310519024	2.69374391972578e-07	3.01657905755455e-06	6.18183652239482	UP
TM2D1	1.19034494117647	9.11681428571429	6.12835885790962	2.73459862654939e-07	3.06019154961271e-06	6.1668791968551	UP
USE1	-0.632461882352943	7.94255952380952	-6.12569523440385	2.75868434434516e-07	3.0849906921236e-06	6.15816572706195	DOWN
COG5	0.352789647058823	7.60572380952381	6.12366547705235	2.77718064786308e-07	3.10350905732258e-06	6.15152592417062	UP
DDX17	0.881401176470588	9.03519761904762	6.12315067668016	2.78189148015887e-07	3.10660703620529e-06	6.14984190911023	UP
ATP13A5	-0.247821882352941	6.77480714285714	-6.12144314641983	2.79757400977478e-07	3.12194453388864e-06	6.14425628040957	DOWN
GOLPH3	1.69911058823529	9.82179523809524	6.12116369805227	2.80014896035646e-07	3.12264349963204e-06	6.14334216269924	UP
RBM39	0.574059764705881	8.68050952380952	6.12046184679938	2.80662655623462e-07	3.12769058161751e-06	6.14104630965673	UP
PHF5A	1.16263952941176	8.83257619047619	6.11942206518566	2.81625056069579e-07	3.13623455421473e-06	6.13764506087965	UP
CGN	-0.259832235294118	6.86847380952381	-6.11655347676161	2.84297303797469e-07	3.1637946481628e-06	6.12826170216773	DOWN
CALN1	0.277251764705882	7.37418095238095	6.11506560504982	2.85693306911725e-07	3.17644789769965e-06	6.12339484478933	UP
ZNF529	0.757411529411765	8.02368333333333	6.11491950367677	2.85830756223582e-07	3.17644789769965e-06	6.12291694723236	UP
PCDHB8	-0.314491529411766	6.77207380952381	-6.113739393837	2.86943406831713e-07	3.18660297607637e-06	6.11905682719037	DOWN
MTFMT	0.241695058823526	7.58788095238095	6.11204812989153	2.88545545846198e-07	3.20170745128085e-06	6.1135247894818	UP
GCDH	0.534205176470588	7.7978619047619	6.11188231260857	2.88703105591316e-07	3.20170745128085e-06	6.11298241340588	UP
CCDC77	0.703759058823528	7.96924285714286	6.10885125517025	2.91598422839694e-07	3.23158003181611e-06	6.10306816763116	UP
CLPTM1	0.935335529411766	9.00377619047619	6.10451960703812	2.95786540318459e-07	3.27572861686476e-06	6.08890023247903	UP
MAF	0.53393411764706	9.47757619047619	6.10315069781258	2.97122553896376e-07	3.28825202084905e-06	6.0844229082002	UP
PALMD	0.16270376470588	7.03066428571429	6.10175698205542	2.98488975398569e-07	3.30109443116775e-06	6.07986449729602	UP
PAGE1	-0.342657411764705	6.81013333333333	-6.10100687088118	2.99226994937688e-07	3.30697420267342e-06	6.0774111372957	DOWN
PRKCSH	0.945043058823531	9.14642142857143	6.10006392012707	3.00157333843567e-07	3.31496986550184e-06	6.074327084591	UP
NEFH	0.254850352941177	7.43818571428571	6.09826385531449	3.0194135888294e-07	3.33237622320876e-06	6.06843978334764	UP
OR7C1	-0.242479764705885	6.74742142857143	-6.0961723130149	3.04027581254563e-07	3.35169390980253e-06	6.06159927914693	DOWN
EFNA4	0.236006352941175	7.30740238095238	6.09608996681805	3.04110012159306e-07	3.35169390980253e-06	6.06132996369427	UP
ACTG2	-0.218941882352942	6.85021666666667	-6.09384823320042	3.06362654494493e-07	3.37420036994793e-06	6.05399838133994	DOWN
ST6GALNAC4	0.55149905882353	7.61807380952381	6.09263318375894	3.07590578818419e-07	3.38539768239366e-06	6.05002462103608	UP
CES2	0.894650588235292	8.53314047619048	6.09125025494112	3.08994148481191e-07	3.39851148209409e-06	6.0455018665664	UP
JOSD2	0.340198588235292	7.59827142857143	6.08901424774202	3.11277085095642e-07	3.42127248879126e-06	6.03818929662126	UP
CKAP4	1.34933835294118	9.61750476190476	6.08542217908249	3.14979893028446e-07	3.45959752281073e-06	6.02644218343708	UP
SAAL1	0.731235058823527	8.5325880952381	6.08232133492687	3.18211719453815e-07	3.49270055085438e-06	6.01630179717531	UP
SYNPO2L	-0.269916235294117	6.75947619047619	-6.08101243220984	3.19585839435387e-07	3.50538198285563e-06	6.01202149952241	DOWN
RAD51AP1	0.315583764705881	7.41166428571429	6.07954653420641	3.2113181872571e-07	3.51992981879583e-06	6.00722786063709	UP
IFRD1	0.518592470588233	7.83689047619048	6.07533224461142	3.25618091342586e-07	3.56666432929934e-06	5.99344702551677	UP
ABCC12	-0.255191058823529	6.78995238095238	-6.07128103282421	3.29989800061251e-07	3.61208097403111e-06	5.98019992575284	DOWN
RIT2	-0.30780188235294	6.75720952380952	-6.06920217929106	3.32255838367035e-07	3.63440260056774e-06	5.97340244054457	DOWN
AMY1A	1.02949411764706	8.1228	6.06656723752424	3.35150397554243e-07	3.66292279343293e-06	5.96478682151145	UP
GPR149	-0.281362352941179	6.83689523809524	-6.06641328524545	3.35320295660912e-07	3.66292279343293e-06	5.96428344113066	DOWN
ZNF546	-0.267325647058827	6.79890476190476	-6.06610521475167	3.3566053348912e-07	3.66414172286318e-06	5.96327613984893	DOWN
DIAPH1	1.26607294117647	9.96943809523809	6.06519446388891	3.36668399803294e-07	3.67264200602299e-06	5.96029826429411	UP
KBTBD8	0.725570352941179	7.94879523809524	6.05763241680797	3.45154465276553e-07	3.76033494835188e-06	5.93557362367862	UP
LRIG3	-0.366628705882352	6.80456666666667	-6.05761306283989	3.45176456101442e-07	3.76033494835188e-06	5.93551034667975	DOWN
SCAPER	0.558700470588235	7.76031666666667	6.0571255606639	3.45730839431238e-07	3.76381569421575e-06	5.93391648211309	UP
FNDC3B	1.27721035294118	8.76903809523809	6.05561537988658	3.4745385784579e-07	3.78000547995844e-06	5.92897906447219	UP
COL6A3	0.239537647058824	7.21253571428571	6.05362322069377	3.49739915059073e-07	3.8022945310866e-06	5.92246595998774	UP
ETF1	0.817817882352941	9.36680952380952	6.04815201741563	3.56095886789988e-07	3.86877056665055e-06	5.9045791881417	UP
ZNF75D	0.306650117647058	8.44126428571429	6.0477251532399	3.56596607756631e-07	3.87158579898375e-06	5.90318369739617	UP
MDM1	0.163080470588235	7.21400476190476	6.04683248417687	3.57646003137426e-07	3.88035016944973e-06	5.90026543013553	UP
PRPF4	0.977376941176471	8.90278095238095	6.04578092969674	3.58886138671605e-07	3.89084637147608e-06	5.89682777418857	UP
PGAM4	1.22652447058823	9.12240238095238	6.04560078596984	3.59099019245748e-07	3.89084637147608e-06	5.89623886644183	UP
ZFC3H1	0.84907294117647	8.14245238095238	6.0447601468131	3.60094094013301e-07	3.8989917949751e-06	5.89349074666664	UP
GOSR2	0.221230588235292	7.38308571428571	6.0443242993919	3.60611095964687e-07	3.90195328348015e-06	5.89206593351562	UP
LLPH	1.13671952941176	9.76720476190476	6.04180626508321	3.63612540142502e-07	3.93177527380809e-06	5.88383443280859	UP
PSMD12	1.90155152941176	10.7964476190476	6.04003037762214	3.65744358508441e-07	3.95216004389599e-06	5.87802914214836	UP
GALNT13	0.218877176470587	7.00255714285714	6.03786595772214	3.68359473038112e-07	3.97773622333946e-06	5.87095389080073	UP
CHD8	1.58074776470588	9.32849047619048	6.03623123928757	3.70346963366497e-07	3.99650510972937e-06	5.86561027298554	UP
CLCN6	0.402105411764706	7.60368095238095	6.03591179404749	3.70736594438258e-07	3.99801744675174e-06	5.86456607041856	UP
CDC42	1.19573482352941	9.2647119047619	6.03510189033589	3.71726279913314e-07	4.00599437499049e-06	5.86191867171385	UP
USP16	1.110824	8.60739523809524	6.03238018700249	3.75071525569528e-07	4.03932876159388e-06	5.85302216931238	UP
DAPP1	2.26656564705882	10.5684714285714	6.03132057048962	3.76382019783876e-07	4.04835316008252e-06	5.84955863717548	UP
ABCB5	-0.286610588235295	6.75163095238095	-6.03129416133809	3.76414740001433e-07	4.04835316008252e-06	5.8494723149471	DOWN
PIGC	0.836702352941176	9.09784523809524	6.03087511451473	3.76934308046357e-07	4.05100320215007e-06	5.84810260125099	UP
SMAD4	0.710738117647058	9.06033571428571	6.03068784974718	3.77166725591757e-07	4.05100320215007e-06	5.84749050174456	UP
TMEM9	0.415115764705883	7.70331904761905	6.0302296595758	3.77735997260873e-07	4.05270819865927e-06	5.84599285169463	UP
COG7	0.336765176470586	7.44978571428571	6.03015304737939	3.77831266695597e-07	4.05270819865927e-06	5.84574243611331	UP
OR51B6	-0.278961411764707	6.77111904761905	-6.0294399347765	3.78719194878584e-07	4.05951511567178e-06	5.84341155642008	DOWN
EIF1B	0.943175529411763	10.4904095238095	6.02553362349902	3.83620234511012e-07	4.10930097462498e-06	5.83064367992321	UP
TMIE	0.220283529411763	7.15640238095238	6.022630245709	3.8730395167595e-07	4.14598919546232e-06	5.82115423865111	UP
TECTA	-0.251838352941177	6.83782142857143	-6.01706991390452	3.94457662334243e-07	4.21974902463702e-06	5.80298154668323	DOWN
TSC1	0.25204964705882	8.07328809523809	6.01642387479628	3.95297344696524e-07	4.22063240118783e-06	5.8008701800512	UP
KCNH6	2.47466752941176	10.3137071428571	6.01642165878766	3.95300228000607e-07	4.22063240118783e-06	5.80086293777892	UP
ZDHHC11	0.229271999999999	7.19932857142857	6.01639849101312	3.95330373427952e-07	4.22063240118783e-06	5.80078722177839	UP
ATG10	0.490734117647056	8.04529047619048	6.01547434199513	3.96534731677489e-07	4.23067182099318e-06	5.79776696933071	UP
LPIN1	0.746398823529409	9.85657380952381	6.01429750381713	3.98073703427977e-07	4.24426553388778e-06	5.79392093372055	UP
TPRKB	0.924621411764705	8.25465952380952	6.01408994042329	3.98345756013081e-07	4.24434224741332e-06	5.7932425987293	UP
EHD2	0.231296235294115	7.1141119047619	6.01356876485951	3.99029677890912e-07	4.24880437754276e-06	5.79153935864277	UP
ZFHX3	1.07618235294118	8.33369761904762	6.01248348791566	4.00457618650971e-07	4.26117751585778e-06	5.78799262317765	UP
RPS16	-0.172247058823531	14.256180952381	-6.00722805670973	4.07444931722105e-07	4.3317655211445e-06	5.77081819612391	DOWN
ZNF700	0.503577647058822	8.38566904761905	6.00708861428393	4.07631975406296e-07	4.3317655211445e-06	5.77036251968486	UP
NIPSNAP1	1.13873364705882	8.525	6.00627029672646	4.08731370746943e-07	4.34057005713702e-06	5.76768839702046	UP
ENOSF1	0.761250117647061	8.04566904761905	6.00190052047701	4.14652420407076e-07	4.39591541009451e-06	5.75340910290224	UP
SVIL	0.724792470588236	8.09865238095238	6.00184993281425	4.14721466021833e-07	4.39591541009451e-06	5.75324379943954	UP
GSPT1	1.75614517647059	10.7111166666667	6.00181735655381	4.14765934481304e-07	4.39591541009451e-06	5.75313735122728	UP
DUT	0.446052941176471	7.80584523809524	5.99799312808062	4.20019460010074e-07	4.44865290592296e-06	5.74064132284179	UP
RBM25	0.644356470588233	9.99853095238095	5.99500467545242	4.24171060874926e-07	4.48965736494101e-06	5.73087662968105	UP
CREBBP	0.398052941176472	9.47291666666667	5.98886219714566	4.3283342378266e-07	4.57762725694594e-06	5.71080723715987	UP
NRP1	0.172032470588237	7.10197619047619	5.98870771976662	4.33053536444933e-07	4.57762725694594e-06	5.71030252886147	UP
MTHFD2	0.356372000000002	8.36657380952381	5.98793130285568	4.34161536257126e-07	4.5863141849179e-06	5.7077658335792	UP
RSAD1	0.427359529411763	8.18394285714286	5.9872653141307	4.35114203207712e-07	4.59334987246613e-06	5.70558994466703	UP
DEGS1	0.417299529411764	10.358630952381	5.98599179588564	4.36941730958067e-07	4.6096058186985e-06	5.70142920701788	UP
FEM1C	1.53763835294117	9.12572142857143	5.98279126815361	4.41568474737803e-07	4.65535184715348e-06	5.69097295822414	UP
RAB1A	0.275279529411765	8.31666666666667	5.98254096222093	4.41932378044125e-07	4.65612515329198e-06	5.69015521481122	UP
HOXD4	0.247486352941177	7.13116904761905	5.98039321080733	4.45067188658826e-07	4.68607207507075e-06	5.68313865782583	UP
TBX2	-0.288020705882355	6.79567619047619	-5.97847871572165	4.47880259255278e-07	4.71259432341814e-06	5.67688427701492	DOWN
CEBPZ	1.99537247058823	9.84825476190476	5.97627294027987	4.51143345177167e-07	4.7438137181523e-06	5.66967849392418	UP
AMPD2	-0.217978588235293	6.82817857142857	-5.97566224158956	4.52050963756958e-07	4.75024045521655e-06	5.66768350774851	DOWN
ACSM1	-0.264906117647058	6.7781880952381	-5.97492165907364	4.53154062128129e-07	4.7587115633049e-06	5.6652642452428	DOWN
DUX4	0.202950823529413	7.07965476190476	5.97410664319465	4.54371136313738e-07	4.76836768790285e-06	5.66260185488111	UP
PRMT3	0.277622117647059	8.89984285714286	5.96856084676663	4.62739877065213e-07	4.85301474474479e-06	5.64448621697064	UP
DNAH17	-0.285706117647058	6.79426904761905	-5.96804889779999	4.63520137932311e-07	4.8580184502062e-06	5.64281396739877	DOWN
PHKA2	0.897483764705884	8.33809523809524	5.964806123462	4.68493055095938e-07	4.90644965889852e-06	5.63222187891797	UP
CD3G	1.41885129411765	9.65958095238095	5.9646372558737	4.68753474432052e-07	4.90644965889852e-06	5.63167030659415	UP
ATP2B4	0.545743999999996	9.44735238095238	5.95640760133521	4.81621575888019e-07	5.03784970861978e-06	5.60479111997908	UP
TRPM6	-0.284982352941175	6.94985	-5.95467681885879	4.84372443043767e-07	5.06331924316788e-06	5.5991384827897	DOWN
SFTPC	-0.247431294117646	6.77564523809524	-5.95363245754847	4.8603991116194e-07	5.07743779424386e-06	5.59572771530221	DOWN
HEY2	-0.311119764705882	6.90997857142857	-5.94981016955116	4.9219175024269e-07	5.13835361409713e-06	5.58324491835496	DOWN
VOPP1	0.414406352941175	7.8989119047619	5.94863376769184	4.94100728336299e-07	5.15492459087838e-06	5.57940315202437	UP
GDPD1	0.461489176470587	7.45904523809524	5.94767385074266	4.95663886445264e-07	5.16786843219607e-06	5.57626839986159	UP
SPANXN1	-0.200722117647057	6.75738333333333	-5.9473819485607	4.96140207184106e-07	5.16947127446378e-06	5.57531515702735	DOWN
BOLA1	-0.239815529411765	7.21772380952381	-5.94702307671765	4.96726434176209e-07	5.17221644423245e-06	5.57414322114164	DOWN
NCBP2	0.720977882352942	8.45155238095238	5.94441258535345	5.01011606900716e-07	5.21344870167791e-06	5.56561852774823	UP
CCDC83	-0.296261647058824	6.75262857142857	-5.94331675044534	5.02821421742609e-07	5.22888597237204e-06	5.56204010482159	DOWN
IFNAR2	0.572542117647057	8.59189523809524	5.94179561337541	5.05344463561357e-07	5.25064795533654e-06	5.55707294862462	UP
TBK1	1.30162588235294	9.17582857142857	5.94152880407573	5.05788309318675e-07	5.25064795533654e-06	5.55620171307466	UP
GADD45B	1.50505764705883	9.60505	5.94146346423984	5.05897063528213e-07	5.25064795533654e-06	5.55598835368331	UP
ARL6IP6	0.315719058823529	8.67921904761905	5.94053768953223	5.07440470744191e-07	5.26325795707163e-06	5.55296536622594	UP
OPN3	0.352399058823528	7.66088571428571	5.93825328252424	5.11269066377013e-07	5.29953867315112e-06	5.54550610564289	UP
EPOR	0.278518352941177	7.41659761904762	5.93753306004393	5.12482106186834e-07	5.30867857249128e-06	5.54315441190226	UP
RABL2B	0.540641647058822	8.53760714285714	5.93697816787929	5.13418646532224e-07	5.31494432214398e-06	5.54134257462538	UP
TMEM33	0.308435529411763	7.41833095238095	5.93371115446841	5.18967420169276e-07	5.36891730678673e-06	5.53067536056839	UP
DENR	1.53222611764706	9.14215476190476	5.92950226934197	5.26204225786221e-07	5.44027272143496e-06	5.51693347008712	UP
APOB	-0.248635058823529	6.81445	-5.92774209927795	5.29260476712403e-07	5.4683424495914e-06	5.51118678492464	DOWN
NOTCH2	0.677984705882352	8.05230238095238	5.92417293620043	5.35512255496548e-07	5.52937106593568e-06	5.49953441672469	UP
SHANK2	-0.231733647058825	6.78871904761905	-5.92379669556049	5.36175562062237e-07	5.53160648610951e-06	5.4983061225787	DOWN
TM2D3	1.14291011764706	8.91589047619048	5.92365865840343	5.36419125080448e-07	5.53160648610951e-06	5.4978554810325	UP
ZBTB7B	0.477399058823529	7.66858095238095	5.9207512499021	5.41574912022598e-07	5.58118197116536e-06	5.4883640294663	UP
THBS3	0.542912705882351	7.82250238095238	5.91865671519424	5.45319834412978e-07	5.61616346174034e-06	5.48152648931611	UP
RSPO1	-0.351152235294121	6.81593095238095	-5.91842748336926	5.45731255441531e-07	5.61679085963425e-06	5.48077818096484	DOWN
HDHD3	0.508694352941176	7.90198809523809	5.91738732146563	5.47602014913072e-07	5.63242765659947e-06	5.47738268684714	UP
HEATR5B	1.07074188235294	8.64405952380952	5.91707696500348	5.48161438390865e-07	5.63456513804594e-06	5.47636957136342	UP
MGAT4A	1.05170682352941	9.09214285714286	5.91279400390144	5.55940067758277e-07	5.70900796368677e-06	5.46238886737074	UP
PITPNM3	-0.236658588235297	6.77739761904762	-5.91269774141636	5.56116157960377e-07	5.70900796368677e-06	5.46207465064316	DOWN
DCC	-0.275104235294121	6.82116428571429	-5.91204233978243	5.57316546142184e-07	5.71766815104257e-06	5.45993532169705	DOWN
LAX1	1.03264023529412	8.24642142857143	5.91157870695458	5.58167265410622e-07	5.72273219974742e-06	5.45842196615618	UP
OGFRL1	0.938291999999999	8.34789285714286	5.91072374611268	5.59739432300896e-07	5.73518184310861e-06	5.45563129171668	UP
ALMS1	0.336773647058823	7.46095714285714	5.9092893985322	5.6238695363394e-07	5.75862679359993e-06	5.45094951527881	UP
OSBPL9	0.822876235294115	8.30978095238095	5.90838522395098	5.64062299828224e-07	5.77209345769304e-06	5.44799829439395	UP
TRIML1	0.261774823529408	7.13914047619048	5.90593953669279	5.68618918784862e-07	5.81500840684583e-06	5.44001576544386	UP
CC2D1B	0.349771529411765	7.47782619047619	5.9025380834694	5.7501739219906e-07	5.87669241708542e-06	5.42891413365371	UP
CRY2	1.10261482352941	8.58984047619048	5.90030884826028	5.79249736314309e-07	5.91617401175067e-06	5.42163865650253	UP
FAAH	0.316088705882352	7.42151666666667	5.89770890785283	5.84225178997876e-07	5.96063509768035e-06	5.41315360379977	UP
OR6C76	-0.285389647058825	6.79125714285714	-5.8976456225728	5.84346816752314e-07	5.96063509768035e-06	5.41294707250608	DOWN
EZH2	0.175905411764707	7.29712380952381	5.89712241542995	5.8535341813248e-07	5.96670721361163e-06	5.41123959473065	UP
CDKN2C	0.217363294117647	7.53745238095238	5.89694934643642	5.85686767364187e-07	5.96670721361163e-06	5.41067478968487	UP
SLC27A3	-0.470475058823528	10.7833976190476	-5.89652215853576	5.86510387753451e-07	5.97130175587614e-06	5.40928068163336	DOWN
ITPR1	0.959989176470588	8.54741904761905	5.89582772860879	5.87851719593368e-07	5.98115797237062e-06	5.40701445917522	UP
PCDHB13	-0.326907529411766	6.75246428571429	-5.89504022923383	5.89376525291787e-07	5.99286727017823e-06	5.40444453769882	DOWN
SLC7A11	-0.230873882352943	6.76131904761905	-5.89466600157614	5.90102511307932e-07	5.99644435238402e-06	5.40322329493086	DOWN
HSPA1B	0.774738352941178	7.88012857142857	5.89357673766916	5.92220721156507e-07	6.0141552956483e-06	5.39966866163333	UP
ZIK1	0.441211294117646	7.52910952380952	5.89309240491596	5.93165002252198e-07	6.01992980436445e-06	5.39808813885903	UP
ZBTB43	1.10673058823529	8.39210238095238	5.88876345651711	6.01671966805588e-07	6.10240080256933e-06	5.3839619611566	UP
TPSD1	-0.333718588235294	6.80657142857143	-5.88830459474724	6.02580798322911e-07	6.10775287357663e-06	5.38246465886312	DOWN
GABRG1	-0.292082588235294	6.7412880952381	-5.88668438730111	6.05800788723522e-07	6.13650925366273e-06	5.37717787142719	DOWN
CD82	0.438229411764707	8.34077857142857	5.88424486520478	6.10681499839096e-07	6.18204108333639e-06	5.36921786413741	UP
GNRH1	0.415956235294118	7.47209523809524	5.88266047995971	6.13872351352412e-07	6.21012811238079e-06	5.36404826293955	UP
BHLHA15	-0.266935529411766	6.79756666666667	-5.88248287096789	6.14231080070113e-07	6.21012811238079e-06	5.36346875988506	DOWN
CSRP2	0.152476941176471	7.08239285714286	5.88217255163511	6.14858354829055e-07	6.21255052719774e-06	5.3624562527422	UP
GNAI3	0.984882588235292	8.39673095238095	5.88050512077211	6.18239835922939e-07	6.24278095189987e-06	5.35701585141401	UP
PNO1	0.622953647058822	7.9014119047619	5.87986869841753	6.19535361887437e-07	6.25192328353034e-06	5.35493940208278	UP
KLHL8	0.825016705882355	8.37238333333333	5.87856913841463	6.22189216297346e-07	6.27475279494334e-06	5.35069939882226	UP
N4BP2L1	0.895072470588235	8.18399523809524	5.87729926953859	6.24793395538864e-07	6.29705293302534e-06	5.34655634405531	UP
RBMY1F	-0.303413647058822	6.79108571428571	-5.87693682060201	6.25538679684427e-07	6.29780277335806e-06	5.34537383766971	DOWN
NT5C2	1.10277905882353	10.096930952381	5.87688087728692	6.25653791899284e-07	6.29780277335806e-06	5.34519132057532	UP
SORT1	0.990128000000002	9.0296380952381	5.87366837218171	6.32299609205904e-07	6.36070385280892e-06	5.33471065503624	UP
NOP56	1.46069905882353	9.04028333333333	5.87334301396645	6.32976604525441e-07	6.36351950283576e-06	5.33364921461872	UP
CDX2	-0.264407294117649	6.85125	-5.87300633506995	6.33677917035955e-07	6.36657593761829e-06	5.33255084720838	DOWN
GPR156	0.281433647058822	7.19509761904762	5.87089454393261	6.38094560863891e-07	6.4069331690751e-06	5.32566154995675	UP
HS1BP3	0.654171058823533	7.90825952380952	5.8697062985967	6.40593171770307e-07	6.42799347377531e-06	5.3217852304921	UP
ZNRF3	0.233374117647058	7.10218095238095	5.8693563371542	6.41330920729084e-07	6.43136921444529e-06	5.32064359167557	UP
ARHGAP22	-0.338777411764708	7.21632380952381	-5.8690209715546	6.42038695838634e-07	6.43444033822021e-06	5.31954957271615	DOWN
VPS26A	0.863831529411764	10.1249380952381	5.86879354218642	6.4251911946291e-07	6.43523055587071e-06	5.31880766296539	UP
GRK6	0.843318352941177	8.36480714285714	5.8666184210723	6.47132021212755e-07	6.47738328540562e-06	5.31171220762148	UP
TCFL5	0.623735529411766	8.01615238095238	5.86057897034322	6.60114205413989e-07	6.60206766926494e-06	5.29201213808267	UP
CCDC88B	0.713660470588234	8.03587857142857	5.86044147790779	6.60412759677485e-07	6.60206766926494e-06	5.29156367255215	UP
USP50	-0.246775764705883	6.77307857142857	-5.8597173504289	6.61987371493906e-07	6.61368305996873e-06	5.28920176725046	DOWN
GPAA1	1.0847305882353	8.57239761904762	5.85868699715004	6.64234328695579e-07	6.63199695784838e-06	5.28584108169698	UP
ELF1	1.10729882352941	11.6084523809524	5.85792441564477	6.65902237338125e-07	6.6445101826547e-06	5.28335381633043	UP
GSTA4	0.19910588235294	7.23919047619048	5.85770384707178	6.66385440751969e-07	6.64519395647187e-06	5.28263440666875	UP
MRPS26	-0.515486588235296	9.15636666666667	-5.8568619383154	6.68233043079135e-07	6.65947420108404e-06	5.27988844688193	DOWN
MASTL	0.318659764705883	7.32853333333333	5.85546060075913	6.71319674042164e-07	6.68607692761074e-06	5.27531793823872	UP
KCNH5	-0.209692470588235	6.87824047619048	-5.85449027594319	6.73465273137766e-07	6.70328012548614e-06	5.27215324879191	DOWN
PRRT3	0.299359764705884	7.45092142857143	5.85364169807304	6.75347270248651e-07	6.71783985458388e-06	5.26938567215004	UP
STRBP	0.426791058823529	7.81300476190476	5.85315404748651	6.7643116690214e-07	6.72444754938387e-06	5.26779525047157	UP
SOCS4	0.165535999999999	7.47186666666667	5.85184509610052	6.79349150605909e-07	6.74609792448127e-06	5.26352630014998	UP
YPEL3	1.96678776470588	9.79360476190476	5.85175434883718	6.79551914074094e-07	6.74609792448127e-06	5.26323034460787	UP
SERPINA6	-0.238212470588238	6.73291666666667	-5.85161116679719	6.79871959315897e-07	6.74609792448127e-06	5.26276338350179	DOWN
AMY1B	0.51912376470588	7.51550952380952	5.8488788411113	6.86008240310012e-07	6.80277354639106e-06	5.25385261709615	UP
ZNF25	0.979722588235294	8.92120238095238	5.84847360994569	6.86923004864236e-07	6.8076321292204e-06	5.25253109336093	UP
RCAN3	0.448830823529412	7.85279761904762	5.84694480350766	6.9038508529325e-07	6.83771383919922e-06	5.24754548499797	UP
SEC14L4	-0.230048470588236	6.77575714285714	-5.84654625272516	6.91290486050134e-07	6.84245215500519e-06	5.24624578576201	DOWN
YWHAZ	0.809292941176471	11.893230952381	5.84245053430694	7.00663773174241e-07	6.93094874389951e-06	5.23288985487259	UP
ZC3H12A	0.688250588235292	8.35739761904762	5.83830307900762	7.10284662415386e-07	7.02178390820886e-06	5.21936608168545	UP
JUNB	2.33798870588235	10.0417047619048	5.8376798182371	7.11741791480175e-07	7.03185093000604e-06	5.21733386643014	UP
FLI1	0.722827764705883	9.75345714285714	5.83678833016758	7.13831196857122e-07	7.04814844709512e-06	5.21442709909471	UP
HS3ST3A1	0.265400235294118	7.1507119047619	5.83028519655555	7.29259012350841e-07	7.1960441335728e-06	5.19322435892736	UP
PRKCQ	0.534848470588235	9.87061428571429	5.82951908675246	7.31098266053476e-07	7.20975366985044e-06	5.1907266880789	UP
SUPT6H	0.246755294117647	7.67135714285714	5.82840296618606	7.33786099004613e-07	7.23180949357252e-06	5.18708796711477	UP
ITFG1	0.761266823529411	8.45212380952381	5.82430849998586	7.43731035766061e-07	7.32531644016664e-06	5.17373995027078	UP
STX11	1.39401176470588	10.7377428571429	5.81991656676894	7.54547963833406e-07	7.42729184301618e-06	5.15942316955941	UP
JMJD1C	0.826562117647057	8.72359285714286	5.81936210708185	7.55924655036786e-07	7.43627538180754e-06	5.15761582006941	UP
RPS29	-0.207815999999996	14.0699	-5.81774948715112	7.59942951965816e-07	7.4712182854308e-06	5.1523593221485	DOWN
PTOV1	0.895542588235294	9.91480952380952	5.81572544139769	7.65016595124406e-07	7.51648739231674e-06	5.14576193672745	UP
WBP11	1.50052635294117	9.20651190476191	5.81426373720662	7.68701620472328e-07	7.54806585053251e-06	5.14099764248562	UP
CHAF1A	-0.196909882352942	7.15150238095238	-5.81338018113038	7.70937686232637e-07	7.56538666373424e-06	5.13811782607414	DOWN
HNRNPA2B1	1.34124964705882	9.57185476190476	5.81290026101161	7.72154964943797e-07	7.57269480613485e-06	5.13655361718753	UP
ZNF18	0.76044470588235	8.11661904761905	5.80754651934351	7.85864954103908e-07	7.70243785291445e-06	5.11910495310962	UP
NKAIN4	-0.30615811764706	6.76904285714286	-5.80650091094145	7.88570774980293e-07	7.72423390529291e-06	5.11569733694389	DOWN
IFNA17	-0.259754588235293	6.69434523809524	-5.80446078058103	7.93876993070447e-07	7.77145926325835e-06	5.10904876621486	DOWN
GCH1	0.688256000000002	7.98802380952381	5.80322336979676	7.9711273323396e-07	7.79528262592597e-06	5.10501628541391	UP
VRK3	0.707912470588234	8.4897	5.80300583537746	7.97682927834955e-07	7.79528262592597e-06	5.10430739178677	UP
SPATA17	-0.240950823529414	6.78886428571429	-5.80297264789588	7.97769953604904e-07	7.79528262592597e-06	5.10419924180053	DOWN
CAPN11	0.257179764705881	7.13272857142857	5.80032613053649	8.04740344148637e-07	7.85860086226807e-06	5.09557507618678	UP
ZNF551	0.361219058823528	7.15893571428571	5.79438366172797	8.2061367778251e-07	8.00407139547301e-06	5.07621185669684	UP
B3GAT2	-0.256094823529412	6.75537857142857	-5.79437544605946	8.20635837925875e-07	8.00407139547301e-06	5.0761850877372	DOWN
MPHOSPH10	0.612898352941176	8.74606190476191	5.79302452985464	8.24287795456333e-07	8.03480043928695e-06	5.07178347396687	UP
WEE1	0.477038588235292	7.63211904761905	5.79235859534342	8.26093987548008e-07	8.04354821003329e-06	5.06961373485694	UP
NEO1	0.421649176470588	8.67015952380952	5.79232356747929	8.26189101635869e-07	8.04354821003329e-06	5.06949960821664	UP
KLRF1	1.50074611764706	9.82389285714286	5.78992684733005	8.32723118257737e-07	8.10223920466317e-06	5.0616908567594	UP
TTLL3	0.234997882352941	7.89812619047619	5.78910185696345	8.3498413380502e-07	8.11930870402029e-06	5.05900303128958	UP
PGRMC2	1.43618964705882	9.36434285714286	5.78761084371338	8.39086029599696e-07	8.15424719486666e-06	5.05414539519589	UP
ZNF682	1.24582	9.29304047619048	5.78544158365099	8.45089742708472e-07	8.20761401630501e-06	5.04707829442194	UP
JDP2	0.510215764705882	7.9904119047619	5.78301414289361	8.51858799267721e-07	8.26834479604193e-06	5.03917039944306	UP
MCM3	0.291592470588233	10.3583095238095	5.78220120456684	8.54137786164452e-07	8.28544674533011e-06	5.03652215824243	UP
SORBS3	0.30910894117647	7.54945952380952	5.78004364626533	8.60215792913326e-07	8.33935758102605e-06	5.02949384431607	UP
NET1	0.438588705882355	7.9602	5.7782684265865	8.65249045251609e-07	8.37870889109374e-06	5.02371121073794	UP
ZCCHC7	0.816132705882353	9.81657142857143	5.77824325047927	8.6532063742653e-07	8.37870889109374e-06	5.02362920292177	UP
SUCLG2	1.75195270588235	9.54583571428571	5.77800446841521	8.65999945059376e-07	8.38022289829499e-06	5.02285140396542	UP
TDG	1.48004894117647	9.12297142857143	5.77761302409491	8.67114709759828e-07	8.38594642359761e-06	5.02157633630824	UP
GRN	0.68897129411765	10.9796333333333	5.77669722627966	8.6972833329154e-07	8.40614990409947e-06	5.01859330499886	UP
LRRN4CL	-0.274345411764708	6.78877142857143	-5.77580410547419	8.72284802863839e-07	8.42577695352201e-06	5.01568418623345	DOWN
MRPL39	0.477772	8.23551190476191	5.77425578582858	8.7673447840985e-07	8.45869402564503e-06	5.01064102965806	UP
KRTAP5-7	-0.265942352941178	6.81361666666667	-5.77425100448125	8.76748254389791e-07	8.45869402564503e-06	5.01062545616186	DOWN
IGSF8	0.298287764705883	7.38345952380952	5.77247346634864	8.81884665211664e-07	8.50312981950476e-06	5.00483586556784	UP
PFAS	0.274818588235291	8.0553880952381	5.76760801028092	8.96097942421904e-07	8.63497866945942e-06	4.98898960980805	UP
SMARCC1	1.17524188235294	10.0539571428571	5.76734419290456	8.96875116519963e-07	8.63727388355313e-06	4.98813042521724	UP
UGT1A8	-0.283224000000001	6.80828571428571	-5.76651244471666	8.993297476237e-07	8.65571123463651e-06	4.98542166443247	DOWN
DLX6	-0.275951764705885	6.80184523809524	-5.76451926383182	9.05239253758435e-07	8.70735836823465e-06	4.97893062250068	DOWN
SV2A	0.287059294117647	7.26096666666667	5.76295603720465	9.09901077441954e-07	8.74694946971045e-06	4.97383994426856	UP
RWDD2A	0.424276470588234	8.25553095238095	5.76160304263473	9.13955267635553e-07	8.78065537401663e-06	4.96943400765832	UP
GAB2	0.821661882352943	8.20582142857143	5.75982912308646	9.1929803571233e-07	8.82669324283408e-06	4.96365752157982	UP
RPL23A	1.07673623529412	9.48727380952381	5.75637038318794	9.29804913918944e-07	8.92222978775514e-06	4.95239522613222	UP
HRCT1	-0.280789647058824	6.77211904761905	-5.75388321917744	9.37434269501734e-07	8.99005635473686e-06	4.94429700386562	DOWN
OR52A1	-0.323702823529412	6.77802142857143	-5.75324093628539	9.39414584380929e-07	9.00365951836387e-06	4.94220578699086	DOWN
STK40	1.29858447058823	9.38500952380952	5.75289236181594	9.40491069603122e-07	9.00858899604903e-06	4.94107086943396	UP
ARHGDIB	-0.225936470588234	14.2349095238095	-5.75191672379555	9.43510625605924e-07	9.03211336638885e-06	4.93789434552028	DOWN
ARL14	-0.217780470588237	6.80055476190476	-5.75016776960714	9.48947768800706e-07	9.07873910151123e-06	4.93220016977912	DOWN
MRPL27	-0.256408941176471	8.04837142857143	-5.74863395723582	9.53741778025762e-07	9.1174769622553e-06	4.92720659674389	DOWN
AQP4	-0.219044470588234	6.81090714285714	-5.74850857937428	9.54134718608557e-07	9.1174769622553e-06	4.92679841524999	DOWN
TNPO2	0.922764470588232	9.4707119047619	5.74790796252504	9.56019321498703e-07	9.13004149405048e-06	4.92484305392558	UP
CLASP2	0.288525411764706	7.43248809523809	5.74700261216041	9.58867124729041e-07	9.15112221193198e-06	4.92189564713807	UP
SLURP1	-0.255135764705883	6.79495476190476	-5.74684339548319	9.59368818473992e-07	9.15112221193198e-06	4.92137731560477	DOWN
DRG2	0.653808235294116	8.27911666666667	5.74516169142057	9.64683891749634e-07	9.19634703467453e-06	4.9159026051187	UP
LARP1	0.648018588235294	7.94564523809524	5.74488886369956	9.6554893419572e-07	9.19912108827967e-06	4.91501444326278	UP
SPATA1	-0.26798117647059	6.79277142857143	-5.74466628536302	9.66255225834185e-07	9.20038026975212e-06	4.91428986634693	DOWN
CASR	-0.298012000000002	6.7837880952381	-5.74330154776638	9.70597120814927e-07	9.23623447806366e-06	4.90984719409176	DOWN
SP2	0.293972	8.56941666666667	5.74117282288675	9.77408485297187e-07	9.29553173702517e-06	4.90291771866833	UP
RAD23A	0.511099294117642	10.0471095238095	5.73956562715883	9.82582637332593e-07	9.33919736847853e-06	4.89768612197484	UP
GPC5	0.414196235294116	7.17724285714286	5.73912316404291	9.84011874421531e-07	9.3472378705424e-06	4.89624588443619	UP
DPYSL3	-0.245867294117649	6.86431428571429	-5.73830299507615	9.86666653026506e-07	9.36690350399867e-06	4.8935762291912	DOWN
CHST6	-0.349957176470588	6.82716666666667	-5.73780573370283	9.88279697148495e-07	9.37666201705425e-06	4.89195766049284	DOWN
RNF185	0.244863058823528	7.38049523809524	5.73353999147849	1.00222557143177e-06	9.50335194212668e-06	4.87807344639528	UP
DERL1	1.47739788235294	9.63170238095238	5.73230578540854	1.00629698737258e-06	9.53631532977272e-06	4.87405654174749	UP
ZFR	1.56728658823529	9.4331619047619	5.73165702189489	1.0084437426462e-06	9.55101121507409e-06	4.87194508392301	UP
SLC14A2	-0.237144470588235	6.81178095238095	-5.72916904824761	1.01671883314981e-06	9.62051322168437e-06	4.86384799967818	DOWN
RSPO2	0.250369411764704	7.0995	5.72909001647294	1.01698280171815e-06	9.62051322168437e-06	4.86359079795998	UP
DFFB	0.358183529411762	7.77971904761905	5.72825596527479	1.01977272563132e-06	9.64121411695684e-06	4.86087647818731	UP
MTA3	0.256928235294113	7.47485476190476	5.72785967109536	1.02110101218785e-06	9.6480800237679e-06	4.85958680156762	UP
USP34	0.992212705882356	8.8309619047619	5.72481661293402	1.03135825767516e-06	9.73925520285471e-06	4.84968398107529	UP
INSIG1	1.45705976470589	9.08451428571429	5.72260960526274	1.03886160458273e-06	9.80433287010498e-06	4.84250223043871	UP
KIFC3	0.802783764705882	8.10246428571429	5.71627616279804	1.06069732759438e-06	1.00045171716892e-05	4.82189450811315	UP
LYN	2.8060694117647	10.97345	5.7159062918155	1.06198656839712e-06	1.00075251609215e-05	4.82069110321353	UP
MAP1S	0.69988705882353	8.17744761904762	5.71582640546233	1.06226522924976e-06	1.00075251609215e-05	4.82043118771274	UP
SLC39A2	-0.228674823529412	6.81225714285714	-5.71420249419312	1.06794560310195e-06	1.0055128254823e-05	4.8151477747024	DOWN
TRIB1	1.24977223529412	10.3746761904762	5.71377051098539	1.06946175232375e-06	1.00634906523712e-05	4.81374234124384	UP
RXFP1	-0.311858352941179	6.78644761904762	-5.7125220123648	1.07385572700501e-06	1.00989072918165e-05	4.80968048780596	DOWN
TAS1R2	0.182145411764705	7.06040952380952	5.71220407756653	1.07497753968139e-06	1.0103527902284e-05	4.80864613787715	UP
GABRA2	-0.288816235294118	6.78152619047619	-5.71199985600108	1.07569873831961e-06	1.01043800009213e-05	4.80798173918253	DOWN
EP400	0.835409176470588	8.88167380952381	5.71165941968645	1.07690204466932e-06	1.01097570391482e-05	4.8068741959268	UP
IFT57	0.371388470588235	7.9808119047619	5.71125910055658	1.0783187288172e-06	1.01171297595408e-05	4.80557184519536	UP
CEP135	0.369792705882354	8.61775	5.70871168159938	1.08737736463322e-06	1.01961511224385e-05	4.79728461839936	UP
OR6B2	-0.217669411764707	6.77783571428571	-5.70712068842399	1.09307337036878e-06	1.02435676959998e-05	4.79210903638158	DOWN
PRPF31	0.676469176470587	9.72418095238095	5.7069060956306	1.09384391824451e-06	1.02447976562644e-05	4.79141096770303	UP
DCP1B	0.186733647058822	7.33336666666667	5.70583794701361	1.09768742600831e-06	1.02747903047799e-05	4.78793633335101	UP
C4A	0.322791058823531	7.18260952380952	5.70564716327007	1.09837533610018e-06	1.02752275312349e-05	4.78731573116749	UP
PGM2L1	0.295567294117648	7.55830238095238	5.70493090260662	1.10096179711651e-06	1.02934147017456e-05	4.78498582156462	UP
LIN7C	0.303766352941177	7.09156904761905	5.70464649517956	1.10199049211109e-06	1.02970248606882e-05	4.78406068780393	UP
TRMT112	1.27708164705882	11.22715	5.70408048847832	1.1040405753562e-06	1.03101691259226e-05	4.78221957054705	UP
NUDT8	0.254518117647057	7.08989523809524	5.69820339236938	1.12555336257482e-06	1.05049462057435e-05	4.76310368720784	UP
FBXO38	0.386751529411764	7.81371428571429	5.69728489035444	1.12895301865408e-06	1.0530542563406e-05	4.7601163673728	UP
LENG8	0.358861647058823	7.45600952380952	5.69581651081537	1.13440920207329e-06	1.05715981689517e-05	4.75534075181708	UP
WDR37	1.25452776470588	8.84996904761905	5.6957454604736	1.13467387523225e-06	1.05715981689517e-05	4.75510967819323	UP
GRB2	1.67954682352941	9.52152857142857	5.69497026767005	1.13756558486893e-06	1.05923814628267e-05	4.75258857758642	UP
FASTKD2	0.266816705882351	7.34034523809524	5.69447358486242	1.1394222237512e-06	1.06035082088345e-05	4.75097327489153	UP
FZD3	0.202271529411764	7.26872380952381	5.69230124058784	1.1475781565235e-06	1.06732094940738e-05	4.74390861017665	UP
SMPDL3A	0.670927529411764	7.8970619047619	5.69202717997994	1.14861122317086e-06	1.0676621143453e-05	4.74301736210445	UP
ZNF431	0.321822117647057	7.76183333333333	5.6917782008283	1.14955054886711e-06	1.06791579974466e-05	4.74220768355747	UP
PCOLCE	0.170484235294117	7.22250952380952	5.69157666496976	1.15031144527026e-06	1.06800352899513e-05	4.74155229332353	UP
TTC5	0.632424470588237	7.86203333333333	5.69114332039592	1.15194923266221e-06	1.06890483227631e-05	4.74014307539643	UP
PDE4C	2.82948917647058	11.0487214285714	5.69078705372187	1.15329745082732e-06	1.06953655379096e-05	4.73898452091207	UP
MYBL2	0.267471529411765	7.10851428571429	5.69005132769224	1.15608663223947e-06	1.07150308164473e-05	4.73659201789528	UP
SLC5A5	-0.231166352941175	6.74101666666667	-5.68672059911971	1.16879793392097e-06	1.08265820179674e-05	4.72576129713715	DOWN
DDX47	0.294919529411764	10.0431761904762	5.68548615893072	1.17354429920818e-06	1.08604058681876e-05	4.72174738730138	UP
UBL3	0.764693647058824	10.3473428571429	5.68541853473559	1.17380486512954e-06	1.08604058681876e-05	4.72152750321895	UP
SLC13A5	-0.233395294117646	6.78949047619048	-5.68512555045248	1.17493444238037e-06	1.08645842118554e-05	4.72057485101448	DOWN
CHUK	0.730273882352941	8.51421904761905	5.68412155630905	1.17881348037234e-06	1.08941672566128e-05	4.71731036082248	UP
PPP2R2B	0.524074117647057	7.75994523809524	5.6798040273192	1.19564062799199e-06	1.10433089703583e-05	4.70327268158628	UP
RNF44	0.830521647058822	9.14415952380952	5.67871792368737	1.19991114283094e-06	1.10763687003836e-05	4.69974160837174	UP
NRSN2	0.296572941176472	7.25682142857143	5.67815466976486	1.20213181362609e-06	1.10880347731956e-05	4.69791042367841	UP
PPP2R2A	0.643252	8.96561190476191	5.67799038247183	1.20278029942458e-06	1.10880347731956e-05	4.69737631630593	UP
PCDHGB3	-0.210973647058823	6.8240619047619	-5.67787126641798	1.20325070019265e-06	1.10880347731956e-05	4.69698906436756	DOWN
PAQR9	-0.28980305882353	6.78465476190476	-5.67711911461843	1.20622525497612e-06	1.1109057305168e-05	4.69454380565472	DOWN
NFU1	0.522099529411765	9.12465	5.67652111339034	1.20859541228276e-06	1.11244925225912e-05	4.69259972083553	UP
ZNF721	1.12572305882353	8.74607380952381	5.67609015216714	1.21030638802301e-06	1.11338460781107e-05	4.6911986934913	UP
SLC18A2	-0.246325411764707	6.79679285714286	-5.67522730778151	1.21373925417822e-06	1.11590198211164e-05	4.68839367998261	DOWN
ADAMTS5	-0.263552235294119	6.8210880952381	-5.67358435663747	1.22030264928404e-06	1.12129300199408e-05	4.68305276565056	DOWN
ZFAND2B	0.749064470588237	9.96560476190476	5.6729749401674	1.22274617431973e-06	1.12289440936811e-05	4.68107171864455	UP
PAFAH2	0.665648235294118	7.81596904761905	5.67116059504608	1.23004989010074e-06	1.12895472444813e-05	4.67517392855682	UP
STK16	0.280053411764706	7.59233095238095	5.67097144830692	1.23081380429429e-06	1.12900922803755e-05	4.67455909294937	UP
PDLIM5	0.170437882352942	7.23105476190476	5.67063118325236	1.23218923570094e-06	1.1296242850176e-05	4.67345304220501	UP
ZNF786	1.09627270588235	9.70962142857143	5.67036259550704	1.23327601165413e-06	1.12997416162136e-05	4.67257998826067	UP
FRG1	1.70303270588235	9.42015476190476	5.66740958078238	1.24528781430377e-06	1.13999666677809e-05	4.66298143988795	UP
SP110	0.857697176470587	10.0127071428571	5.66732402803323	1.24563754354348e-06	1.13999666677809e-05	4.66270336626278	UP
PNN	1.090216	9.47716190476191	5.66692175966752	1.24728327958795e-06	1.1408512874085e-05	4.66139587306069	UP
CADM1	0.486255058823529	7.31730952380952	5.66672357393491	1.24809488122214e-06	1.14094241138533e-05	4.66075171395668	UP
ARAP2	0.505261882352942	7.97445476190476	5.66573557576182	1.25214874253561e-06	1.14399564419231e-05	4.65754048422231	UP
MORC3	0.456068235294118	7.82481904761905	5.66407503819731	1.2589916690155e-06	1.14959210803267e-05	4.65214349465916	UP
ARL16	1.03916329411765	10.9323857142857	5.66177467264097	1.26853284888531e-06	1.15699166995371e-05	4.64466728978644	UP
SNRNP27	0.799254352941176	9.37683571428571	5.66177310275953	1.2685393847792e-06	1.15699166995371e-05	4.64466218778712	UP
IRAK4	0.380368470588236	8.19526666666667	5.66136736512527	1.27022971893506e-06	1.157874359837e-05	4.6433435760958	UP
RFX7	0.533482588235293	9.74542142857143	5.65919254573327	1.27932849514702e-06	1.16550535160494e-05	4.63627580151312	UP
TMEM196	-0.297355529411766	6.79837380952381	-5.6578356414566	1.2850382191344e-06	1.17004190122891e-05	4.63186627397253	DOWN
HPS1	0.288904	7.67843333333333	5.65318885410954	1.30478441472216e-06	1.1873464080592e-05	4.61676661192226	UP
DOK4	-0.316892000000001	6.92402619047619	-5.65250333046537	1.30772296567823e-06	1.18934509222439e-05	4.61453914360088	DOWN
ITGB6	-0.403974117647057	6.78846666666667	-5.65118372859333	1.31339810962475e-06	1.19382896805086e-05	4.6102514626507	DOWN
USP36	0.949198117647056	9.04529523809524	5.65064622629307	1.31571674182306e-06	1.19525854805638e-05	4.60850503338493	UP
PSG1	-0.271512	6.81141428571429	-5.65015577131612	1.31783598175467e-06	1.19650547351946e-05	4.60691148627923	DOWN
MMP25	0.646852941176469	7.87592142857143	5.64980948540393	1.31933431888803e-06	1.19718756852665e-05	4.60578637214302	UP
MTCP1	1.00960211764706	9.27284047619048	5.64545292043661	1.33833020758243e-06	1.21373749725571e-05	4.59163223510767	UP
POU3F3	-0.366126117647059	6.8012380952381	-5.64517081908572	1.33956959854058e-06	1.21417436745547e-05	4.59071575707572	DOWN
SDF2L1	-0.432887529411767	10.6818476190476	-5.64346384129681	1.34709349598502e-06	1.219713737255e-05	4.58517032786059	DOWN
MAPK8IP1	-0.329024235294119	6.84225952380952	-5.64343899618735	1.34720331665607e-06	1.219713737255e-05	4.58508961553791	DOWN
ARHGEF4	-0.228852235294118	6.81253333333333	-5.64249786960774	1.35136986802298e-06	1.22279515161311e-05	4.58203228568165	DOWN
GPATCH3	0.306927764705881	8.12461666666667	5.64019647288438	1.36161273513502e-06	1.23136817610263e-05	4.57455627285861	UP
IL1RN	0.529011764705881	8.04872380952381	5.63960779616016	1.36424516212672e-06	1.23305294546422e-05	4.5726440373428	UP
ID2	1.95717905882353	10.9616595238095	5.63658180801275	1.37785687318226e-06	1.24465368617507e-05	4.56281492872857	UP
DCBLD2	0.239364705882353	7.15328571428571	5.63560205169803	1.38229299693578e-06	1.24795748033216e-05	4.55963259715862	UP
INO80D	0.401713176470587	9.20902619047619	5.63219906462133	1.39781175136231e-06	1.26125750650794e-05	4.54857995328276	UP
OR4E2	-0.277398352941177	6.82073571428571	-5.62942069883713	1.41061056676706e-06	1.27208972045257e-05	4.53955666375707	DOWN
TBC1D20	0.488035058823529	7.99335	5.62834073299077	1.41561696892754e-06	1.27588649758514e-05	4.53604941604349	UP
CRHR1	0.190106588235293	7.20351190476191	5.62710371352655	1.42137316571188e-06	1.28035441149707e-05	4.53203223428365	UP
ADIG	-0.277619529411766	6.80002619047619	-5.62561084489068	1.42835094032526e-06	1.28591706846698e-05	4.52718434155573	DOWN
MRFAP1	0.645874823529411	10.9819095238095	5.62507483597177	1.43086459654818e-06	1.28745677482788e-05	4.52544376414651	UP
ADAM10	0.469755294117645	8.19821904761905	5.62420392144116	1.43495821415392e-06	1.29041556575851e-05	4.52261569605542	UP
TMEM200A	0.262368705882353	7.25209285714286	5.62329918946456	1.43922313463476e-06	1.29352499901974e-05	4.51967787446078	UP
TCF20	0.497250352941173	7.852	5.62261772422911	1.44244390314084e-06	1.29569302398161e-05	4.5174650790024	UP
TACR2	0.235916941176471	7.22672619047619	5.62083201003888	1.45091769654806e-06	1.30257457071052e-05	4.51166682566076	UP
OR2T6	0.252116941176467	7.15128333333333	5.62022518457473	1.45380854811367e-06	1.30438331501169e-05	4.50969650432929	UP
COPB1	0.924826352941173	9.75059047619048	5.62006756588524	1.45456036438433e-06	1.30438331501169e-05	4.5091847315957	UP
IL17RA	1.23058752941177	8.77103095238095	5.61851100797408	1.462005717129e-06	1.31032671235974e-05	4.50413083777322	UP
ANKMY1	-0.403135294117646	7.98492619047619	-5.61830845482957	1.46297735826719e-06	1.31046462639641e-05	4.50347319358708	DOWN
TMEM116	0.669905411764706	8.34337619047619	5.61795313684069	1.46468336087385e-06	1.31113959758354e-05	4.50231956400014	UP
RNF38	1.19477858823529	9.01409285714286	5.6178108152415	1.46536725071584e-06	1.31113959758354e-05	4.50185748364801	UP
TGFBR3	1.67532376470588	10.1218952380952	5.61680904160978	1.47019001862819e-06	1.31414364851206e-05	4.49860503442717	UP
CLDN6	-0.310881882352942	6.76504285714286	-5.61677280181745	1.47036478114329e-06	1.31414364851206e-05	4.49848737644367	DOWN
NGLY1	0.980484705882352	8.80164285714286	5.61561737344771	1.47594756505468e-06	1.31839797826094e-05	4.49473615485908	UP
SLC11A1	-0.736826588235298	9.91381666666667	-5.61532004127764	1.47738762149599e-06	1.31894911612665e-05	4.49377085051254	DOWN
FAS	0.548903999999998	7.94117142857143	5.61395477172888	1.48401795205591e-06	1.32413071724365e-05	4.48933851769751	UP
NMT2	0.662964470588236	8.27905476190476	5.6132715132908	1.48734725975833e-06	1.32636281789801e-05	4.48712037950829	UP
DHX36	0.455752470588234	8.46869523809524	5.61299001988982	1.48872105206391e-06	1.32684954723716e-05	4.48620654631998	UP
EPHA4	0.588740470588235	7.73913571428571	5.60838751648884	1.51136299152884e-06	1.34628081930237e-05	4.47126594705769	UP
TM4SF4	-0.275792705882354	6.74819761904762	-5.6081445675685	1.51256765436165e-06	1.34660537006363e-05	4.47047733358092	DOWN
TNIP1	0.961128235294121	9.71638809523809	5.60606900418473	1.5228983826091e-06	1.35504978241593e-05	4.46374022771191	UP
DIAPH2	0.308551529411764	8.25156190476191	5.605645556398	1.52501462545383e-06	1.35617976542162e-05	4.46236579194274	UP
LGR4	-0.229664470588234	6.80212857142857	-5.60395301441736	1.53350262857459e-06	1.36297169289561e-05	4.45687224071456	DOWN
TRIM41	0.911157411764707	8.40637380952381	5.60363317126254	1.53511189914023e-06	1.3636456864591e-05	4.45583413769091	UP
DOCK8	1.52431741176471	9.50499761904762	5.60308986143738	1.53784938212157e-06	1.365320573324e-05	4.45407075523256	UP
TRPC4AP	1.32641976470588	9.16247619047619	5.60245474530969	1.54105559473695e-06	1.36740951858581e-05	4.45200943230074	UP
ADSL	-0.306396705882355	11.1724142857143	-5.60163661510048	1.54519551261183e-06	1.37024721240195e-05	4.44935416750503	DOWN
SMYD5	0.217473411764703	7.17118095238095	5.6014850298995	1.54596378160545e-06	1.37024721240195e-05	4.44886219909907	UP
GNG2	1.62034635294117	9.38739047619048	5.60068023187914	1.55004905750667e-06	1.37310868692893e-05	4.44625026404193	UP
IFT88	0.175551764705882	7.24951666666667	5.59891925711096	1.55902554933743e-06	1.38023694107938e-05	4.44053527565653	UP
SBK1	1.08986447058823	8.52354761904762	5.59876419005381	1.55981847132278e-06	1.38023694107938e-05	4.44003203948369	UP
RPL11	0.196026117647058	14.2240119047619	5.59837854186932	1.56179219093457e-06	1.38122074281051e-05	4.43878051083242	UP
FOXQ1	-0.224570588235297	6.79430238095238	-5.59801698674887	1.56364486169464e-06	1.38209646490109e-05	4.4376071809006	DOWN
DNAJC25	0.371117647058823	7.58301428571429	5.59658685516675	1.57099456664664e-06	1.38782733905801e-05	4.43296617269683	UP
NKX2-5	-0.301321882352943	6.75545238095238	-5.59230709503732	1.59319507885614e-06	1.40666397458235e-05	4.41907860923383	DOWN
ATXN7L1	-0.247121647058824	6.89637857142857	-5.59130018032681	1.59846348567324e-06	1.41053840076617e-05	4.415811439384	DOWN
DCXR	0.715273411764704	9.38247142857143	5.58955355548145	1.60764338284741e-06	1.41785829444852e-05	4.41014429556308	UP
AHSG	-0.241181176470588	6.77691904761905	-5.58823110086812	1.61462881695958e-06	1.42323579712746e-05	4.40585358455378	DOWN
CREBZF	0.479111058823531	8.43666190476191	5.58726945711795	1.61972734831349e-06	1.42694506633995e-05	4.4027336126216	UP
KCTD4	-0.447067058823529	6.83326428571429	-5.58698780154496	1.62122368731935e-06	1.42700306094231e-05	4.40181981868082	DOWN
TYMS	0.735062117647058	7.75035714285714	5.58692187158888	1.62157414912695e-06	1.42700306094231e-05	4.40160591863394	UP
HUS1B	0.264688235294116	7.52193571428571	5.58643331047567	1.62417352883997e-06	1.42850608121078e-05	4.40002086462031	UP
STAT4	0.479843764705882	10.6550904761905	5.58605147511318	1.62620796306931e-06	1.42951083972495e-05	4.39878207737542	UP
FGFR2	-0.264568235294119	6.74989285714286	-5.5856907521719	1.62813223915621e-06	1.4304177155964e-05	4.3976117956527	DOWN
SLC2A7	-0.228411764705885	6.78204761904762	-5.58513945949119	1.63107748838342e-06	1.43222009596408e-05	4.39582327455098	DOWN
EHD3	0.360965411764705	7.40696904761905	5.58360980911414	1.63927735392404e-06	1.43863196038514e-05	4.39086086029267	UP
B3GALT5	-0.199484941176473	6.8029880952381	-5.5805160079223	1.65598764039093e-06	1.45250147439872e-05	4.38082467365615	DOWN
SAMD10	0.282539764705882	7.27213333333333	5.58004231183479	1.65856109684067e-06	1.4539628871374e-05	4.37928808662507	UP
GRM8	-0.214563058823531	6.81376904761905	-5.57921277024761	1.66307735230863e-06	1.45712490818731e-05	4.37659724221062	DOWN
ZNF274	0.447264941176472	8.39252380952381	5.5787535450427	1.66558276295915e-06	1.45852261073335e-05	4.37510764355952	UP
MEMO1	0.838314588235296	8.64507380952381	5.57845344963393	1.66722203270274e-06	1.45916073588539e-05	4.37413422672279	UP
CARD14	0.205917647058823	7.62074761904762	5.57757694038945	1.67201915933509e-06	1.4622975391109e-05	4.37129114252715	UP
CNGA1	-0.340717411764706	6.76967857142857	-5.57746530353622	1.67263113210002e-06	1.4622975391109e-05	4.3709290366889	DOWN
ST13	1.05391835294117	9.37505	5.57582327528704	1.68165822400477e-06	1.46938784294855e-05	4.3656030609532	UP
NBAS	0.599224705882353	7.78478333333333	5.57564311409815	1.68265161152184e-06	1.46945460897207e-05	4.36501871499994	UP
GNG7	0.870391529411763	8.10163333333333	5.57413118833493	1.69101123856165e-06	1.47546340975566e-05	4.36011494385731	UP
VPS45	0.240453882352943	8.86767857142857	5.574065809699	1.69137365598823e-06	1.47546340975566e-05	4.35990289930759	UP
KCND2	-0.290610588235294	6.77441190476191	-5.57356862650145	1.69413225240988e-06	1.47706579678283e-05	4.35829038090735	DOWN
CDS2	0.772048941176469	8.2862	5.57045997185303	1.711482270989e-06	1.49138136990749e-05	4.34820850605236	UP
TCEAL8	1.02037294117647	8.6610880952381	5.56751355164762	1.72809000517742e-06	1.50503490940044e-05	4.33865350347149	UP
OR5T3	-0.245536941176471	6.7831	-5.56704391373844	1.73075193412571e-06	1.50653447823815e-05	4.33713057059049	DOWN
DUSP3	1.75351576470588	9.44125238095238	5.56568527418601	1.73847576234231e-06	1.51243616132115e-05	4.3327249008008	UP
RRM1	1.32911788235294	9.05666428571429	5.56505860223801	1.742049924323e-06	1.51468567293848e-05	4.330692837883	UP
GIT2	0.76287482352941	8.49176666666667	5.56478380226471	1.7436195242449e-06	1.51468567293848e-05	4.32980177433883	UP
HSF2BP	-0.288728470588238	6.85268571428571	-5.564735234854	1.74389707742371e-06	1.51468567293848e-05	4.32964429079492	DOWN
IQSEC2	0.214850352941173	7.39489523809524	5.56234520550028	1.7576100749795e-06	1.52576930940122e-05	4.32189467507255	UP
MIS12	1.34386517647059	9.17212142857143	5.56211762011975	1.75892144716438e-06	1.52608100654084e-05	4.32115675894337	UP
SALL2	0.364150588235294	7.45291428571429	5.56110255033441	1.76478225648718e-06	1.53033742750039e-05	4.31786557809522	UP
COPS7B	1.14684870588235	8.90331666666667	5.56069445241497	1.76714400474927e-06	1.53155666176891e-05	4.31654241786902	UP
ALKBH4	-0.231475294117649	7.44254761904762	-5.55853007301043	1.77972239068991e-06	1.54162439517869e-05	4.30952516146725	DOWN
GBA2	0.202138823529414	7.5162380952381	5.55820337916056	1.78162870869322e-06	1.54172862174454e-05	4.30846600228811	UP
FAM86B1	0.188902823529411	7.28861666666667	5.55817971556892	1.78176686893659e-06	1.54172862174454e-05	4.30838928398086	UP
MYLK	0.414220470588234	7.32501666666667	5.55348764310126	1.80937328459081e-06	1.56477101379211e-05	4.29317830819117	UP
CRADD	0.757075764705883	8.30107142857143	5.55198237333548	1.81831957949903e-06	1.57165972284099e-05	4.28829884046041	UP
TMEM80	0.328801411764705	7.75931428571429	5.5498390074948	1.83113427990697e-06	1.58188284827543e-05	4.28135125064012	UP
PRKAG2	0.623861647058824	7.91527142857143	5.54912020034548	1.83545195324919e-06	1.58475848872944e-05	4.2790213664327	UP
SERPINB12	-0.224949647058823	6.74608095238095	-5.54817871798206	1.84112249917385e-06	1.58879849484442e-05	4.27596978552195	DOWN
NKIRAS1	0.297630823529409	7.43709761904762	5.54798622451303	1.84228403117202e-06	1.58894518834939e-05	4.27534587490333	UP
CLN3	0.540188235294117	8.25104761904762	5.54289324498599	1.87328198916458e-06	1.61481139732988e-05	4.25883961226455	UP
THOP1	0.451286117647061	7.74697142857143	5.54238889170376	1.8763797835791e-06	1.61661215225027e-05	4.25720512973058	UP
EXOC1	0.420499764705885	7.72511428571429	5.54107521651733	1.88447246892005e-06	1.62232725800508e-05	4.25294793808635	UP
THAP7	0.199432235294116	7.34997857142857	5.5409836285973	1.885037974668e-06	1.62232725800508e-05	4.25265113699921	UP
PGBD3	0.324284235294117	7.4243619047619	5.54074455689322	1.88651490842529e-06	1.62272686030678e-05	4.25187640123502	UP
CA5B	1.08722682352941	8.7848	5.54039711603442	1.88866337601241e-06	1.62370335840123e-05	4.2507504929598	UP
ADCYAP1R1	-0.253085176470589	6.77980476190476	-5.53790004444813	1.9041762776229e-06	1.63616219028992e-05	4.24265884359136	DOWN
PCDHB1	-0.281953176470587	6.7951880952381	-5.53674428365168	1.91139921652124e-06	1.64148834109072e-05	4.23891383032721	DOWN
EHD4	1.05568564705882	8.83173333333333	5.53621214710829	1.91473396618356e-06	1.64347144124754e-05	4.23718958554915	UP
FMR1	-0.255176705882354	6.79942619047619	-5.53474838968903	1.92393680667098e-06	1.65048647360291e-05	4.23244679859956	DOWN
MDC1	0.947423529411763	8.62418095238095	5.53457898872441	1.92500469008717e-06	1.65051900260283e-05	4.23189792656112	UP
ABCA12	-0.228032941176472	6.81048095238095	-5.53320923262647	1.93366115558113e-06	1.65705454642714e-05	4.22745990188089	DOWN
CLIP4	0.612070352941176	8.01515476190476	5.53094886823443	1.94803076181505e-06	1.66847637402919e-05	4.22013664553403	UP
ITGAM	0.575203764705883	10.8338285714286	5.53057222397112	1.95043547074302e-06	1.66964361210774e-05	4.21891641446757	UP
SNRPN	0.999200235294117	9.44372619047619	5.53040897954426	1.95147863203966e-06	1.66964469185454e-05	4.21838754804232	UP
ELSPBP1	-0.234462117647061	6.77296666666667	-5.52991932844057	1.95461092080669e-06	1.67143223083923e-05	4.21680122863978	DOWN
ZC3H7A	1.18193058823529	8.88794047619048	5.52876177601229	1.9620356614163e-06	1.6768864786238e-05	4.21305119522567	UP
PISD	0.533797647058826	8.79528095238095	5.52787160105321	1.96776447325186e-06	1.680886230483e-05	4.21016744194361	UP
CLDN1	-0.364853411764706	6.78524523809524	-5.52722100245247	1.97196198808495e-06	1.68319145308836e-05	4.20805984767041	DOWN
PER3	0.283951764705883	7.46359285714286	5.52712783111442	1.97256383706705e-06	1.68319145308836e-05	4.20775802493891	UP
OR10G8	-0.316643058823528	6.74163095238095	-5.52693727646223	1.97379531170746e-06	1.68334592177286e-05	4.20714073735987	DOWN
SPRY2	0.445587529411762	7.33269285714286	5.52392797060933	1.99334489743475e-06	1.69911446709531e-05	4.19739272894443	UP
TRIOBP	0.808245647058824	8.31231904761905	5.52305785734197	1.9990332908311e-06	1.7030573357559e-05	4.19457432663494	UP
SCN10A	-0.247326352941177	6.75073571428571	-5.52099135755627	2.01260789081306e-06	1.71371102286288e-05	4.18788094513055	DOWN
CCDC69	1.17331223529412	8.7779880952381	5.51888960596042	2.02650809894175e-06	1.72463049843556e-05	4.18107376188623	UP
PSMC2	0.230058352941175	10.6080428571429	5.5185874955978	2.02851397869901e-06	1.725421258421e-05	4.18009531396174	UP
C1QTNF8	-0.256295058823529	6.80950952380952	-5.51796752595743	2.03263649039739e-06	1.72801059727418e-05	4.17808743673471	DOWN
ADD3	0.925332941176471	10.2582595238095	5.51775657938165	2.03404108679693e-06	1.72828782693111e-05	4.17740425794273	UP
ME2	1.15412964705882	8.88753571428571	5.51672253240612	2.04094030749452e-06	1.73323097125594e-05	4.17405541397028	UP
HEYL	0.203513647058823	7.06207857142857	5.51631735123586	2.04365004177171e-06	1.7346129194593e-05	4.17274322763576	UP
DSTYK	0.561505176470588	7.9503119047619	5.51379834726876	2.0605768651948e-06	1.74805422259115e-05	4.16458570979357	UP
MGAT2	0.581793176470589	8.12663571428571	5.51285474825732	2.06695335541339e-06	1.75253584764548e-05	4.16153011048849	UP
OR10AG1	-0.281740705882352	6.8901380952381	-5.5124334330849	2.06980677985605e-06	1.75374944235136e-05	4.16016581631048	DOWN
COL20A1	0.277878352941173	7.22947857142857	5.51232033159521	2.07057344457334e-06	1.75374944235136e-05	4.15979957602169	UP
TADA3	0.764003999999998	8.51143571428571	5.51162292901512	2.07530707037034e-06	1.75683020616401e-05	4.15754130227011	UP
COX7B2	-0.265998588235292	6.8206619047619	-5.5087010633614	2.09525654028865e-06	1.77278173485352e-05	4.14808041195666	DOWN
ZNF235	0.273083529411764	7.41667380952381	5.50766346499324	2.10238668914808e-06	1.77787581496559e-05	4.14472088816047	UP
PATL1	1.67766917647059	9.72002857142857	5.50398532103163	2.12785701882842e-06	1.79846565014375e-05	4.13281260122853	UP
FEN1	0.711067529411761	8.25196904761905	5.49811642455196	2.16913472994166e-06	1.83238714007987e-05	4.11381405762315	UP
NUP62	0.630145882352943	10.279219047619	5.49664487229379	2.1796088480694e-06	1.84026511013235e-05	4.10905089148233	UP
IFI44	1.01573011764706	9.50479285714286	5.49476625056526	2.19305349315745e-06	1.85044519160917e-05	4.10297039140327	UP
PRSS37	-0.18970517647059	6.77217857142857	-5.49463782748576	2.19397557819496e-06	1.85044519160917e-05	4.10255473833918	DOWN
PHLDA1	0.72060894117647	7.49221904761905	5.49430581300118	2.19636124820515e-06	1.85148285126184e-05	4.1014801498854	UP
GALNT11	1.38243529411765	9.06405714285714	5.49111190029686	2.2194430803786e-06	1.86995664369437e-05	4.09114332990072	UP
ARPC1B	-0.403019529411765	11.285869047619	-5.49065503662063	2.2227644105746e-06	1.87177087122743e-05	4.08966480541283	DOWN
ARL2	-0.381869647058824	10.0350857142857	-5.48501164808266	2.26420083454058e-06	1.9056627297013e-05	4.07140295016204	DOWN
TMEM214	0.776132470588233	8.16179285714286	5.48293860946369	2.27961418039996e-06	1.91762820162254e-05	4.06469537686014	UP
USO1	0.634942588235294	9.59572857142857	5.48270311066702	2.28137173375578e-06	1.91774471625176e-05	4.06393341603602	UP
APOH	-0.251569411764707	6.76421428571429	-5.4825856139345	2.28224912846669e-06	1.91774471625176e-05	4.06355325501621	DOWN
CERK	0.66560682352941	9.47996428571428	5.48243921043715	2.28334285092565e-06	1.91774471625176e-05	4.06307956783311	UP
SCG5	-0.25780211764706	6.98115952380952	-5.48207275188777	2.28608280265042e-06	1.91904017351875e-05	4.06189390308805	DOWN
SCHIP1	-0.230207058823531	6.87458095238095	-5.48103202998003	2.29388195011854e-06	1.92452289096435e-05	4.0585267478415	DOWN
MRPL16	0.400136470588233	9.8105	5.48088098616861	2.29501606529353e-06	1.92452289096435e-05	4.05803806837949	UP
TMUB1	0.352193882352941	9.51316666666667	5.47983309469704	2.30289954179616e-06	1.93012370069474e-05	4.0546478309605	UP
SLC15A1	-0.287926823529411	6.80142619047619	-5.47573847815872	2.33396306213473e-06	1.95513633406738e-05	4.04140150403717	DOWN
MUC2	0.245170588235292	7.07223571428571	5.47091145438344	2.37111831922745e-06	1.98522314867397e-05	4.0257877746143	UP
PGGT1B	0.215867294117645	7.26974285714286	5.47052217319058	2.37414024802623e-06	1.98671527282613e-05	4.02452868010767	UP
HINT3	0.38382282352941	7.93369285714286	5.46823530799452	2.39197029269367e-06	2.0005910198547e-05	4.01713230644625	UP
MTX3	0.824176470588233	8.34049523809524	5.46669430194217	2.4040600914744e-06	2.00906857155514e-05	4.01214852724258	UP
PITPNC1	1.03503670588235	8.64267142857143	5.4666239165056	2.40461374118113e-06	2.00906857155514e-05	4.01192089844242	UP
MAPKAPK5	0.990741882352939	8.74257857142857	5.46642334364157	2.40619213655698e-06	2.00933970757298e-05	4.0112722417766	UP
FCGR2A	0.786155764705883	9.3754619047619	5.46558274843454	2.41281835775461e-06	2.0138236553655e-05	4.00855378070824	UP
STAM	0.609500235294117	8.35239047619048	5.46533515526362	2.41477353449848e-06	2.01440634515035e-05	4.00775308394729	UP
MYO9A	0.674189647058824	8.01361428571429	5.46390642572773	2.42608663200975e-06	2.02279075327556e-05	4.00313279700578	UP
FSCN1	1.03707647058823	8.51886904761905	5.46338186585454	2.43025345986031e-06	2.02521121655026e-05	4.00143650052136	UP
RNPS1	1.29287788235294	9.08273571428571	5.45865120347621	2.46815417685357e-06	2.0557261270311e-05	3.98613987437497	UP
MARCKS	0.767991058823526	11.2922095238095	5.45809062582038	2.47268412259206e-06	2.05588059580551e-05	3.98432738206891	UP
PPWD1	0.964538352941176	8.49935238095238	5.45806605301373	2.47288288079129e-06	2.05588059580551e-05	3.98424793251564	UP
RHCE	-0.249757411764707	6.83053571428571	-5.45800656985988	2.47336407858028e-06	2.05588059580551e-05	3.98405560999036	DOWN
CDH13	-0.290705411764706	6.76430952380952	-5.45799331492636	2.47347131900968e-06	2.05588059580551e-05	3.98401275382978	DOWN
POLG2	0.507735764705881	7.7813880952381	5.45760876378945	2.47658458320806e-06	2.05667264685182e-05	3.98276942130462	UP
PMF1	0.603337882352939	8.05557619047619	5.45755858846792	2.47699108169986e-06	2.05667264685182e-05	3.98260719524698	UP
HELLS	0.179010588235293	7.15621666666667	5.45735723253514	2.47862304653388e-06	2.05696190164191e-05	3.98195617680477	UP
DYRK1A	1.20397176470588	8.7999619047619	5.45493006734711	2.49837920676431e-06	2.0722839952587e-05	3.97410903367877	UP
NFIA	0.334217411764707	7.17739047619048	5.45433559872316	2.50324175889311e-06	2.07524310327274e-05	3.97218717237819	UP
RAB37	0.665000470588236	8.47924285714286	5.45272633790419	2.51645221752585e-06	2.08511617300164e-05	3.96698475061272	UP
SP140	0.452298588235292	8.54564523809524	5.45059351815555	2.53406741636289e-06	2.09766234286075e-05	3.96009014413217	UP
THAP1	0.475191529411763	7.73897142857143	5.45057610593606	2.53421172903489e-06	2.09766234286075e-05	3.96003385873043	UP
OR1N2	-0.240927764705885	6.83349761904762	-5.4489645903339	2.54760341114969e-06	2.10765847515094e-05	3.95482472194657	DOWN
MNAT1	0.285365176470588	7.26478095238095	5.44852259488373	2.55128866498057e-06	2.10961820724013e-05	3.95339603875427	UP
ILF2	0.948227764705884	10.7186904761905	5.4477334172782	2.55788182213763e-06	2.11397917481978e-05	3.9508451881759	UP
SLC7A13	-0.213192705882355	6.79593571428571	-5.4459839043665	2.57255851129467e-06	2.12439496719442e-05	3.94519046733252	DOWN
ACTN4	0.75973694117647	9.65392857142857	5.44591525450109	2.57313611939118e-06	2.12439496719442e-05	3.94496858533977	UP
HTR3C	0.250076705882353	7.09100952380952	5.44472276344326	2.58319012317814e-06	2.13159741111893e-05	3.94111442829355	UP
VRK1	0.273645176470591	8.15815714285714	5.44338187470435	2.59454192066199e-06	2.13886231913676e-05	3.93678080909631	UP
GDF3	-0.360828470588235	6.82290238095238	-5.44331575635854	2.59510295117519e-06	2.13886231913676e-05	3.93656712562287	DOWN
CKS2	0.449254117647059	8.10798095238095	5.44321027226416	2.59599825942028e-06	2.13886231913676e-05	3.93622621947815	UP
CYP24A1	-0.316214117647059	6.78692857142857	-5.44256968217765	2.60144193710065e-06	2.14224599393822e-05	3.93415596724633	DOWN
CLP1	0.973987294117647	8.38148095238095	5.44229750739201	2.60375828693028e-06	2.14305221099424e-05	3.93327636757298	UP
SEC22A	-0.327928705882355	8.47063095238095	-5.44213413754847	2.60514963408261e-06	2.14309665740112e-05	3.93274840120699	DOWN
OR8B4	-0.275630117647061	6.87827142857143	-5.44105226751737	2.61438209883199e-06	2.14958815463226e-05	3.92925215968842	DOWN
IL26	-0.281112	6.79352857142857	-5.44011108887031	2.62244037539213e-06	2.15510805208507e-05	3.92621067702454	DOWN
FAM104A	1.73604870588235	9.54950238095238	5.43668689869329	2.6519667657132e-06	2.17825563406223e-05	3.91514589356196	UP
KPRP	-0.289128941176469	6.81454761904762	-5.43618265076644	2.65634265442485e-06	2.17990432538463e-05	3.91351658365489	DOWN
ACSBG2	-0.251604941176471	6.8162119047619	-5.43614212714091	2.65669463181041e-06	2.17990432538463e-05	3.91338564606792	DOWN
PSMC1	0.341596000000001	11.615369047619	5.43507450553101	2.66598442167209e-06	2.18640738778379e-05	3.90993606627774	UP
TRIM6	-0.257343764705883	6.84006904761905	-5.43462870305628	2.66987306942988e-06	2.18847651854802e-05	3.90849567171487	DOWN
KIF13B	0.859969647058822	8.25723095238095	5.43438093497697	2.6720367382621e-06	2.18913030320297e-05	3.90769513760878	UP
EXTL3	0.27568682352941	8.11425952380952	5.43371736586838	2.67784003300239e-06	2.19276374700375e-05	3.90555118731913	UP
MCOLN2	1.0949374117647	8.62488095238095	5.43347807951213	2.67993580146736e-06	2.19335910206918e-05	3.90477807853706	UP
ZNF707	0.245694823529411	7.5090119047619	5.4316595264133	2.69591679399106e-06	2.20531223194011e-05	3.89890270834471	UP
HEG1	0.609745882352938	8.1862619047619	5.43094515602344	2.70222037826712e-06	2.20934089600666e-05	3.89659481276493	UP
SDHAF2	-0.260934588235292	11.2837476190476	-5.42914467982202	2.7181727802193e-06	2.22125032141837e-05	3.89077828716217	DOWN
LIN52	0.261130117647056	7.41315952380952	5.4289119548076	2.72024156543909e-06	2.22180790449345e-05	3.89002648077989	UP
PPP1R14B	1.22328188235294	8.94656190476191	5.42674993466809	2.73953556080837e-06	2.23642676321722e-05	3.88304243680942	UP
CCPG1	0.677425647058824	8.3647880952381	5.42244342228772	2.77837323926548e-06	2.26697714660027e-05	3.86913233315485	UP
PDE8B	0.205143529411762	7.12841428571429	5.42180125552092	2.78421121307404e-06	2.27058446257056e-05	3.86705828025014	UP
SLC36A2	-0.235508705882354	6.77941904761905	-5.41813036907366	2.81781818677628e-06	2.29682280992319e-05	3.85520293017244	DOWN
NAB2	0.576349176470588	7.76117619047619	5.41737282925787	2.82480347453533e-06	2.30134599285352e-05	3.85275657507521	UP
TARBP1	0.303197647058822	8.29364285714286	5.41691140816364	2.82906667503439e-06	2.30364804204401e-05	3.85126651640736	UP
CEPT1	0.724772941176469	8.23994047619048	5.41391064135656	2.85694800430918e-06	2.32516971909876e-05	3.8415767100772	UP
ESCO2	-0.384070117647056	6.80031904761905	-5.41244721709114	2.87064413121533e-06	2.33513056866628e-05	3.83685147643344	DOWN
ZNF444	0.495122117647058	7.66887857142857	5.41091634302907	2.88504133333948e-06	2.34565131236759e-05	3.83190868310085	UP
SNX30	0.990259999999997	8.63695952380952	5.40700519002613	2.92215060591867e-06	2.37461782250744e-05	3.8192816520041	UP
TSTD1	0.714722588235293	8.32664047619048	5.40680411386834	2.92407119376297e-06	2.37497419564377e-05	3.81863252549918	UP
NAALADL1	0.303272705882353	8.49104523809524	5.40553345276034	2.93623700465539e-06	2.38364731507612e-05	3.81453059239905	UP
SOX8	0.431121882352939	7.59798571428571	5.40368236960406	2.95405004432131e-06	2.39689377013919e-05	3.80855523791088	UP
DEFB116	0.139222588235294	7.0921	5.40333237859581	2.95743006833298e-06	2.39842190511316e-05	3.80742549469764	UP
ARSI	-0.235997411764707	6.78234523809524	-5.40214013051007	2.9689730175439e-06	2.40656512929393e-05	3.80357710503956	DOWN
LPIN2	0.772624705882351	8.24786904761905	5.39953476500564	2.99435329450813e-06	2.42591059375596e-05	3.79516789327752	UP
PDE4B	0.726856705882348	8.7175119047619	5.39555907070053	3.03349865408473e-06	2.45638281615502e-05	3.7823370617633	UP
RAMP1	-0.298808705882354	7.08749761904762	-5.39423062210223	3.04669176050393e-06	2.4658199728321e-05	3.77805009283096	DOWN
RAD54L2	0.310598117647059	8.62001428571429	5.39378520795515	3.05112800970236e-06	2.46816387458255e-05	3.77661275968699	UP
SAFB2	1.65298894117647	9.61593095238095	5.38921678692102	3.09700074513168e-06	2.50400791830147e-05	3.76187182135148	UP
UBE4B	0.894991529411765	8.73629047619048	5.38762123356773	3.11318300089854e-06	2.51582236961165e-05	3.75672394748798	UP
HRH3	-0.495816470588234	6.85375238095238	-5.38679291728951	3.12161695302389e-06	2.52136651573628e-05	3.75405158095274	DOWN
TLE4	1.10812847058823	8.63817619047619	5.38625336213058	3.12712292899312e-06	2.52409307263086e-05	3.75231087176918	UP
CRIP3	0.207819529411763	7.09872142857143	5.38615352368407	3.12814280327295e-06	2.52409307263086e-05	3.75198877693277	UP
FAM153B	0.924602117647058	8.01823571428571	5.38597347099033	3.12998292103589e-06	2.52430680974334e-05	3.75140790066402	UP
XRRA1	0.237947764705883	7.20167619047619	5.38478615898888	3.14214406193733e-06	2.53283996944395e-05	3.74757754236839	UP
HSPD1	1.00094047058823	9.52417857142857	5.38379037138094	3.15237967572515e-06	2.53981318770716e-05	3.744365168177	UP
OGT	1.52321223529411	9.27471428571429	5.38315618409373	3.15891568595249e-06	2.54380019434114e-05	3.74231935660163	UP
PRSS23	1.37712705882353	8.76432857142857	5.38232294303638	3.16752363157653e-06	2.54945083857428e-05	3.73963148469946	UP
SNAP23	0.942689176470585	8.47241666666667	5.38151181572278	3.17592550396684e-06	2.55493003017412e-05	3.73701501627185	UP
SIAH2	0.580288470588233	8.70476666666667	5.38098824041567	3.1813605873567e-06	2.55801823444009e-05	3.73532614580923	UP
FASTKD3	0.538916470588235	8.01259285714286	5.37703004812715	3.22274943570696e-06	2.5899979792981e-05	3.72255932347906	UP
EXOC3	0.279988941176468	8.71279285714286	5.37407130376845	3.25403642094748e-06	2.61335005340724e-05	3.71301720117982	UP
OR5AC2	-0.303318352941177	6.78186428571429	-5.37397421741099	3.25506814764484e-06	2.61335005340724e-05	3.71270410749879	DOWN
SFN	-0.244674352941177	6.86105714285714	-5.37114339035593	3.2852943066106e-06	2.63629650793364e-05	3.70357540947935	DOWN
MCCC1	0.879352705882351	8.67744047619048	5.37063173568692	3.29078716689747e-06	2.63938260007667e-05	3.70192554260418	UP
ORMDL1	0.853088470588233	9.94728571428571	5.36873192043063	3.31126252238528e-06	2.65447633422832e-05	3.6957996932578	UP
[truncated: 6,072 more rows]
