# Supplementary material for: FLOT1 and EEF1D: ac4C-related genes bridging Alzheimer’s disease and sleep deprivation
Source: Front Aging Neurosci. 2026 Jun 18;18:1825164. doi: 10.3389/fnagi.2026.1825164 (PMC13323225; doi:10.3389/fnagi.2026.1825164)
Supplement: SUPPLEMENTARY FIGURE 1 — Screen candidate key genes. (A) PPI network; (B) Cluster 1; (C) Cluster 2; (D) Cluster 3; (E,G) represent the error plots of Lasso cross-validation for AD and SD, respectively. A positive coefficient indicates that high expression of the gene increases the risk of the outcome, while a negative coefficient indicates that high expression of the gene reduces the risk of the outcome. Curves (in different colors): Changes in the regression coefficients of genes under different λ values; as λ increases, some curves gradually decrease to 0, indicating that the corresponding gene is eliminated by LASSO; (F,H) represent the gene coefficient plots of Lasso for AD and SD, respectively. Lines and labels in different colors: Each point represents a model corresponding to a λ value; colors and labels indicate the number of variables retained under that λ; (I) Venn diagram. [file Data_sheet_1.zip › Supplementary material/Supplementary Table 15.csv]

TF	CD4_T.Disease	CD8_T.Disease	NK.Disease	NK.Control	CD4_T.Control	CD8_T.Control
ATF3(+)	0.182537888720421	0.0915707086169445	0.0362321519844545	0.0491366062507164	0.110169252650399	0.062644994244452
ATF4(+)	0.335319845680084	0.199427582625423	0.0629695489240543	0.0993765068779315	0.230674158087907	0.12803502061577
ATF7(+)	0.129392620143711	0.101838692809261	0.0406108254010807	0.0543794118876673	0.0936079654051681	0.0643628621620672
BATF(+)	0.185825245429543	0.165119222796801	0.0649897996637862	0.125606794447142	0.157530861509202	0.143260108102185
BCLAF1(+)	0.31609763664863	0.193560001031992	0.0595402431790217	0.111834304245065	0.249452081696527	0.147660397446356
BPTF(+)	0.0743562294192583	0.0511277311390265	0.0347655009207842	0.0352749857093239	0.0512942061618888	0.0376141183218708
BRCA1(+)	0.331501022417864	0.178222204666753	0.0503904220477999	0.0736896345703364	0.174441090996897	0.10156615714825
CCNT2(+)	0.0844219496140451	0.0617604215061826	0.0283264034924282	0.0534725474395381	0.081679599889975	0.0628444607213842
CEBPB(+)	0.373109783726475	0.287077210671389	0.10814654819882	0.074566045507418	0.110126213284248	0.0796975416308505
CEBPD(+)	0.160269106305226	0.171130257478992	0.146261937157501	0.16157312208038	0.135164937129509	0.0989961818420946
CEBPG(+)	0.267047703213395	0.183444358175433	0.067283220169633	0.113300444662937	0.20488480839704	0.13046819987006
CHD2(+)	0.349614110532464	0.200147658547132	0.0612324897019924	0.100048430837084	0.240241126001547	0.132928558980887
CLOCK(+)	0.281755341729706	0.21728032461628	0.079240145330069	0.1146063259147	0.188561309769286	0.130027114159187
CREB3L2(+)	0.297954326858526	0.206377772419225	0.0833213891470214	0.135961236273542	0.210051491580894	0.134854393865215
CREB3L4(+)	0.235967822638919	0.131307180023646	0.0460194023941678	0.0841698544185644	0.190721541405233	0.10647847880764
CREM(+)	0.18269985838238	0.123578645631337	0.0597666343457943	0.0810902042889051	0.143683129007794	0.0883849928521452
CUX1(+)	0.14395890539699	0.11423895703634	0.0485719722086594	0.08650864389914	0.126150287220465	0.102511108956245
DBP(+)	0.129690452738285	0.089928564997092	0.0392143470244792	0.0468013524600923	0.0782465116157423	0.0495666710868492
DDIT3(+)	0.0917928377861191	0.0703322608353933	0.0264951012068497	0.0609932286973288	0.108670183453986	0.0767932583194744
DRAP1(+)	0.33333965935884	0.230376343917595	0.0791822983099066	0.113735076674774	0.210889315755408	0.134148826060415
E2F2(+)	0.202251500281199	0.126972906704605	0.0471388784975686	0.063062768488053	0.133101821472705	0.0767124343930879
E2F3(+)	0.168220234291577	0.125572728782697	0.0469104085473788	0.0775724645821136	0.14888027108732	0.097525305241198
E2F5(+)	0.122569930264025	0.0842002716982325	0.0296387650336851	0.0585406582380625	0.119502816397166	0.0767334016565283
EGR1(+)	0.298275913630451	0.193249942775928	0.0692707969331164	0.084159284435677	0.206898790539043	0.112836557739678
EGR2(+)	0.033067062520215	0.0339398083293621	0.0196468026912835	0.044168014035505	0.0441771312268238	0.0478860028573552
ELF1(+)	0.351071499661917	0.202989651086202	0.0615920598675036	0.0983742214238869	0.244324400192422	0.133604050937699
ELF2(+)	0.327575779888547	0.203696237387729	0.0662141951206985	0.111658948612693	0.234938084109115	0.139399975402035
ELF3(+)	0.178584737194476	0.134322464279914	0.0483773748366128	0.0942736241475666	0.169634575796105	0.115592998781545
ELF4(+)	0.26817599935213	0.189802653866898	0.063908585014921	0.108357907928083	0.190558254764521	0.125226561187446
ELK1(+)	0.294866117943392	0.198922190651801	0.0641468661264202	0.0998211239061561	0.199031273587242	0.124058830200534
ELK3(+)	0.222310319865885	0.17496104949278	0.0561142638935217	0.0912582402865426	0.161086868990963	0.122374327954229
ELK4(+)	0.329861594856863	0.211119927021242	0.07149499391604	0.102114447557564	0.213692929527181	0.130135850572075
EOMES(+)	0.138422900264729	0.342599929120251	0.120770936444965	0.155309505077796	0.0918494065773575	0.203407683653875
EP300(+)	0.212452864274685	0.146532925785439	0.0483008005722615	0.0957762519756192	0.18241401834764	0.118405792750822
ERF(+)	0.288934611424634	0.187792439827729	0.0719874154950929	0.119301422651008	0.21088862468741	0.133029021531788
ESR2(+)	0.121943356722028	0.0818642581691913	0.03358618203424	0.0704192390076712	0.131083072804019	0.0901737772291535
ETS1(+)	0.3699024357549	0.213059822569007	0.0659522779411029	0.0930155645368878	0.222243439792137	0.122211458117761
ETS2(+)	0.186071148156742	0.123838088927946	0.0466517686902578	0.0776403692882213	0.135192527478358	0.0934048290974279
ETV1(+)	0.230786917719211	0.194352359446453	0.0798140639093228	0.0930691455003029	0.141764679763276	0.102247673547934
ETV2(+)	0.301369760474942	0.175289801868487	0.0534071273255374	0.0794880993829727	0.196127759874198	0.109434583079291
ETV3(+)	0.257355723725985	0.184924489546819	0.0625856134702647	0.111846250499744	0.211953452767727	0.138383171006776
ETV6(+)	0.194250284319004	0.160056763244609	0.0587592970741733	0.0986710757278743	0.146308771341335	0.113905661021454
ETV7(+)	0.326796460197221	0.197350518065186	0.0670781515337833	0.100017510863718	0.220914919792728	0.126868372858439
FLI1(+)	0.36262614020619	0.224181594171801	0.0718573494867925	0.0962971463261089	0.213728812752046	0.123760015419472
FOS(+)	0.352195145727344	0.214669407670498	0.0658492855671435	0.0984249541348334	0.226186141030695	0.133763587048668
FOSB(+)	0.334226903738919	0.226024742581062	0.0727393019161088	0.104456163266671	0.210288656285574	0.139977682548414
FOSL2(+)	0.24878135894408	0.262089536102782	0.105036383000496	0.15299155344175	0.168318239932437	0.16531649462365
FOXJ2(+)	0.21663040461635	0.148176534189192	0.0497858607051583	0.0762090637853194	0.143051491973367	0.0960568308275096
FOXJ3(+)	0.304245978084348	0.188192251840838	0.0577329280665704	0.103294767101053	0.227616835808148	0.136679209572709
FOXO1(+)	0.262477486853534	0.154157651510376	0.0599103775652537	0.0851046856101771	0.195314771200392	0.104812367777575
FOXO3(+)	0.219416492176797	0.172019427916812	0.06598274281524	0.0989179304703989	0.145507905983939	0.105924227264575
GABPA(+)	0.157770089228228	0.091710487232164	0.0346708419814847	0.0526910692125445	0.145877318937783	0.068805563115425
GABPB1(+)	0.303666454738953	0.199461057320201	0.0571446552402887	0.0878734747982023	0.204873281192861	0.129864730207038
GATA3(+)	0.283263174447037	0.149493967183622	0.037520289912818	0.0709326512033854	0.209419642667004	0.11770254535574
GATAD1(+)	0.289153021047141	0.194778769009453	0.0603131072428166	0.0891894825763057	0.188921185102333	0.113651725796571
GFI1(+)	0.0372001610775009	0.0347603795390354	0.0195762068520464	0.0220955330621764	0.0339036321783338	0.0304744434896042
GLIS3(+)	0.197631581960617	0.106022526413731	0.0318120857107822	0.0675620223934456	0.187874904427086	0.10137569014772
GPBP1L1(+)	0.15129399499719	0.0858636474126411	0.029557010232542	0.0553001063796476	0.121128814237755	0.064873392241004
HLF(+)	0.289801404208794	0.156573850581258	0.0527974151577947	0.0987513185173037	0.244310294159263	0.124527902626032
HLTF(+)	0.292218831647713	0.185228101275284	0.0606765912445134	0.096651415332507	0.197027579550623	0.11592910738672
HMG20B(+)	0.324145277616354	0.176154090805667	0.0492615715872229	0.0776333894204262	0.218968423178425	0.113140472136884
HOXB2(+)	0.308123795256786	0.221390940387056	0.0754678620288984	0.113951836243077	0.186000391616779	0.129307880045003
HOXB4(+)	0.171941292991318	0.126520127353457	0.112847889107887	0.0981325814256422	0.135357173473445	0.100340311050771
HOXB7(+)	0.111881826673415	0.104743057129605	0.0453739994191678	0.0758497794489262	0.0940988814810447	0.0943917845476067
IKZF2(+)	0.146913210874777	0.101494801874077	0.0373632945302161	0.0403498725392216	0.0814358250614132	0.0591182866183164
ILF2(+)	0.064213062910112	0.0580811985474782	0.0225093054676611	0.0203533113863792	0.0409235600968275	0.0335621710173354
ING4(+)	0.134852825816794	0.102046101956324	0.0373289906476677	0.0733776016316564	0.128530319419711	0.0831467191386311
IRF1(+)	0.206334049977389	0.129590118346348	0.0489572084513831	0.095860230893396	0.193522553114639	0.116247738375784
IRF7(+)	0.303508014864848	0.174152750370733	0.0595910541922928	0.102092829516959	0.217237772979451	0.123597935773731
IRF8(+)	0.0522799460849491	0.0441751607414309	0.0225656842595584	0.0422039535651617	0.0586496490474031	0.0465480113495518
IRF9(+)	0.262816111655146	0.188169254774004	0.0711763764349524	0.118810992765653	0.198323633861821	0.132400303785865
JUN(+)	0.354397951325356	0.222821864399642	0.0698268814513049	0.0984222444112309	0.214973482532402	0.131338326108007
JUNB(+)	0.373599472123078	0.199821873630815	0.057280775269655	0.0857666969265288	0.239689692995503	0.123713677337029
JUND(+)	0.372923128584562	0.23713188778507	0.0740574628735422	0.0881523021931526	0.190249095799382	0.119670598680574
KLF10(+)	0.298276252723576	0.232925062085261	0.0649966347055165	0.109692579988459	0.210788411821714	0.16084504312298
KLF12(+)	0.359758587709875	0.213273309937022	0.0640983365436245	0.0935761394610851	0.216929409303576	0.124481476912736
KLF2(+)	0.357164761486875	0.235390836185236	0.0767074340189988	0.0992898817722085	0.20171745087912	0.123898843072379
KLF3(+)	0.363847664789713	0.242526167060124	0.0801262002918695	0.0972418133385263	0.188871319701056	0.119613989217016
KLF4(+)	0.352145727796716	0.191284795031242	0.0632222652197557	0.0960615960459168	0.20172973056838	0.121539024616623
KLF6(+)	0.317699533944096	0.22263427121365	0.0710922289351028	0.11570626167804	0.226323455216037	0.149955818725432
KLF9(+)	0.139032719314606	0.0809114548737551	0.0304788912058119	0.055638330038917	0.12511730364181	0.075536883477635
KMT2B(+)	0.231335280959947	0.198960328534339	0.0734134698145927	0.10742135299228	0.181024022524672	0.130053614992395
LCORL(+)	0.295990333355179	0.185281724613668	0.0599483797194665	0.0983623148983815	0.21994614721829	0.126326802889793
LEF1(+)	0.398032682926601	0.171718211012075	0.0513279096811584	0.076004488085739	0.243970746138629	0.10290136034962
MAF(+)	0.101730756801534	0.0900034429402563	0.0410398712225254	0.0651690563607545	0.0816085262753041	0.0654682812887628
MAFB(+)	0.171785079501369	0.140710747329853	0.0443075273308033	0.0584854403802433	0.122985026268893	0.0958002800370472
MAFF(+)	0.199493931293371	0.242080557031413	0.0838556625912031	0.0764812620779712	0.0668718515059364	0.0618474009710537
MAFG(+)	0.233591133219072	0.153730420346018	0.051247883692123	0.0865081903448347	0.188790525965289	0.113050767143319
MAX(+)	0.10982505379617	0.0389790871011791	0.0286107293075092	0.0423000769891014	0.0897810080220732	0.0299781524032797
MEF2C(+)	0.0639382264241704	0.0552883557314839	0.0544024382478927	0.10048494105272	0.0724753804359172	0.0486272573385068
MEF2D(+)	0.140353047771278	0.100103517166634	0.0391868140982091	0.0653404580260126	0.121737447594587	0.0708166800693892
MEOX1(+)	0.130285077694336	0.0826915678020217	0.029270497132682	0.0630069482089739	0.144274042193776	0.0821878469179667
MGA(+)	0.0986063459805229	0.10780823594305	0.0545411197553396	0.0767206147871315	0.0618543623421922	0.0591169923098313
MXD1(+)	0.0981189519048039	0.0839070336960561	0.0352729092692203	0.0605345196615799	0.0898385579941356	0.073646886354115
MXD4(+)	0.232564281164496	0.141625793395808	0.0506555939422136	0.0835598044332259	0.180531067430321	0.105057731767751
MXI1(+)	0.222237116002741	0.140223101259833	0.0493831311654844	0.0785981569688546	0.166381493076593	0.0983741709244608
MYB(+)	0.232103786629357	0.133058646266306	0.0560068826616278	0.0547863023730787	0.0952758220517383	0.0685287693807536
MYC(+)	0.397340540539005	0.104299931491839	0.0261943965944061	0.0424318126529436	0.265175581066899	0.0657048730713827
MZF1(+)	0.160934275178619	0.132739044508683	0.0582151749178242	0.0830855821901502	0.144956415662939	0.0918141948073551
NFAT5(+)	0.138983169353204	0.0827585551048651	0.038867373410021	0.0448160296564251	0.083034476442411	0.0480619282742243
NFATC2(+)	0.343264377628581	0.274252825992515	0.0969532218404476	0.0970168284487664	0.145763501032741	0.113797953658676
NFATC3(+)	0.169371225378755	0.156475270453193	0.0659547470629716	0.0906197404550152	0.132520889019712	0.108955656891477
NFE2L1(+)	0.150257536394255	0.12732378563413	0.0439355480998419	0.0779067911775954	0.120531413072794	0.0967378340044729
NFE2L2(+)	0.0890998129289151	0.0492272824661771	0.0246488110100885	0.0263788209566307	0.0911990792628676	0.0460036392378815
NFIA(+)	0.216316035229767	0.176574321821229	0.0734307755115364	0.126572214479527	0.170050936466585	0.125779752151082
NFIC(+)	0.334702926665529	0.211469971379463	0.0664971798605801	0.103281770238942	0.230041387395041	0.1343532507853
NFKB2(+)	0.328278921721208	0.168510897455251	0.0629008407889901	0.0908745909704628	0.17589346635918	0.101756967301794
NFYA(+)	0.128890296397617	0.0877751535667284	0.0321232818990255	0.0287214130537555	0.0840948562551604	0.0466200386930314
NFYB(+)	0.124526949360296	0.0784479861856865	0.0284365743868594	0.0474742968385464	0.12262607118539	0.0609856675509637
NFYC(+)	0.155535694115784	0.11171889937391	0.0535016024243511	0.0827784630345892	0.129147716715289	0.0875983738970184
NR1D1(+)	0.362514523055487	0.182085363658692	0.0538519072315742	0.0894567401041348	0.237203861108419	0.1208099055979
NR2C2(+)	0.307766725222696	0.219015236734748	0.0666126643660518	0.097639761693839	0.187564283434712	0.128341242297924
NR3C1(+)	0.0968366550710282	0.0561805581506832	0.0178182075607125	0.0450446533027953	0.0904985207649612	0.0495694319518347
PBX1(+)	0.20757112293583	0.136041093345126	0.0486163943420809	0.0774669841137706	0.165082282762631	0.107590214896269
PHF20(+)	0.298998450433863	0.206977077790015	0.069883809556082	0.114001973955906	0.225566866041062	0.14081915441172
PPARD(+)	0.0814728602066548	0.0649668693341414	0.0321362686569596	0.0643362713809071	0.098035780631696	0.0677341896788546
RARA(+)	0.244028668551384	0.158740344586834	0.0549571394404622	0.0782846580550948	0.163796606496028	0.106269878100214
REL(+)	0.269003071426322	0.212436440128838	0.0715366058081377	0.12894099138176	0.212351602841635	0.162955711417923
RELA(+)	0.213705961620719	0.154320703111058	0.0571786941433897	0.0910040451614295	0.174650841841995	0.113280826224583
RELB(+)	0.403441006048573	0.267569459913776	0.0917026542840602	0.0561405256091054	0.0955401642110719	0.0709116833731057
RFX1(+)	0.209579269539298	0.117458044507769	0.0413126320360546	0.0694711995929774	0.16611669878848	0.0835564193532889
RFX2(+)	0.213991108424131	0.133940245837816	0.0523379039234421	0.09305629019297	0.149597954979599	0.102733228321879
RFX3(+)	0.253102924865888	0.153654999280373	0.0505614542154645	0.070101848323038	0.178702966166596	0.0983628629958777
RFX5(+)	0.233247405432352	0.178883964209961	0.0581614687895992	0.09598391662059	0.172331526362434	0.123117147516729
RFXANK(+)	0.227707630464414	0.152167475791049	0.0528473239521385	0.09253450679167	0.172992254403812	0.117566861516588
RFXAP(+)	0.111215935944792	0.0819707177909018	0.0245330139283747	0.0632365858863733	0.109130082562148	0.0764914727557662
RORA(+)	0.31545963864036	0.232828836745145	0.0708607671142915	0.108913682469552	0.207085055929422	0.146687968295047
RREB1(+)	0.109993675900934	0.0981838965689896	0.0395511942089444	0.0559888776877343	0.0878544286184374	0.0720267953608251
RUNX1(+)	0.0389821332070726	0.0301386439704332	0.0269175923570097	0.0250987473008026	0.0269097460946031	0.0259951969364346
RUNX3(+)	0.103909181464356	0.246968418141763	0.126703856623775	0.150718213888781	0.0803341633041195	0.137302149898412
RXRA(+)	0.238490599194685	0.161802934348879	0.0688206040303022	0.0971419919037091	0.175368744824205	0.105422857798396
RXRB(+)	0.116723914687439	0.0650125522858178	0.029261825000126	0.043427817403091	0.0852098655542195	0.0457529757146754
SETDB1(+)	0.235903085869644	0.134574628288538	0.0462448142369882	0.0696815934558005	0.172375021354184	0.0943828066914224
SIRT6(+)	0.144846110605897	0.107023803847139	0.0296559210205071	0.0381699381496655	0.0946923669925946	0.0601753956054182
SMAD7(+)	0.0939153042510235	0.0769287546686908	0.0379576167130159	0.0514026642801846	0.0800916464708834	0.0601373919644997
SMARCC2(+)	0.332757899606246	0.218882407907596	0.070987070844953	0.109916678425049	0.222516698328911	0.138540984757647
SOX13(+)	0.0411536551453997	0.0511593802396267	0.0349229001866705	0.0300660427263012	0.0225256338284946	0.0229998826590365
SOX30(+)	0.152681813904115	0.118293174987877	0.0519600229331909	0.079612270588229	0.129357141901214	0.0893757208025517
SP2(+)	0.111846954990359	0.0891134977191271	0.0368843090156084	0.0789927002585643	0.136815476203468	0.0975315521795906
SP3(+)	0.0166561719850031	0.0163730769814413	0.0103598857901261	0.0208238074677874	0.01978172771322	0.0227622366470116
SPI1(+)	0.199691969437938	0.196871373658307	0.128281604040381	0.194328298836405	0.145134444829467	0.118259190484485
SREBF1(+)	0.136781507352762	0.0902233718344387	0.0410557949272495	0.0530499501962167	0.108303259717953	0.068204087518265
SREBF2(+)	0.0637356100605284	0.0574391219953647	0.0299286072336157	0.0466932426829794	0.0793824169657995	0.0557626062985578
STAT1(+)	0.289617770516686	0.209434360472419	0.0670144673774742	0.103220479435182	0.198140924079445	0.129750515960885
STAT5B(+)	0.0835405181155946	0.0571288351284496	0.016939609884847	0.0497236425986883	0.111197634450517	0.0699075934922748
STAT6(+)	0.0912416313374035	0.0594629296048471	0.0502979710264503	0.0622619288716558	0.0806687021187352	0.0484941043136073
TAF1(+)	0.0408585616166478	0.0333158993019919	0.0175706434332924	0.0179323850845401	0.0316563604417408	0.0208842358512795
TAF6(+)	0.207483849986901	0.132996385747376	0.0415564256943144	0.082260803979157	0.161352925447735	0.0987302946144745
TBP(+)	0.253464543550942	0.202672317220447	0.097132531383156	0.147633780763376	0.175497432523216	0.125412572293682
TBX19(+)	0.21208341145128	0.155457001019735	0.0536141554493493	0.0845027623593976	0.16818893996012	0.112302895214219
TBX21(+)	0.313239068583855	0.252612316729147	0.0937868354020417	0.126740982655781	0.183835827586613	0.139329356523682
TCF12(+)	0.0839077402400416	0.0507805356363107	0.0229117324484235	0.0250405945008576	0.0629087220112313	0.0331777358854193
TCF3(+)	0.0353657818383836	0.0521528323399814	0.0359094668917539	0.051045834001664	0.0389622324009183	0.0610117332549399
TCF4(+)	0.083773591216771	0.105769653512138	0.0963429598316456	0.105329320731333	0.0474579040857298	0.0566170283550637
TCF7L1(+)	0.151165082553344	0.123739529385943	0.0528436203651482	0.0593305559854984	0.107997004958966	0.0793890575630946
TCF7L2(+)	0.271453451324112	0.164240431606488	0.0485879218713906	0.0875659841644914	0.216419420895353	0.116541323226893
TFAP4(+)	0.233515799183694	0.162656769342971	0.0634629298351479	0.0891730164387463	0.138934727557887	0.0907073944234648
THAP11(+)	0.285258914510908	0.197972409016426	0.0710133844578176	0.117888443063208	0.210390835186134	0.138659523542386
USF2(+)	0.326317455544222	0.1988249807502	0.0643693811041137	0.106330931301794	0.224362562226715	0.131154172967998
XBP1(+)	0.353261777408024	0.252273999786303	0.0932335028481924	0.102594563848018	0.160258309260889	0.111173304990857
YY1(+)	0.333153267506225	0.221353794188434	0.0757184073827704	0.0926570508032677	0.178523534710878	0.111590913334064
ZBTB11(+)	0.149995230112945	0.084758048946021	0.0359291483746217	0.0706830748693782	0.141307234093598	0.080279163154419
ZBTB25(+)	0.157508496391888	0.108096486147805	0.0368580249958574	0.0562201486780469	0.122367828209188	0.077618080221767
ZBTB3(+)	0.162469595316247	0.14530108334136	0.066709551511662	0.0822676035071033	0.0925756663078302	0.0829019495197603
ZBTB33(+)	0.269426265253491	0.167190185549005	0.060503182030442	0.0918303756101079	0.203055361781223	0.115557456518814
ZBTB7A(+)	0.320700513812738	0.235876525739536	0.0683435564999816	0.0957965234683882	0.193194782377592	0.140154845232704
ZBTB7B(+)	0.119813287577304	0.0849957895868337	0.0288318898557977	0.046445080970014	0.101830568680427	0.0691659281499872
ZEB1(+)	0.228826241436117	0.113007286656167	0.0406608428527978	0.0710341019539662	0.188226466395775	0.0858965000075316
ZFP14(+)	0.188069900722488	0.132378280155861	0.0477374438392087	0.0820878676528518	0.162809521659512	0.103709286922863
ZKSCAN1(+)	0.25433629133876	0.157895439413829	0.0542072621387606	0.0897265795987164	0.172224746830316	0.106863868539653
ZNF12(+)	0.161239188869985	0.121266976656718	0.0495793714711162	0.0662609318646131	0.107516453932469	0.0795541008985547
ZNF14(+)	0.120436115052762	0.0800811776387812	0.0348156302331929	0.0762716707166531	0.150619727069586	0.0874687106987024
ZNF148(+)	0.329791661914008	0.181847385721547	0.0575137554005087	0.0918789287843398	0.214322238453265	0.117532458127309
ZNF197(+)	0.0713831985143654	0.0704269900532141	0.0422180420540679	0.0373611257988243	0.0696737043914529	0.0512612207228221
ZNF224(+)	0.0791186428937002	0.0388327242896572	0.0154878748535141	0.0273606633610444	0.0713419836091859	0.0369915995071841
ZNF23(+)	0.288685712392016	0.150763354527389	0.0539461927955407	0.0819037549225361	0.204480346907022	0.103006641119219
ZNF264(+)	0.0428058844273105	0.0490036439502698	0.0293422692652344	0.0510272275585301	0.040247899780435	0.0415225702450246
ZNF282(+)	0.204849857779089	0.161435795270913	0.0603961839660392	0.109205245808419	0.189743842981695	0.134604600198169
ZNF324(+)	0.0267535326927332	0.0229865003691894	0.0115337303820096	0.0219990200754384	0.0346064810115748	0.0287905705650849
ZNF333(+)	0.120389294278597	0.11274362085697	0.0369133554967468	0.0661222730404016	0.109333599000144	0.106385429778057
ZNF337(+)	0.125946462039992	0.0950427953757906	0.0386717261856384	0.0737453732764407	0.108029570322663	0.077216874547381
ZNF354B(+)	0.230949989632504	0.167550424568038	0.058360560608733	0.102389438997873	0.199753305689017	0.132701870725533
ZNF354C(+)	0.332392434505903	0.209399590740892	0.0684258734653648	0.0981875301275529	0.203628715318485	0.12122674694097
ZNF383(+)	0.143420092910978	0.108560943518778	0.0437875230944208	0.0509029009018588	0.0974935026171528	0.0656642946278961
ZNF394(+)	0.020800760144001	0.0195766264600209	0.0108533074300364	0.0200552345610562	0.0244792773153788	0.0181517369059808
ZNF410(+)	0.117304860154131	0.0986249372742769	0.0407218980056108	0.066469210716476	0.0869242295529479	0.0671886269189769
ZNF419(+)	0.127526559442895	0.0871166730693697	0.0378793362308204	0.0739014259912535	0.109652123199145	0.0851248328305403
ZNF432(+)	0.0888006086754728	0.0691517952684146	0.0250815587940094	0.0532326546323982	0.0953945328924224	0.0647622525103639
ZNF480(+)	0.0500491419036859	0.0369042129117567	0.0177942188280862	0.0249731939411252	0.0292570132777094	0.0276769613026446
ZNF486(+)	0.114828909357096	0.0655077593896211	0.0260856899517106	0.0337337252512004	0.0766587196561459	0.0455161273610284
ZNF497(+)	0.0926507827034214	0.0691368830124738	0.0238090769554249	0.0545293186137543	0.0831310452740313	0.05564842132246
ZNF507(+)	0.121964220191777	0.0783960589463006	0.0286590914666188	0.0429038976462413	0.0852346068372146	0.0536187635944771
ZNF548(+)	0.094322844859269	0.0801423364659687	0.0334564489990959	0.0529739209093057	0.0877868951478246	0.060254005182796
ZNF580(+)	0.284668728484417	0.188787349714823	0.0590550305180135	0.0886189401080706	0.199472171881879	0.115386461490595
ZNF587(+)	0.191305406886979	0.134615474841124	0.0534855482932882	0.0770393644282747	0.142825390404064	0.0950962322743077
ZNF597(+)	0.153560563617851	0.105599411004124	0.0357500467657904	0.0707915333307075	0.159277739577563	0.101548528738476
ZNF626(+)	0.16510525439529	0.107483671508314	0.042138071582325	0.0778390667879285	0.150258467836996	0.0948188623031131
ZNF629(+)	0.1760196469377	0.124261572875883	0.0429945116564814	0.0627703960685418	0.13514526940581	0.0782196226541797
ZNF639(+)	0.183064978835436	0.138196924850398	0.0567328158867495	0.0846230124957364	0.14296737348413	0.0928842464553058
ZNF669(+)	0.103506595322941	0.0939633875510788	0.039556997936175	0.0785688008417952	0.117428830294064	0.0962522774078077
ZNF672(+)	0.0419266669217844	0.0315886389473097	0.0346654484556511	0.0367309383934065	0.0447637962407181	0.0262622571103093
ZNF677(+)	0.0702768984583055	0.0430926618670801	0.0251227905135987	0.0298261474604951	0.0570800577145996	0.039169319904322
ZNF773(+)	0.2772037004787	0.161297808483983	0.0565205381094098	0.0711225690352911	0.155636971598651	0.0971150795069305
ZNF778(+)	0.111692045075426	0.10830351158475	0.0532340482227522	0.067453961950973	0.0716781344097233	0.0693796631462901
ZNF808(+)	0.0704165918760683	0.0519793866777126	0.0193686416669951	0.0573839860227014	0.108840122394285	0.0751961774925375
ZNF816(+)	0.0832684454365051	0.0667459109091394	0.0293201498392917	0.0514686349281216	0.0841443244572216	0.062044277265669
ZXDC(+)	0.123319235221191	0.0750851324749424	0.0266452022550177	0.0500404221668236	0.125983120341559	0.0672178078563248
