# Supplementary material for: FLOT1 and EEF1D: ac4C-related genes bridging Alzheimer’s disease and sleep deprivation
Source: Front Aging Neurosci. 2026 Jun 18;18:1825164. doi: 10.3389/fnagi.2026.1825164 (PMC13323225; doi:10.3389/fnagi.2026.1825164)
Supplement: SUPPLEMENTARY FIGURE 1 — Screen candidate key genes. (A) PPI network; (B) Cluster 1; (C) Cluster 2; (D) Cluster 3; (E,G) represent the error plots of Lasso cross-validation for AD and SD, respectively. A positive coefficient indicates that high expression of the gene increases the risk of the outcome, while a negative coefficient indicates that high expression of the gene reduces the risk of the outcome. Curves (in different colors): Changes in the regression coefficients of genes under different λ values; as λ increases, some curves gradually decrease to 0, indicating that the corresponding gene is eliminated by LASSO; (F,H) represent the gene coefficient plots of Lasso for AD and SD, respectively. Lines and labels in different colors: Each point represents a model corresponding to a λ value; colors and labels indicate the number of variables retained under that λ; (I) Venn diagram. [file Data_sheet_1.zip › Supplementary material/Supplementary Table 5.csv]

	x
1	NPEPL1
2	NOL12
3	TAF1C
4	SBF1
5	LMF2
6	MAZ
7	TRPC4AP
8	MBD6
9	NDUFA8
10	KATNB1
11	TMEM184B
12	ZNF598
13	STK25
14	TRIM41
15	CCM2
16	RAB40C
17	EXOC7
18	VHL
19	EHD1
20	MPDU1
21	PITPNM1
22	UNKL
23	ZNF787
24	ULK1
25	CLCN7
26	EEF1D
27	BRPF1
28	SRRM2
29	PPP1R14B
30	ZNF282
31	MGAT1
32	PRR14
33	GHDC
34	RAB24
35	TOM1
36	FADD
37	SRF
38	NISCH
39	GRN
40	STXBP2
41	REPIN1
42	RBM10
43	AXIN1
44	CCDC97
45	PNPLA6
46	RANBP3
47	FAM3A
48	CCNI
49	SAFB2
50	RRBP1
51	MFSD10
52	FLOT2
53	CPSF1
54	MTCH1
55	BAX
56	STRN4
57	IRAK1
58	CMAS
59	INTS3
60	VIM
61	PTOV1
62	POR
63	HGS
64	DHX16
65	STAT6
66	CEBPB
67	TKT
68	POLG
69	PIM3
70	FLOT1
71	PUM1
72	ILK
73	DCTN1
74	GPR108
75	EPN1
76	WDR6
77	STX16
78	ZNF692
79	CKAP4
80	TMUB1
81	XPO6
82	CBX6
83	MARK2
84	PCSK7
85	TTYH3
86	CCND3
87	JUND
88	ITGA5
89	SBNO2
90	GNAI2
91	CSNK1E
92	MLLT6
93	COPA
94	ITPR3
95	PCBP1
96	POLR2A
97	TRIM26
98	VCL
99	CDKN1B
100	TLN1
101	XAB2
102	NR1H2
103	P4HB
104	GATAD2A
105	IFI6
106	UNC93B1
107	NME3
108	ACTN4
109	ZNF385A
110	CCNY
111	PGD
112	RBCK1
113	G6PD
114	TRIM28
115	CTDSP1
116	DBNL
117	MOV10
118	LTBR
119	RBM42
120	FRAT2
121	METRNL
122	MXD4
123	RHOQ
124	WDR1
125	WBP2
126	LAMP1
127	CASC3
128	PLEKHG3
129	FLII
130	CYBA
131	CTSD
132	SF3B4
133	EEF2
134	DUSP1
135	CLPTM1
136	FAM89B
137	TMEM109
138	NUCB1
139	PACS1
140	PLXNB2
141	DDIT4
142	TRIOBP
143	ARRB2
144	MIDN
145	CAPNS1
146	ANXA11
147	PNPLA2
148	TSEN34
149	PNKD
150	ZYX
151	FURIN
152	TSC22D3
153	RARA
