# Supplementary material for: FLOT1 and EEF1D: ac4C-related genes bridging Alzheimer’s disease and sleep deprivation
Source: Front Aging Neurosci. 2026 Jun 18;18:1825164. doi: 10.3389/fnagi.2026.1825164 (PMC13323225; doi:10.3389/fnagi.2026.1825164)
Supplement: SUPPLEMENTARY FIGURE 1 — Screen candidate key genes. (A) PPI network; (B) Cluster 1; (C) Cluster 2; (D) Cluster 3; (E,G) represent the error plots of Lasso cross-validation for AD and SD, respectively. A positive coefficient indicates that high expression of the gene increases the risk of the outcome, while a negative coefficient indicates that high expression of the gene reduces the risk of the outcome. Curves (in different colors): Changes in the regression coefficients of genes under different λ values; as λ increases, some curves gradually decrease to 0, indicating that the corresponding gene is eliminated by LASSO; (F,H) represent the gene coefficient plots of Lasso for AD and SD, respectively. Lines and labels in different colors: Each point represents a model corresponding to a λ value; colors and labels indicate the number of variables retained under that λ; (I) Venn diagram. [file Data_sheet_1.zip › Supplementary material/Supplementary Table 10.csv]

id.exposure	id.outcome	exposure	outcome	snp_r2.exposure	snp_r2.outcome	correct_causal_direction	steiger_pval	SYMBOL
eqtl-a-ENSG00000026025	AD	eqtl-a-ENSG00000026025	AD || id:GCST90027158	0.239034536425079	0.000608083040398902	TRUE	0	VIM
eqtl-a-ENSG00000030582	AD	eqtl-a-ENSG00000030582	AD || id:GCST90027158	0.285354689199252	0.00342760908859568	TRUE	0	GRN
eqtl-a-ENSG00000031823	AD	eqtl-a-ENSG00000031823	AD || id:GCST90027158	0.026860995686041	0.000241253915833658	TRUE	1.7434957916303e-109	RANBP3
eqtl-a-ENSG00000051523	AD	eqtl-a-ENSG00000051523	AD || id:GCST90027158	0.172735621695076	0.000204801826824156	TRUE	0	CYBA
eqtl-a-ENSG00000076924	AD	eqtl-a-ENSG00000076924	AD || id:GCST90027158	0.163533348569594	0.00026279291816988	TRUE	0	XAB2
eqtl-a-ENSG00000076944	AD	eqtl-a-ENSG00000076944	AD || id:GCST90027158	0.094921801753567	0.000388318982572902	TRUE	0	STXBP2
eqtl-a-ENSG00000090372	AD	eqtl-a-ENSG00000090372	AD || id:GCST90027158	0.543131505499951	0.00031524989281259	TRUE	0	STRN4
eqtl-a-ENSG00000100106	AD	eqtl-a-ENSG00000100106	AD || id:GCST90027158	1.19377611847742	0.00101489144252068	TRUE	0	TRIOBP
eqtl-a-ENSG00000100258	AD	eqtl-a-ENSG00000100258	AD || id:GCST90027158	0.0541564079787327	0.000278657518102019	TRUE	2.06398788021924e-205	LMF2
eqtl-a-ENSG00000100284	AD	eqtl-a-ENSG00000100284	AD || id:GCST90027158	0.897133471687762	0.00115258821767546	TRUE	0	TOM1
eqtl-a-ENSG00000100991	AD	eqtl-a-ENSG00000100991	AD || id:GCST90027158	2.89573275833996	0.00419812095518711	TRUE	0	TRPC4AP
eqtl-a-ENSG00000103024	AD	eqtl-a-ENSG00000103024	AD || id:GCST90027158	0.201617870072568	0.000880737735763533	TRUE	0	NME3
eqtl-a-ENSG00000103126	AD	eqtl-a-ENSG00000103126	AD || id:GCST90027158	0.376868627528625	0.000845918561733759	TRUE	0	AXIN1
eqtl-a-ENSG00000104529	AD	eqtl-a-ENSG00000104529	AD || id:GCST90027158	0.0381496913650147	0.000169576725543144	TRUE	7.45944745291459e-142	EEF1D
eqtl-a-ENSG00000104853	AD	eqtl-a-ENSG00000104853	AD || id:GCST90027158	0.0642240895917602	0.00280348901240249	TRUE	2.20632029353932e-124	CLPTM1
eqtl-a-ENSG00000108100	AD	eqtl-a-ENSG00000108100	AD || id:GCST90027158	0.120930359438921	0.000892053497942126	TRUE	0	CCNY
eqtl-a-ENSG00000110057	AD	eqtl-a-ENSG00000110057	AD || id:GCST90027158	0.0477300487892869	0.000251505058800323	TRUE	6.11732244095677e-163	UNC93B1
eqtl-a-ENSG00000110108	AD	eqtl-a-ENSG00000110108	AD || id:GCST90027158	0.277788378986891	0.000425939105240316	TRUE	0	TMEM109
eqtl-a-ENSG00000110697	AD	eqtl-a-ENSG00000110697	AD || id:GCST90027158	1.15986943356588	0.000364034822933972	TRUE	0	PITPNM1
eqtl-a-ENSG00000111726	AD	eqtl-a-ENSG00000111726	AD || id:GCST90027158	0.00652631543221445	0.000126780053538836	TRUE	3.99738889556419e-26	CMAS
eqtl-a-ENSG00000112658	AD	eqtl-a-ENSG00000112658	AD || id:GCST90027158	0.00712091526268693	6.87947801680695e-05	TRUE	1.49668152865582e-30	SRF
eqtl-a-ENSG00000114353	AD	eqtl-a-ENSG00000114353	AD || id:GCST90027158	0.0212067774432184	0.000554041487681078	TRUE	7.78317339262727e-74	GNAI2
eqtl-a-ENSG00000115694	AD	eqtl-a-ENSG00000115694	AD || id:GCST90027158	0.083866165537363	0.000611068581374544	TRUE	0	STK25
eqtl-a-ENSG00000119729	AD	eqtl-a-ENSG00000119729	AD || id:GCST90027158	0.109699946615309	0.000203405134520065	TRUE	0	RHOQ
eqtl-a-ENSG00000122218	AD	eqtl-a-ENSG00000122218	AD || id:GCST90027158	0.293313778280786	0.000275985542893321	TRUE	0	COPA
eqtl-a-ENSG00000124222	AD	eqtl-a-ENSG00000124222	AD || id:GCST90027158	0.141314437036013	0.000609278963279663	TRUE	0	STX16
eqtl-a-ENSG00000125826	AD	eqtl-a-ENSG00000125826	AD || id:GCST90027158	0.135342797679252	0.000294757494558417	TRUE	0	RBCK1
eqtl-a-ENSG00000125844	AD	eqtl-a-ENSG00000125844	AD || id:GCST90027158	0.200619648735238	0.000676638236525131	TRUE	0	RRBP1
eqtl-a-ENSG00000126709	AD	eqtl-a-ENSG00000126709	AD || id:GCST90027158	0.0334104685071892	0.000260698832996106	TRUE	3.77406101400383e-139	IFI6
eqtl-a-ENSG00000126822	AD	eqtl-a-ENSG00000126822	AD || id:GCST90027158	0.497897570329142	0.000798682041835876	TRUE	0	PLEKHG3
eqtl-a-ENSG00000129255	AD	eqtl-a-ENSG00000129255	AD || id:GCST90027158	0.101180535010988	0.00166161385852032	TRUE	0	MPDU1
eqtl-a-ENSG00000130254	AD	eqtl-a-ENSG00000130254	AD || id:GCST90027158	0.0266252681000652	0.000151737210149252	TRUE	7.19837520261965e-99	SAFB2
eqtl-a-ENSG00000130402	AD	eqtl-a-ENSG00000130402	AD || id:GCST90027158	0.167717124346831	0.00137357766064349	TRUE	0	ACTN4
eqtl-a-ENSG00000130726	AD	eqtl-a-ENSG00000130726	AD || id:GCST90027158	0.0677781693139037	0.000512378751518769	TRUE	5.71598238209932e-292	TRIM28
eqtl-a-ENSG00000131408	AD	eqtl-a-ENSG00000131408	AD || id:GCST90027158	0.00834428140579042	6.03395767709022e-05	TRUE	3.7570374311463e-36	NR1H2
eqtl-a-ENSG00000131446	AD	eqtl-a-ENSG00000131446	AD || id:GCST90027158	0.114850634365872	0.00032295012974174	TRUE	0	MGAT1
eqtl-a-ENSG00000132471	AD	eqtl-a-ENSG00000132471	AD || id:GCST90027158	0.223340216083222	0.000342322649782449	TRUE	0	WBP2
eqtl-a-ENSG00000134086	AD	eqtl-a-ENSG00000134086	AD || id:GCST90027158	0.0282435293892687	0.000114616065967834	TRUE	6.83782423286967e-111	VHL
eqtl-a-ENSG00000134644	AD	eqtl-a-ENSG00000134644	AD || id:GCST90027158	0.0829213264515556	0.000531817747160751	TRUE	0	PUM1
eqtl-a-ENSG00000137312	AD	eqtl-a-ENSG00000137312	AD || id:GCST90027158	5.4436717689262	0.00422306025741117	TRUE	0	FLOT1
eqtl-a-ENSG00000137409	AD	eqtl-a-ENSG00000137409	AD || id:GCST90027158	1.00908741137135	0.000342432477760994	TRUE	0	MTCH1
eqtl-a-ENSG00000140521	AD	eqtl-a-ENSG00000140521	AD || id:GCST90027158	0.073691609251141	0.000237023216058453	TRUE	0	POLG
eqtl-a-ENSG00000142657	AD	eqtl-a-ENSG00000142657	AD || id:GCST90027158	0.0785545046848651	0.000233079794147359	TRUE	2.79062509876965e-197	PGD
eqtl-a-ENSG00000163931	AD	eqtl-a-ENSG00000163931	AD || id:GCST90027158	1.94123275399506	0.00223896834592288	TRUE	0	TKT
eqtl-a-ENSG00000166987	AD	eqtl-a-ENSG00000166987	AD || id:GCST90027158	0.0229426690617614	0.000252406793058257	TRUE	5.71709439132801e-89	MBD6
eqtl-a-ENSG00000168209	AD	eqtl-a-ENSG00000168209	AD || id:GCST90027158	0.0932529756941217	0.00457436946246744	TRUE	5.43113659265952e-302	DDIT4
eqtl-a-ENSG00000169228	AD	eqtl-a-ENSG00000169228	AD || id:GCST90027158	0.0920866015243571	0.00033181776062313	TRUE	0	RAB24
eqtl-a-ENSG00000170892	AD	eqtl-a-ENSG00000170892	AD || id:GCST90027158	0.233558424676672	0.000378438920969544	TRUE	0	TSEN34
eqtl-a-ENSG00000176973	AD	eqtl-a-ENSG00000176973	AD || id:GCST90027158	0.419487226892135	0.00224527189326932	TRUE	0	FAM89B
eqtl-a-ENSG00000177169	AD	eqtl-a-ENSG00000177169	AD || id:GCST90027158	0.0717988872488342	0.000569664766893781	TRUE	7.94948625794946e-292	ULK1
eqtl-a-ENSG00000177666	AD	eqtl-a-ENSG00000177666	AD || id:GCST90027158	0.162668727666898	0.000573670565857673	TRUE	0	PNPLA2
eqtl-a-ENSG00000178252	AD	eqtl-a-ENSG00000178252	AD || id:GCST90027158	3.82799663566602	0.00312129874538878	TRUE	0	WDR6
eqtl-a-ENSG00000181274	AD	eqtl-a-ENSG00000181274	AD || id:GCST90027158	0.932978091225499	0.00359773097949269	TRUE	0	FRAT2
eqtl-a-ENSG00000183741	AD	eqtl-a-ENSG00000183741	AD || id:GCST90027158	0.392025338107719	0.00126486768324681	TRUE	0	CBX6
