# Supplementary material for: FLOT1 and EEF1D: ac4C-related genes bridging Alzheimer’s disease and sleep deprivation
Source: Front Aging Neurosci. 2026 Jun 18;18:1825164. doi: 10.3389/fnagi.2026.1825164 (PMC13323225; doi:10.3389/fnagi.2026.1825164)
Supplement: SUPPLEMENTARY FIGURE 1 — Screen candidate key genes. (A) PPI network; (B) Cluster 1; (C) Cluster 2; (D) Cluster 3; (E,G) represent the error plots of Lasso cross-validation for AD and SD, respectively. A positive coefficient indicates that high expression of the gene increases the risk of the outcome, while a negative coefficient indicates that high expression of the gene reduces the risk of the outcome. Curves (in different colors): Changes in the regression coefficients of genes under different λ values; as λ increases, some curves gradually decrease to 0, indicating that the corresponding gene is eliminated by LASSO; (F,H) represent the gene coefficient plots of Lasso for AD and SD, respectively. Lines and labels in different colors: Each point represents a model corresponding to a λ value; colors and labels indicate the number of variables retained under that λ; (I) Venn diagram. [file Data_sheet_1.zip › Supplementary material/Supplementary Table 3.csv]

	logFC	AveExpr	t	P.Value	adj.P.Val	B	change
MRPL51	-0.566250743428581	9.07901550993574	-12.3995024566423	8.16086652584102e-28	1.13264666512148e-23	52.3514588711189	DOWN
NDUFA1	-1.09643961067891	10.9548917496827	-11.9646058325746	2.30482951723615e-26	1.59943644348603e-22	49.0858516913878	DOWN
CETN2	-0.3423024931189	9.53846688181526	-10.8929666835857	7.51360231091298e-23	3.47604288243871e-19	41.1785343338558	DOWN
RPL36AL	-0.690056957425071	12.3368814920482	-10.7896738765281	1.61786306567302e-22	4.6342381479727e-19	40.428928416348	DOWN
NDUFS5	-0.920081013409817	9.39844862459036	-10.7854342463224	1.66951442754258e-22	4.6342381479727e-19	40.3982142029997	DOWN
ING3	-0.388627543592641	8.28577261664659	-10.3990055229601	2.87411405150794e-21	6.64830482014645e-18	37.6172000671711	DOWN
RPS25	-0.650520801687003	13.697633447992	-10.3398738486522	4.42743613128834e-21	8.77834086659299e-18	37.1950143829853	DOWN
ATP6V1E1	-0.414536272563659	10.9628409425301	-10.3098124056647	5.51306212636371e-21	9.56447365647524e-18	36.9807411426886	DOWN
COX17	-0.527356745665916	9.65359336174297	-10.2338149256576	9.5871845403932e-21	1.4784503804013e-17	36.4401358721686	DOWN
RPA3	-0.430618683758956	8.52120332146988	-10.1222715842905	2.15338371765121e-20	2.98868126172811e-17	35.6495688568418	DOWN
CALML4	-0.389303474093968	8.81838928034538	-10.0936075986637	2.64962141918346e-20	3.34309960698611e-17	35.4469784231112	DOWN
HSPE1	-0.758510175523806	8.92021907575904	-9.81562699094309	1.95513196422675e-19	2.26127304429192e-16	33.4947396586595	DOWN
UQCRH	-0.746147607464856	10.30002981549	-9.73934185730348	3.3697720708155e-19	3.59762050544987e-16	32.9630779883274	DOWN
TBCA	-0.637319526514659	10.0321604148675	-9.70439095910917	4.32172848744345e-19	4.28437640551626e-16	32.7200981296287	DOWN
ENY2	-0.693916591664056	8.58217937945382	-9.47846454864993	2.1381794405338e-18	1.97838616367791e-15	31.1589113309899	DOWN
UQCRB	-0.381122797180837	7.66269819402008	-9.40347583660977	3.62166940809987e-18	3.14157185718863e-15	30.6444501159413	DOWN
RPS27A	-0.452223939998674	13.7919355654217	-9.32813314475818	6.13790178208847e-18	5.01105522550623e-15	30.1294857204295	DOWN
DNAJA1	-0.660770234178054	10.1453873126305	-9.30088809573227	7.42440038820053e-18	5.72462516599085e-15	29.9437486469555	DOWN
SSB	-0.423878672218104	8.40944029982731	-9.25529502198743	1.02025008932877e-17	7.45265841568106e-15	29.6335070829039	DOWN
NGDN	-0.37140288476883	8.43946435354619	-9.15167181372139	2.09542093301993e-17	1.41807244598509e-14	28.9311284082332	DOWN
GTF2H5	-0.437977142894566	8.68070659087952	-9.14825160374178	2.14565324343879e-17	1.41807244598509e-14	28.9080110292541	DOWN
MRPL33	-0.382815805757035	10.2482989175783	-9.09300014606581	3.14417346429494e-17	1.98354470504316e-14	28.5351505517293	DOWN
POMP	-0.364757832560413	10.0405267869639	-9.06683866383561	3.76629534206483e-17	2.27271361097904e-14	28.3589898565632	DOWN
GIMAP7	-0.65964115312898	10.7447559808193	-9.03241886441641	4.77427456309431e-17	2.76092319421608e-14	28.1276044087216	DOWN
CWC15	-0.349036487994164	8.59159065032128	-9.01620225156264	5.33784714807392e-17	2.96335922272472e-14	28.0187408515724	DOWN
MRPS21	-0.499822767479113	8.73498335160643	-8.95061295204776	8.37392185419378e-17	4.47006390055213e-14	27.5794349144986	DOWN
ATP6V1D	-0.447779599702923	9.42021813987952	-8.93924884056523	9.05193684964993e-17	4.65303079764042e-14	27.5034842885509	DOWN
UFC1	-0.374523294442307	9.72536938808835	-8.92351209460545	1.0081602807477e-16	4.99723447732045e-14	27.3983903581387	DOWN
CETN3	-0.356530335329047	7.77998646572289	-8.88484351890778	1.31318341854041e-16	6.284714712387e-14	27.1405517189633	DOWN
MRPS17	-0.193888304497879	7.99568525536145	-8.87265925610903	1.42707197086971e-16	6.60211062790025e-14	27.0594264579749	DOWN
SNRPB2	-0.404294302192108	9.47338220626908	-8.84902717866948	1.67661562194162e-16	7.50637039255735e-14	26.9022418774065	DOWN
GNL2	-0.266877784432095	8.4223272665743	-8.82938684206639	1.91658772534797e-16	8.31260032503267e-14	26.7717715050952	DOWN
PSMA3	-0.410132650538262	8.30009442920884	-8.78631993572097	2.56857703803183e-16	1.08028123366193e-13	26.486202823367	DOWN
UCHL3	-0.260416375384084	8.11149598376305	-8.73075747991908	3.74360273113938e-16	1.52816065604363e-13	26.1188507865549	DOWN
ARHGAP11A	-0.156176252663463	7.7403532680763	-8.69716198886695	4.69842898639845e-16	1.86312845434926e-13	25.8973253899072	DOWN
MRPS33	-0.387415887971619	8.2585997986506	-8.6730486212616	5.52903232155198e-16	2.13159554418944e-13	25.7386013259306	DOWN
LSM5	-0.479904742299007	8.71127613080321	-8.59659090886721	9.25005952899672e-16	3.46977232980934e-13	25.2368714147697	DOWN
GTF2B	-0.396163427353052	8.63241367716867	-8.55738507260578	1.20323771658141e-15	4.39466743906141e-13	24.980516150773	DOWN
MRPS18C	-0.675150636961073	8.47750347826506	-8.4807475716169	2.00821571823604e-15	7.14667332138411e-13	24.4812336437109	DOWN
MRPL22	-0.4333233854063	8.42084889296386	-8.47573201174279	2.07650342844057e-15	7.19211101454092e-13	24.4486429806651	DOWN
LSM3	-0.73921829693057	8.43799235361446	-8.47229488462548	2.12462390371192e-15	7.19211101454092e-13	24.4263148993987	DOWN
DBI	-0.856525417386736	9.14684257900803	-8.46514637329409	2.22827079114238e-15	7.36337388339644e-13	24.3798929385975	DOWN
SYF2	-0.398963275864856	9.81716587627711	-8.33498626255678	5.28438291081075e-15	1.6926128742411e-12	23.5384135955775	DOWN
LARP7	-0.412068468045357	8.12255686837349	-8.33266574603162	5.36601819054747e-15	1.6926128742411e-12	23.5234770620897	DOWN
ZMAT2	-0.563844837348146	9.98355905268675	-8.32355771446025	5.69868471310984e-15	1.75760100296114e-12	23.4648735341862	DOWN
CBX3	-0.380302700462801	8.6290904015743	-8.31429701765288	6.05785980549985e-15	1.82776165740288e-12	23.4053243633567	DOWN
CDC26	-0.274474647413065	9.3659158384739	-8.29773052361439	6.75717566562523e-15	1.99537959708963e-12	23.2988890295346	DOWN
ARPC3	-0.465162776534887	11.9291908503253	-8.29094915875888	7.06597547026229e-15	2.04309736566188e-12	23.2553548227011	DOWN
PTRH2	-0.344852754095561	8.35439015938956	-8.24870527343516	9.32979758157938e-15	2.59602718826606e-12	22.9846126918145	DOWN
SCFD1	-0.242726496619964	9.1580572214498	-8.24833767428313	9.35235675576791e-15	2.59602718826606e-12	22.9822601557858	DOWN
NDUFAF2	-0.24330296267162	7.9844943695502	-8.23620921209107	1.01277287155631e-14	2.75613229104511e-12	22.9046744247326	DOWN
AIF1	-0.52647414835743	11.5266526689157	-8.23005148020023	1.05454136926617e-14	2.76643878166706e-12	22.8653081138669	DOWN
RPL32	-0.309318185195625	13.2475297634538	-8.22977947605703	1.0564252138364e-14	2.76643878166706e-12	22.8635695782185	DOWN
SNTB2	0.282354008986603	9.51543323037751	8.21582063456528	1.15770745921957e-14	2.97552256046452e-12	22.7743942073158	UP
PSMC2	-0.413680632902786	9.37305674330121	-8.19429555161521	1.33302455768185e-14	3.3638268792848e-12	22.637050513549	DOWN
PPIG	-0.294809356634017	7.86598717640562	-8.17835788741429	1.47953231354715e-14	3.65834623418289e-12	22.5354900629031	DOWN
TOMM7	-0.966635035547084	11.25264516149	-8.17600659123621	1.50245504249892e-14	3.65834623418289e-12	22.5205162991146	DOWN
MAGOH	-0.275913725862005	7.94934125807631	-8.12120020524296	2.14850750298463e-14	5.14123028171097e-12	22.1721902613261	DOWN
SRP19	-0.292687501465322	8.41045520564659	-8.11811006784414	2.19218873919509e-14	5.15684534089639e-12	22.152590662807	DOWN
RPAP3	-0.248460893912071	8.20063181253012	-8.06941991638638	3.00859702792106e-14	6.85922885603987e-12	21.8443346629304	DOWN
METTL5	-0.32063278317036	8.19620823644578	-8.06910670298079	3.01471979406609e-14	6.85922885603987e-12	21.8423551849126	DOWN
RPS24	-1.07687442118196	9.79540343022088	-8.05611525623194	3.27983694997578e-14	7.34207371430868e-12	21.7602897212183	DOWN
WDR33	-0.228757989389525	8.77719674108434	-8.01595510224874	4.25403289866645e-14	9.3717020000939e-12	21.5070885492822	DOWN
TYK2	0.311433329644561	11.264055958996	8.0004097267231	4.70366670547717e-14	1.02003422195809e-11	21.4092762750807	UP
APBB3	0.262159660183219	9.70691372820884	7.98701986263917	5.12841975641296e-14	1.09503596614239e-11	21.3251155652308	UP
IGBP1	-0.30885429967951	8.75995262398393	-7.97989499909127	5.36967782143739e-14	1.12917815884439e-11	21.2803665634506	DOWN
SOD1	-0.412999024201657	10.4865007261365	-7.97528003621297	5.53190243760208e-14	1.14592946166387e-11	21.2513939414451	DOWN
SSBP1	-0.291601998090387	9.65244890202811	-7.93526366791632	7.15782638263628e-14	1.4609334171266e-11	21.0005853452662	DOWN
PRDX1	-0.364693205728383	10.2440741548032	-7.92757287719945	7.52059319962087e-14	1.51272917416722e-11	20.9524673249741	DOWN
NDUFS4	-0.548095976565717	8.55730668012048	-7.92362210466047	7.71395608459056e-14	1.52945709282903e-11	20.9277597256287	DOWN
DNAJC8	-0.346702290356168	10.7627356012209	-7.91942094472293	7.9249683480425e-14	1.54916388313355e-11	20.9014942210995	DOWN
RPL26	-1.02617541251903	8.78688423419679	-7.90000689950151	8.97661973502182e-14	1.73036812919955e-11	20.7802253588711	DOWN
MRPL39	-0.231509120706368	8.15614018275904	-7.89356512835625	9.35517905370019e-14	1.77863739844253e-11	20.7400261290466	DOWN
TCIRG1	0.369815805765121	10.8689737615904	7.87343906809699	1.06425594192229e-13	1.99605516458642e-11	20.6145569372703	UP
NDUFB3	-0.84403557870643	9.14941923797992	-7.86530227535818	1.12114240787385e-13	2.07471139718415e-11	20.5638849097188	DOWN
TXN	-0.728713927382824	10.429962476	-7.85408428877121	1.20452865444594e-13	2.19969120987568e-11	20.4940758824759	DOWN
DCTN6	-0.253836984315054	7.89075343975502	-7.8271837579034	1.43029488932779e-13	2.57806009986759e-11	20.3269175617261	DOWN
MRPL35	-0.343103896193901	8.11531153618474	-7.81096005331564	1.58617383004443e-13	2.82237263938291e-11	20.2262704231111	DOWN
RPL26L1	-0.359745113164259	7.95609733483133	-7.77917992681469	1.94176890060055e-13	3.41136842676394e-11	20.0294794729527	DOWN
HOXB1	-0.1200847028565	7.73711341231727	-7.7752309391165	1.99112667431417e-13	3.4543558891008e-11	20.0050600435561	DOWN
BEX2	-0.300871136798875	8.02344653492771	-7.75522342506219	2.26089921304455e-13	3.87395310837597e-11	19.8814542461739	DOWN
PSMA4	-0.592630979815189	8.72870752079518	-7.75255609494019	2.29949082928221e-13	3.89202844141558e-11	19.8649901047057	DOWN
AK2	-0.173621968430769	8.76407270589157	-7.74231833849571	2.45375210101563e-13	4.10308739879469e-11	19.8018292044799	DOWN
CMTM2	-0.606181070751195	10.7204852063896	-7.71249164495264	2.96388986383182e-13	4.89712231191926e-11	19.6181048070075	DOWN
SLU7	-0.381238906002853	8.49722576679518	-7.67037697967237	3.86699516519963e-13	6.31412069385949e-11	19.3594254178654	DOWN
NME1	-0.341771899431562	8.86221898618072	-7.65642775466395	4.22232497348752e-13	6.81414515198062e-11	19.2739364819256	DOWN
RIOK2	-0.258243406660811	8.03693247528112	-7.61411782391052	5.50935397866972e-13	8.78900274367322e-11	19.0152212331937	DOWN
GTF2A2	-0.185989841549008	9.35917565954217	-7.58862173502352	6.46469804832514e-13	1.01958572968982e-10	18.8597453311057	DOWN
FABP5	-0.143578177681964	7.64987059200803	-7.58151657185161	6.7589164835874e-13	1.05401125703044e-10	18.8164752673213	DOWN
SNRPG	-0.807432801675201	9.65326459368675	-7.51567174609972	1.01973727445215e-12	1.56887065802001e-10	18.4166818782408	DOWN
HSP90AA1	-0.665605335552984	10.7804697814056	-7.51427377869094	1.02865645853319e-12	1.56887065802001e-10	18.4082173207207	DOWN
SNRPD2	-0.566041234622018	11.2537329966426	-7.46059531842368	1.43606149084837e-12	2.16642363385701e-10	18.0839455860758	DOWN
DPM1	-0.467293557023012	8.84173371208032	-7.45362275263699	1.49951000298802e-12	2.21768961318867e-10	18.0419314258739	DOWN
NACA	-0.214115395358757	12.9626858596386	-7.45201086660222	1.5145669988612e-12	2.21768961318867e-10	18.0322223018794	DOWN
DPY30	-0.501188185429045	9.02070413313655	-7.45164764330055	1.51798049753529e-12	2.21768961318867e-10	18.0300346249556	DOWN
MITD1	-0.242229231452191	8.58256380774699	-7.44497931152247	1.58201463517278e-12	2.28716470016281e-10	17.9898835102056	DOWN
UPF3B	-0.181638598907292	8.02237094411245	-7.42122716009967	1.83251754284712e-12	2.62007112462521e-10	17.8470521834586	DOWN
METAP2	-0.393424151939257	8.9210635765502	-7.4196878672339	1.85003941359803e-12	2.62007112462521e-10	17.8378057373223	DOWN
POLR3GL	-0.344891411951926	9.65067438249799	-7.4172332005126	1.87832366882114e-12	2.63325799995643e-10	17.8230632006014	DOWN
RPL6	-0.388614449318968	13.5346234642972	-7.41207996864406	1.93909807838171e-12	2.69127422298598e-10	17.792123330964	DOWN
LDHB	-0.486533122324472	9.11834014363454	-7.39549963654292	2.14810588980349e-12	2.95183778659234e-10	17.6926678518813	DOWN
EEF1B2	-0.650159851173807	10.5788195914137	-7.3553355142796	2.75102676303532e-12	3.74328435727129e-10	17.4523339053956	DOWN
TMEM126A	-0.353066529669499	8.21233953836546	-7.34505407751753	2.93049120632744e-12	3.94876577209889e-10	17.3909458903629	DOWN
BTF3	-0.31629243720093	12.6093063974297	-7.33780477155891	3.0639232514461e-12	4.08886450065581e-10	17.3476949567908	DOWN
STX8	-0.214420945734417	8.08277850524498	-7.32845637144492	3.24487106171577e-12	4.28910147290982e-10	17.2919606637084	DOWN
PHF14	-0.128696737514257	7.87585674142972	-7.31088061602393	3.61406248610689e-12	4.73203521176203e-10	17.1872987718482	DOWN
PIGF	-0.180964485651193	8.09701847558233	-7.30829510188775	3.67175919768893e-12	4.76264914997427e-10	17.1719158768381	DOWN
COX7B	-0.413388556493303	7.83695596658233	-7.29506247769773	3.98157666968247e-12	5.08453640879258e-10	17.0932411059247	DOWN
TMSB10	-0.212254291700928	13.3574316321687	-7.29458654816205	3.99318732299439e-12	5.08453640879258e-10	17.0904131650469	DOWN
NPEPL1	0.233379686969363	9.42407965737349	7.2685897298702	4.68079130265457e-12	5.90588204450389e-10	16.936122162235	UP
RTN2	-0.321022839391311	8.07854912754217	-7.2551377335157	5.081166814901e-12	6.35328956973072e-10	16.8564239886722	DOWN
TCEAL4	-0.230906559921221	8.58446981064659	-7.24973605949632	5.2512777238323e-12	6.50736460080969e-10	16.8244478555745	DOWN
NXF1	0.219239225144431	10.3205028042008	7.24079523313935	5.54526598593243e-12	6.81086253263329e-10	16.7715549248246	UP
LCOR	0.196595716476194	8.90093745476707	7.23283251566813	5.82071760362429e-12	7.08646838778083e-10	16.7244839213396	UP
MRPL21	-0.244866526552389	8.85468142694378	-7.2195393991936	6.31092218039176e-12	7.6164599079702e-10	16.6459774135391	DOWN
SEC11A	-0.376341352780305	10.0931760797349	-7.18431839117195	7.81523850979211e-12	9.35066338598316e-10	16.4384226295575	DOWN
TRIP4	-0.196476010699136	8.69303792320482	-7.17933940137073	8.0546203887325e-12	9.55470738249729e-10	16.4091350984534	DOWN
RPL21	-0.71491082653634	9.28581250385944	-7.13129780006967	1.07691587557361e-11	1.26665385060052e-09	16.127225225394	DOWN
ACAT1	-0.302201053662399	8.39278027332932	-7.1266576594655	1.10748232625191e-11	1.28457698304325e-09	16.1000623357229	DOWN
NUCB2	-0.201331561752787	7.70949956917671	-7.12618174280575	1.11066530704799e-11	1.28457698304325e-09	16.0972770258395	DOWN
UBA7	0.265152723269233	9.80220071304418	7.10769211889759	1.2415559002733e-11	1.42409539999117e-09	15.9891607578102	UP
PSMB1	-0.358141602200932	11.084448664747	-7.10550451716321	1.25801412443341e-11	1.43114574041076e-09	15.9763811818692	DOWN
MTIF3	-0.244690180074935	8.29146021605221	-7.1026413006578	1.27988045689811e-11	1.44418380986088e-09	15.9596586952274	DOWN
MRPS22	-0.325582589442442	8.83202168605221	-7.08017719400372	1.46494225438395e-11	1.62794632456145e-09	15.8286121373003	DOWN
CKS1B	-0.236048189082294	8.07795411398795	-7.08003479560465	1.46619562338916e-11	1.62794632456145e-09	15.8277823151693	DOWN
CWF19L2	-0.205524824768305	7.99666769043775	-7.06793816250393	1.57661627854977e-11	1.73665534365018e-09	15.7573297923464	DOWN
EMG1	-0.253591904081766	8.45548236087149	-7.0588871860249	1.66455568160116e-11	1.81908411849941e-09	15.7046676715679	DOWN
LPP	0.231383596473011	10.5742122124056	7.05595525846642	1.69406529511323e-11	1.83686970553723e-09	15.6876181394753	UP
MRPL50	-0.197641945309418	7.79985881148193	-7.0440597070645	1.81917214267054e-11	1.95723179597864e-09	15.6184920983295	DOWN
ISY1	-0.204436699082828	9.45624507491566	-7.04087773044502	1.85415237619434e-11	1.97952160224625e-09	15.6000144648811	DOWN
MRPL17	-0.209158744331567	8.495100919751	-7.03731956568657	1.8940531541907e-11	2.00668425397044e-09	15.5793588736412	DOWN
ERH	-0.388076242242242	8.80943414993173	-7.02789787391617	2.0038371136303e-11	2.10691328030871e-09	15.5246982275034	DOWN
CD3D	-0.561391754097945	10.7414244547791	-7.01914647666673	2.11141301252158e-11	2.20333091735241e-09	15.4739699026383	DOWN
BUD31	-0.193258751171488	9.91181192993173	-7.01505452820479	2.16364536150558e-11	2.24098760987581e-09	15.4502649371277	DOWN
PRPF38A	-0.126102704906101	8.16025745363855	-6.99903270287051	2.38068852696441e-11	2.44752415301771e-09	15.357537810232	DOWN
EIF3E	-0.565453161567648	11.7338056776305	-6.99640621275043	2.41825848882861e-11	2.46786835047443e-09	15.3423503355609	DOWN
SRP14	-0.470558083221222	10.5544309662008	-6.98936694320118	2.52185335542903e-11	2.55480311824814e-09	15.3016650462249	DOWN
RPL7	-0.346049335026986	8.01024325913655	-6.9806881522828	2.65560738446929e-11	2.67080977456879e-09	15.2515413249476	DOWN
COPS5	-0.371049003069693	9.57497894685944	-6.95809870446317	3.03737767536158e-11	3.03278883139161e-09	15.1212727705813	DOWN
RPL23	-0.661310258674737	8.31579533016867	-6.95383804244217	3.11521498438146e-11	3.08829062630216e-09	15.0967341054144	DOWN
TXNDC17	-0.453259924603715	9.10276118332932	-6.94307441002765	3.32070877191666e-11	3.26866078336393e-09	15.0347873864263	DOWN
GTF2F2	-0.244866390463001	8.47821628946185	-6.90955123510535	4.05003972192958e-11	3.95848600708878e-09	14.8422682001782	DOWN
HELZ	0.177669424902721	9.08389983639357	6.9076568263507	4.09566210892078e-11	3.97508352515465e-09	14.8314075704412	UP
TRAPPC4	-0.202104926805308	9.46326810434137	-6.90152448875645	4.24684185877342e-11	4.09318876096641e-09	14.7962646877786	DOWN
GMFG	-0.524121868706233	10.3473406273574	-6.89765678289299	4.34500264724969e-11	4.15891667180541e-09	14.7741106569866	DOWN
MDH1	-0.389233851964656	10.0963776216024	-6.89449849817824	4.42681208797286e-11	4.20820034034077e-09	14.7560263668268	DOWN
COX6A1	-0.235432427718836	9.32467358071888	-6.89166246435062	4.50156497843448e-11	4.25015104324436e-09	14.7397920411273	DOWN
ZC3H15	-0.240767796195227	7.8954911427751	-6.87065155634849	5.09544249802857e-11	4.77835448852287e-09	14.619659696498	DOWN
THYN1	-0.170785406705903	8.58771084945382	-6.869394737736	5.13331405394964e-11	4.78156146005148e-09	14.6124815477991	DOWN
BOLA3	-0.220438998195027	8.57262170188353	-6.86284471352515	5.33521371546494e-11	4.93649541046252e-09	14.5750863585762	DOWN
ANKRD13D	0.397084151811473	9.98281107312851	6.85883337408283	5.46269749294222e-11	5.02097870891027e-09	14.5521968721555	UP
ANAPC13	-0.309366460252388	9.82202001508835	-6.85415906928274	5.6150359191672e-11	5.12704496856063e-09	14.5255358131191	DOWN
TRABD	0.210905558128649	11.2494673240964	6.85125556443981	5.71175972220457e-11	5.18127537153446e-09	14.5089811538585	UP
COPS4	-0.232613879054048	8.27550987422892	-6.82928339945575	6.4988281162877e-11	5.85696333934785e-09	14.3838587064509	DOWN
CHKB	0.232771627360345	9.74965689059036	6.81262945288973	7.16559857957363e-11	6.41621565715499e-09	14.28920336402	UP
UBE2V2	-0.216477341307027	8.07976705676707	-6.79973411483152	7.72770850439016e-11	6.8751837392584e-09	14.2160188015793	DOWN
LYPLAL1	-0.21036913667116	8.46309037473896	-6.78105651747883	8.61954384677366e-11	7.61978656365424e-09	14.1101861247435	DOWN
RPL24	-0.434828423322942	11.9022736814056	-6.76549436086012	9.439330343975e-11	8.29167505341955e-09	14.0221584314851	DOWN
MPHOSPH10	-0.24433853227991	8.55235771967068	-6.74789805278195	1.04588643468015e-10	9.12947033139987e-09	13.9227914148445	DOWN
NUP37	-0.206592856150268	8.61564968214458	-6.74007257313252	1.09463594312719e-10	9.49528265916391e-09	13.8786576675417	DOWN
PFDN5	-0.633615476586275	10.3314910194257	-6.7326122684728	1.14318803861341e-10	9.79401653575032e-09	13.8366161660148	DOWN
ARHGAP4	0.225828646380501	10.529166589755	6.71889129666125	1.23807580370116e-10	1.05418736684469e-08	13.7593771476137	UP
FBXW8	-0.159349551553053	7.78663596878313	-6.71106708465342	1.29560808904373e-10	1.08648188894113e-08	13.7153811303549	DOWN
CHMP5	-0.335266436684218	8.07458239780321	-6.71083855795052	1.29732738886788e-10	1.08648188894113e-08	13.7140966416584	DOWN
PLRG1	-0.230712368202985	8.71553408041767	-6.71055174304729	1.29948838939568e-10	1.08648188894113e-08	13.7124845729161	DOWN
TMEM175	0.19676286860736	9.31513711271888	6.70316266289232	1.3563976563528e-10	1.12727204027069e-08	13.6709699618225	UP
TMEM60	-0.20272700408621	9.36569112261847	-6.70192049026257	1.36620227550506e-10	1.12866198700802e-08	13.6639940686955	DOWN
RYBP	0.332514895314651	10.9959180613454	6.68616474924548	1.49677781895075e-10	1.22921771297145e-08	13.5755891575297	UP
RPL17	-1.03063312223369	11.1377972217671	-6.68395600244835	1.51603694482692e-10	1.23771039748546e-08	13.5632074430144	DOWN
PWP1	-0.178911937798148	8.91489498252611	-6.67256653754787	1.61928030045295e-10	1.31426849649044e-08	13.4994056887154	DOWN
DNAJC7	-0.194368736010146	8.41980271620884	-6.65414333787501	1.80109394303956e-10	1.45333621136315e-08	13.3963617226692	DOWN
RBM34	-0.163207250181566	7.85175700521687	-6.65048770531358	1.83948598030788e-10	1.4757356023522e-08	13.3759386554982	DOWN
EBNA1BP2	-0.183639965571949	8.98083155600402	-6.64521213586232	1.89631257456083e-10	1.5125817369155e-08	13.3464791513427	DOWN
RPL11	-0.45898876863594	12.4215213267068	-6.64291093305143	1.92163750249562e-10	1.52402325126496e-08	13.3336340021685	DOWN
NDUFB2	-0.478843544741382	10.068531768012	-6.63344825708596	2.02931486462671e-10	1.60027619353148e-08	13.280846506453	DOWN
NOL12	0.180663712428185	8.68380813445783	6.62877324246518	2.08467942437403e-10	1.63464778140606e-08	13.2547862617115	UP
MRPL55	-0.241551405066714	8.42770342441366	-6.62039873836419	2.18759079556297e-10	1.70570632874261e-08	13.2081356623039	DOWN
ACADVL	0.218694336130904	10.6881832500843	6.56312647441233	3.03817695656285e-10	2.35244148332327e-08	12.8902010813469	UP
COMMD1	-0.174456628143773	9.21571963676305	-6.56239357697806	3.0509364291245e-10	2.35244148332327e-08	12.8861450804585	DOWN
MRFAP1L1	-0.347605393323677	9.61626834140562	-6.55523082237006	3.17844129166155e-10	2.43721473408678e-08	12.8465216782841	DOWN
MED6	-0.157622758972945	9.63663702391968	-6.554178668191	3.19760641914973e-10	2.43843843359225e-08	12.8407038573883	DOWN
DPH3	-0.197414416332494	8.0615450936988	-6.54825219971834	3.30769710426851e-10	2.50860809345041e-08	12.8079460570598	DOWN
NAE1	-0.255763948975465	8.65500054780723	-6.54150392727481	3.4375909714821e-10	2.59295245071739e-08	12.7706711657916	DOWN
ZCCHC17	-0.20276078991207	8.71582437389157	-6.53473029254921	3.57300812883075e-10	2.68052863892119e-08	12.733283330679	DOWN
IWS1	-0.115332477646621	8.5351908901004	-6.53283926019216	3.61173974473088e-10	2.69501806006021e-08	12.722850426322	DOWN
SNX2	-0.30305768449516	9.46529894583133	-6.5256329906139	3.76315276058826e-10	2.79298380557243e-08	12.6831125993926	DOWN
TCEAL8	-0.150898248807227	8.13182906838153	-6.52109879694777	3.86159910730951e-10	2.85080500055047e-08	12.6581253251185	DOWN
TATDN1	-0.127623174986408	7.76400002359438	-6.51795143956034	3.93141713922064e-10	2.88699145371657e-08	12.6407878897743	DOWN
KLRB1	-0.690813482825067	10.0174229031285	-6.5157553193067	3.98086656780783e-10	2.9079182681371e-08	12.6286939006515	DOWN
TBC1D10C	0.197479036999333	11.5338927509639	6.51245884144955	4.0562410189423e-10	2.94746435088483e-08	12.6105456533576	UP
SUCLG1	-0.13478967364045	8.99923218593173	-6.50827970815636	4.15381468693348e-10	3.00264552291405e-08	12.5875473859234	DOWN
NRBP2	0.147040783059214	8.36485016045382	6.50720671566993	4.17923630989835e-10	3.00536895052224e-08	12.5816442594361	UP
CNOT4	-0.111865626495625	8.81008825265462	-6.48674090574248	4.6944256735444e-10	3.35845020222282e-08	12.4691819809563	DOWN
MRPL36	-0.226132941872615	8.6402354647992	-6.4838779785387	4.77129568584421e-10	3.3891021725644e-08	12.4534697721202	DOWN
RPS27L	-0.639095832923942	8.70959094499197	-6.48333149443375	4.78610869531394e-10	3.3891021725644e-08	12.4504711358706	DOWN
TAF1C	0.244996394174605	9.76460786748193	6.48131782810901	4.84108191487957e-10	3.41062821810221e-08	12.43942340349	UP
MYL6	-0.402631433485409	13.2541162399197	-6.46965977410279	5.17174609258139e-10	3.62518505146147e-08	12.3755106352428	DOWN
MRPL48	-0.122074856050269	7.62255653093976	-6.45637064217735	5.57576477782112e-10	3.88874569604921e-08	12.3027552096099	DOWN
CASP1	-0.353043113250001	10.3128537801446	-6.45001163911962	5.77989797404404e-10	4.01096019908786e-08	12.2679784106512	DOWN
UQCRQ	-0.579922252860346	9.59874405417269	-6.44545891810542	5.9305352947053e-10	4.09501986841865e-08	12.2430949346418	DOWN
RPL31	-0.821477311857556	9.20699222025703	-6.441014178241	6.0813148912212e-10	4.17834501857718e-08	12.2188136746224	DOWN
STK11IP	0.15841273812752	8.38472300045783	6.42142650571496	6.79185972570234e-10	4.64355769128191e-08	12.1119496072335	UP
ERCC5	-0.159684765715518	8.69651032515261	-6.41591302644396	7.00614956692621e-10	4.76658577643965e-08	12.0819115901599	DOWN
POFUT2	0.156807175790052	8.72937674021687	6.40597133159305	7.40944362391746e-10	5.01637405152929e-08	12.0277946335977	UP
PSMA2	-0.176281097102654	7.78994785326908	-6.39881208650973	7.7138879479431e-10	5.19713838978167e-08	11.9888608093918	DOWN
RGL2	0.188046524830369	8.55858698309237	6.39786584000314	7.75503416022789e-10	5.1996192806668e-08	11.9837171997337	UP
ALG13	-0.19149938047394	8.04068906230924	-6.38301403133866	8.42977965274978e-10	5.62485152887088e-08	11.9030568485346	DOWN
AHSA1	-0.149603507179844	8.56465547834136	-6.37980007995585	8.58320541729193e-10	5.69982334864089e-08	11.885619465554	DOWN
RWDD1	-0.491126688535278	9.26573920808032	-6.37797989761283	8.67130795170627e-10	5.7309087172253e-08	11.8757467997883	DOWN
SBF1	0.211943854547878	9.68403084852209	6.36525008065166	9.31276210853228e-10	6.12567892437533e-08	11.8067566285355	UP
PRIM1	-0.134921433646552	7.93981682640964	-6.36232111151697	9.46681494182393e-10	6.18527289629138e-08	11.7908968283886	DOWN
RPS17	-0.686045549906234	11.7880704926345	-6.36183744865091	9.49249316888871e-10	6.18527289629138e-08	11.7882783905817	DOWN
RPS12	-0.174999133060346	14.2803014380723	-6.34576682588339	1.0385662346575e-09	6.73563587421098e-08	11.7013569237091	DOWN
PDCD10	-0.411457093443767	8.30305964511245	-6.34346642119902	1.05200798814988e-09	6.75659040147482e-08	11.6889275837594	DOWN
MRPS31	-0.224352345866047	8.72035864664257	-6.34308910589968	1.05422895186481e-09	6.75659040147482e-08	11.6868892163325	DOWN
DCUN1D1	0.225219925386204	8.34832862838554	6.34272071147268	1.05640184243824e-09	6.75659040147482e-08	11.6848991260135	UP
MYBPC3	0.205931855797876	8.10407515514458	6.33962054882976	1.07486232772293e-09	6.84312580113144e-08	11.6681551352984	UP
CCDC34	-0.165996143635876	8.17508179467068	-6.33835646142002	1.0824800526776e-09	6.86015554845317e-08	11.6613294808051	DOWN
PPM1M	0.167576067986735	10.8687151607229	6.33620990414391	1.09553726033054e-09	6.91134619823978e-08	11.64974101949	UP
MTIF2	-0.143395641877056	8.33534725047791	-6.33312894002995	1.11454871436905e-09	6.99946679037468e-08	11.6331129716774	DOWN
SCO1	-0.123925261589589	8.42895123620884	-6.31569718196668	1.22836605897168e-09	7.67950114075133e-08	11.5391428106915	DOWN
GGPS1	-0.177431468050999	8.72866963735743	-6.31404143915611	1.23975184999541e-09	7.71592642425396e-08	11.5302268138705	DOWN
ITGAM	0.307686887349469	10.3831605768313	6.30209708488197	1.32501066592142e-09	8.20974242514435e-08	11.4659576376313	UP
NDUFB6	-0.247675685242774	9.62501271497189	-6.29065999408042	1.41202509531482e-09	8.70999835461084e-08	11.4045001274422	DOWN
ARID4B	-0.220645728428316	9.20359234709639	-6.2856382225661	1.45197882960993e-09	8.91682043192755e-08	11.3775409556799	DOWN
LMF2	0.177793563841844	9.2448174754257	6.28267713566475	1.4760548450083e-09	9.02474237615427e-08	11.3616517693371	UP
HDDC2	-0.272091393831829	9.00839418770281	-6.28001653904943	1.49802120050057e-09	9.11887554462605e-08	11.347379625772	DOWN
RDH5	0.12688854033468	8.00629926961044	6.27759561089595	1.51828711283941e-09	9.2018807157634e-08	11.3343969224601	UP
CCDC90B	-0.246491562214523	8.78237359135341	-6.2665120266167	1.61455431192036e-09	9.74278230223594e-08	11.2750052364384	DOWN
KLF6	0.222677498698273	12.8105747245382	6.2613870049049	1.66106723299843e-09	9.98006585575116e-08	11.2475683412235	UP
GNL3	-0.242404498401525	8.13245478224096	-6.25173624578591	1.75224686822569e-09	1.04825147776312e-07	11.1959469559286	DOWN
COMMD6	-0.85030295456545	9.03909962867871	-6.25090526153529	1.7603235306508e-09	1.04856353141212e-07	11.1915047638005	DOWN
ZNF622	-0.163513062394228	9.06349128240562	-6.24443217969766	1.82449971058694e-09	1.08214664458274e-07	11.1569162673782	DOWN
MRPL40	-0.102396768357295	7.58859451444578	-6.23611994231754	1.91028179534039e-09	1.12820429946933e-07	11.1125384833044	DOWN
EXOSC7	-0.147259393264324	8.34843713784739	-6.23082168504282	1.96700962246405e-09	1.15678502331265e-07	11.0842742758021	DOWN
MRPS28	-0.12819392793813	7.62878105141767	-6.18880383555908	2.47932404859748e-09	1.45192145445082e-07	10.8607438808401	DOWN
SS18L2	-0.398039815280899	10.3450153902369	-6.16766899907467	2.7843334918961e-09	1.62368758546328e-07	10.7487258263913	DOWN
ANXA1	-0.626500184347812	11.3327351536586	-6.15864795265816	2.92544787171428e-09	1.69884062809718e-07	10.7009981098826	DOWN
KCTD21	-0.131432260571357	8.67835797335743	-6.15498423284269	2.98473823937672e-09	1.7260492510129e-07	10.6816290352042	DOWN
OCIAD2	-0.274930098655505	9.37695993193976	-6.14634689203158	3.12921479992608e-09	1.80209013311926e-07	10.6359992015901	DOWN
NGRN	-0.201180697683823	9.81143479574699	-6.14463455447059	3.15865997387597e-09	1.8101828660983e-07	10.6269587428233	DOWN
GALNT4	0.136576604481832	8.23825583028514	6.14401661341528	3.16935252152091e-09	1.8101828660983e-07	10.6236967139705	UP
DRG1	-0.164589966440454	8.82087676877108	-6.14242472703829	3.19706130986673e-09	1.818525160641e-07	10.615294464431	DOWN
SMC3	-0.215739010166512	8.61420105126104	-6.14107920440504	3.22066674766512e-09	1.82447484860588e-07	10.6081938094998	DOWN
ZCCHC7	-0.232163986932362	8.62326595134136	-6.13785914186698	3.27785382207225e-09	1.84932248766426e-07	10.5912053754287	DOWN
ATP6AP1	0.222627456358754	11.2731958080321	6.13309144645254	3.36435694936158e-09	1.89044170446111e-07	10.566063926694	UP
E4F1	0.153661547422413	9.238473365751	6.12328790066609	3.54931233184918e-09	1.98632684894092e-07	10.5144120224161	UP
TTLL3	0.182453616136009	8.78050149991968	6.11988766889708	3.61575880759083e-09	2.01538620443988e-07	10.4965114061277	UP
PSMC6	-0.40845611887308	8.50432330083534	-6.08456885692248	4.38215155281879e-09	2.43279525606288e-07	10.3110072121897	DOWN
GEMIN6	-0.145721505018235	7.86035793873092	-6.07992849869817	4.49398434173637e-09	2.48494058481909e-07	10.2866935575889	DOWN
DPH5	-0.165272108748274	7.998324909249	-6.07644158896292	4.57985287775036e-09	2.51605886422674e-07	10.2684325245895	DOWN
HAT1	-0.197295122085944	7.71783774048594	-6.07617360030696	4.5865184281963e-09	2.51605886422674e-07	10.2670293811989	DOWN
MAZ	0.120129479651657	8.19898837468675	6.06060400801821	4.99051672186633e-09	2.72690478672373e-07	10.185588078383	UP
UPF2	-0.210570345284482	9.64301768784337	-6.05367337365248	5.1813669031326e-09	2.82008593131676e-07	10.1493850399911	DOWN
INTS12	-0.115999621381633	8.84477601178313	-6.05037898009309	5.27457234104483e-09	2.85960115317817e-07	10.1321871045669	DOWN
COX7A2	-0.496935241992908	10.7419048938514	-6.04603297621947	5.40004406858558e-09	2.91375931058357e-07	10.109509977025	DOWN
PPP2R5C	-0.234985471982494	9.51386279576305	-6.04547184117211	5.41645581187809e-09	2.91375931058357e-07	10.1065828948724	DOWN
DDX1	-0.23866898265597	9.27918822208434	-6.04256488422623	5.5022613837262e-09	2.94848979709405e-07	10.0914223822241	DOWN
THOC7	-0.242086183282231	9.53450608163052	-6.04085576873132	5.55332940742762e-09	2.96440995560338e-07	10.0825114348377	DOWN
COP1	-0.196449546414058	8.02364710002811	-6.03252714236699	5.8089001734199e-09	3.08895500026417e-07	10.0391145568297	DOWN
DNAJC9	-0.160972079336675	8.80054895191165	-6.0307674519859	5.86435247072675e-09	3.10653999775636e-07	10.0299512476066	DOWN
COX7C	-0.792128302230701	10.3340180034859	-6.03005956982709	5.88680544463616e-09	3.10657691125876e-07	10.0262656222543	DOWN
CEP350	0.152233565277982	9.07737765997992	6.02000809711231	6.21484835416916e-09	3.26726819346643e-07	9.97396673498185	UP
SPAG7	-0.164129254369493	8.24266073439759	-6.01810926200764	6.27879752107404e-09	3.28843135075421e-07	9.96409416328735	DOWN
NUP88	-0.211670782890119	8.91237623573494	-6.00901577479654	6.59408362605822e-09	3.42609289722073e-07	9.91684665369047	DOWN
TNFRSF14	0.167619908760612	11.94776330751	6.00854734869122	6.61073759849465e-09	3.42609289722073e-07	9.91441426486672	UP
MICAL1	0.219947017120356	9.59512268940161	6.00840801609049	6.61569923233053e-09	3.42609289722073e-07	9.91369078186247	UP
HMGB2	-0.366624440826593	8.15549337991968	-6.00716627326054	6.66007892733282e-09	3.43625410529562e-07	9.90724359643491	DOWN
ATP6V1G1	-0.469841985312998	9.73137909916064	-6.00338520724194	6.79701506361069e-09	3.49391748399455e-07	9.88761822839311	DOWN
MRPL24	-0.165700400516844	9.16821591899197	-5.99919428592659	6.95201420648284e-09	3.56040609489946e-07	9.86587626859453	DOWN
LTV1	-0.130908780912334	8.10783473350602	-5.99515285435515	7.10475735076187e-09	3.62525467908912e-07	9.84492053815536	DOWN
PSMB7	-0.177084052521025	9.02167094968273	-5.97158833472799	8.06296230662192e-09	4.0991155257731e-07	9.72294265876849	DOWN
FANCG	0.121781963220291	7.98988552040161	5.96030093910273	8.56563913181514e-09	4.33877757337454e-07	9.66464219599245	UP
NBEAL2	0.283319834356629	9.31003999422892	5.95569168064944	8.77961048405134e-09	4.43098959665995e-07	9.64085862080533	UP
LSM1	-0.350128283204773	9.44676660973092	-5.95447254264478	8.83707405405774e-09	4.4438315505894e-07	9.6345702193867	DOWN
ENSA	-0.156423392242376	8.4076899505502	-5.93886998586106	9.60577719463619e-09	4.81294518716085e-07	9.55417608580148	DOWN
NFU1	-0.173208949611672	8.09317053247389	-5.93772771879317	9.66455489833600e-09	4.8249768861153e-07	9.54829660916278	DOWN
FGL2	-0.327110969885947	11.8765388464659	-5.93390742350321	9.86370247182313e-09	4.90395128565628e-07	9.5286389358741	DOWN
WDR12	-0.112948353355502	7.86154559559036	-5.93334401304481	9.89340989973167e-09	4.90395128565628e-07	9.52574065795297	DOWN
RHOT2	0.171590201830837	9.02828509753414	5.93101152436246	1.00173306120995e-08	4.94770574965584e-07	9.51374413701502	UP
NDUFA9	-0.155454069176457	8.90641587938554	-5.91891458657557	1.06847678158379e-08	5.25864867078066e-07	9.45158351815585	DOWN
DDX50	-0.153849241101595	7.91021473958233	-5.91574394071867	1.08667770017204e-08	5.32932855147977e-07	9.4353067569288	DOWN
SIPA1	0.199158960751523	10.7413575955944	5.91426723310677	1.09525778710782e-08	5.35249395326389e-07	9.42772819407847	UP
ELF4	0.199599172564454	10.2125530569639	5.91294604347347	1.102990383179e-08	5.37136965899694e-07	9.42094896277908	UP
TAF12	-0.165616704026194	8.72022871915261	-5.90832328722367	1.13046860845915e-08	5.48593490098063e-07	9.3972378191389	DOWN
RPS20	-0.379399737200931	11.996653526506	-5.89398026470652	1.2200536013248e-08	5.90004318215573e-07	9.32375790064873	DOWN
NET1	-0.125349412451127	7.91794116687149	-5.89276445607588	1.22795882965216e-08	5.91765298497999e-07	9.31753543009625	DOWN
DIDO1	0.132094529356102	8.33989269915261	5.8884766936787	1.25623967384517e-08	6.03299322951457e-07	9.29559849924665	UP
SNAPC4	0.151070694252786	8.93135515266667	5.8862284320022	1.27132197766488e-08	6.08437163034859e-07	9.28410080380443	UP
CEBPZ	-0.327095554026661	8.6801970568996	-5.88412056923432	1.28562309971697e-08	6.11153954980655e-07	9.27332411329468	DOWN
GMEB2	0.158429094038727	9.31762182085944	5.88362929336394	1.28897876424505e-08	6.11153954980655e-07	9.27081282620713	UP
PRMT1	-0.176386410374603	9.47537616454217	-5.883449495745	1.29020901224391e-08	6.11153954980655e-07	9.26989378235625	DOWN
TIMM23	-0.230663241262333	9.29468714846586	-5.87853490305421	1.32428462460141e-08	6.25161438940238e-07	9.24478079840015	DOWN
FRG1	-0.223708174926926	8.06222735155422	-5.87499245631746	1.34939030014692e-08	6.34853829686073e-07	9.22668911385495	DOWN
VDAC3	-0.187150595730776	10.8633919930924	-5.87212400140323	1.37005962276873e-08	6.42400591365107e-07	9.21204560011604	DOWN
MAPK8IP3	0.187730402237396	9.73972825300402	5.86921084191649	1.39136767909885e-08	6.50195017448247e-07	9.19717938184607	UP
KATNA1	-0.13414066034357	8.48481827981526	-5.86845725727828	1.39693222522287e-08	6.50604776975445e-07	9.19333464966262	DOWN
PSD4	0.229074454930169	9.47693063306827	5.86391769574861	1.4309158363543e-08	6.64203374339843e-07	9.17018201858744	UP
COMMD3	-0.338449796409549	9.73806887681928	-5.86269246138983	1.44022567020161e-08	6.64921316208496e-07	9.16393540357048	DOWN
HSPA4	-0.207501037882494	8.56402152900803	-5.8624540333636	1.44204421196597e-08	6.64921316208496e-07	9.16271993981769	DOWN
PDHB	-0.186766570891448	10.3974776198514	-5.85400293739263	1.50797207252896e-08	6.93018026312234e-07	9.11966183222215	DOWN
ARHGAP9	0.202030364065651	12.1866067998394	5.85005229170229	1.53979297638987e-08	7.05306492386636e-07	9.09954947301077	UP
MRPL3	-0.37507855319874	8.75357858916466	-5.84827793538606	1.5542973543155e-08	7.07281737067042e-07	9.09051972978459	DOWN
S100A8	-0.622694517135944	12.7657058524498	-5.84596350114692	1.57341734349659e-08	7.13642461123831e-07	9.07874462465004	DOWN
ADAM8	0.254789155328318	10.6199018698795	5.8406408605646	1.61826487494503e-08	7.31592775223521e-07	9.05167807896547	UP
RPL35A	-0.355083873285807	12.5745416830924	-5.83679278629882	1.65146343484903e-08	7.44177305593171e-07	9.03212155885645	DOWN
ZNF613	-0.140321228714058	7.86195544745382	-5.83296898502714	1.68511137208998e-08	7.55063997224974e-07	9.0126980478734	DOWN
VPS29	-0.345685155040849	9.65686680213655	-5.83281237830113	1.68650363239241e-08	7.55063997224974e-07	9.01190274814937	DOWN
UBE2E1	-0.327113810978584	9.60015288629317	-5.83203190537255	1.69345894239239e-08	7.55740085577622e-07	9.00793949432397	DOWN
CNBP	-0.293802706515253	10.2918869969839	-5.8287487693558	1.72302528763381e-08	7.66470127149668e-07	8.99127206996977	DOWN
FES	0.251884301100725	9.6426595751004	5.8279341815887	1.73043880352348e-08	7.67308631121484e-07	8.98713776930372	UP
TMEM97	-0.167363630767975	8.3528228928996	-5.82498346697417	1.7575548767492e-08	7.71780363503689e-07	8.97216558236772	DOWN
HSPA8	-0.258789802600138	11.5697581125703	-5.82482243855631	1.75904655827853e-08	7.71780363503689e-07	8.97134867501236	DOWN
CCDC59	-0.255916975281304	9.2521863045261	-5.82463756897212	1.76076061672874e-08	7.71780363503689e-07	8.97041084098143	DOWN
ROCK1	-0.101351761943833	7.60760403890361	-5.82442143792991	1.76276659147395e-08	7.71780363503689e-07	8.96931444771628	DOWN
MRPS9	-0.145413893037734	8.48734394549398	-5.81892818743544	1.81450715028831e-08	7.91935369146272e-07	8.94145852937019	DOWN
GPATCH4	-0.122744113564057	8.15403362216867	-5.81738819501796	1.82927654125083e-08	7.95878655674618e-07	8.93365289842688	DOWN
TRPT1	0.139727719390848	9.1168870702249	5.81276095703889	1.87436441776879e-08	8.11749006682899e-07	8.91020861778703	UP
PHACTR2	0.154489244754574	8.63528295977912	5.81244817358649	1.87745104939268e-08	8.11749006682899e-07	8.90862438465634	UP
ACTR6	-0.247053925212202	7.97636519378715	-5.81033095693101	1.89847525418611e-08	8.15709563776433e-07	8.89790248248008	DOWN
MRPL27	-0.155058317166711	8.21715010773896	-5.80975411696571	1.90424309145878e-08	8.15709563776433e-07	8.89498179156775	DOWN
PSMD14	-0.136803579858819	7.84439375019277	-5.80495351914659	1.95291301580299e-08	8.33983992194761e-07	8.87068364052765	DOWN
ZNHIT3	-0.385570123668835	9.22387667748996	-5.78812079804567	2.13335818887618e-08	9.08247800718173e-07	8.78560546935957	DOWN
WBP4	-0.140620968718701	7.88613338527309	-5.78654464429561	2.15106516781765e-08	9.12985732848355e-07	8.77764866654704	DOWN
TRPC4AP	0.195046148678182	10.27443394649	5.78333518277838	2.18756601766501e-08	9.25647218267461e-07	8.76145162186988	UP
CLDN15	0.139286237468767	8.94527378552209	5.77486320751536	2.28684693978304e-08	9.64715765265923e-07	8.71872929118539	UP
TMCO1	-0.472002785945888	9.17689206498795	-5.75912726442343	2.4830590543958e-08	1.04431444290786e-06	8.63950277990926	DOWN
MBD6	0.291416133874801	10.4641547893574	5.75750881354943	2.50414810639265e-08	1.05000216219407e-06	8.63136362040999	UP
HK3	0.270613057697942	10.3032370154699	5.75498046806379	2.53744387780991e-08	1.06075854156999e-06	8.61865210484067	UP
CHCHD4	-0.103602881550731	8.22922231995984	-5.7529230239673	2.56485696278703e-08	1.0663307578545e-06	8.6083112330984	DOWN
SUB1	-0.222836342449472	7.9308104025502	-5.73399637690694	2.83098019377499e-08	1.16938018182747e-06	8.5133167267177	DOWN
DGKQ	0.22069254837321	9.15236813021285	5.72393320041226	2.9832621938466e-08	1.22862599372098e-06	8.46290605655823	UP
CUTC	-0.172220305105441	8.30548542982731	-5.72054578719752	3.03629897232958e-08	1.24676903659652e-06	8.44595230212261	DOWN
PPWD1	-0.161998266117509	8.10816499156225	-5.71943529307953	3.05388545111571e-08	1.24952285724911e-06	8.44039603006719	DOWN
SEC11C	-0.169500882776067	7.95147466710843	-5.718987102906	3.06101139465881e-08	1.24952285724911e-06	8.43815377849123	DOWN
ARHGEF2	0.157960989080904	11.6567156428112	5.71742384196737	3.08599350785289e-08	1.25602650719913e-06	8.43033398836792	UP
PPA1	-0.322005665405108	9.69250685514056	-5.71336927691057	3.15171956876634e-08	1.27902678055287e-06	8.41005974113239	DOWN
DEF8	0.239725008980106	11.085874981004	5.7120729186414	3.1730208021791e-08	1.28391707619369e-06	8.40357981586737	UP
OPLAH	0.15930965458382	8.03494683181125	5.70857284991714	3.23123670735202e-08	1.30367250759705e-06	8.38609012925065	UP
PPP2R3C	-0.260166655471421	9.30276144388353	-5.70414768581473	3.30633313242156e-08	1.33010427666316e-06	8.36398952514941	DOWN
SH2D1A	-0.228225368372481	8.16470435836948	-5.70243905844142	3.33578254073454e-08	1.33807300239464e-06	8.3554596354344	DOWN
ESD	-0.171554738388132	10.2017201145221	-5.69417703091031	3.48183423568886e-08	1.39263335323129e-06	8.31424116684631	DOWN
NDUFA8	-0.185844131174735	9.45256280208032	-5.68949275727053	3.56739267705702e-08	1.42275410818604e-06	8.2908921129223	DOWN
ILF2	-0.173601056075864	10.1222268495382	-5.68352742192478	3.67932380878456e-08	1.46319011868541e-06	8.26117885405904	DOWN
FICD	0.154295830821418	8.37611940632932	5.68098391803389	3.72808438459836e-08	1.47834523353831e-06	8.24851696360444	UP
LRCH4	0.265420240265581	10.0400884074859	5.67806843533941	3.78475174875857e-08	1.49654044219431e-06	8.23400866362001	UP
MRPL32	-0.170030693392706	7.98736712849799	-5.67105619326237	3.92450975991326e-08	1.54739406130216e-06	8.19913709290667	DOWN
RBMS1	0.172203075196952	10.6301050418072	5.66424551543289	4.06506406148894e-08	1.5982726376602e-06	8.16529957400762	UP
RSL1D1	-0.233625184744101	9.58615614518072	-5.65743790302539	4.2104578574459e-08	1.64611111559131e-06	8.13150851276693	DOWN
KATNB1	0.136309668356033	8.68012128248594	5.65457875105601	4.27302373211465e-08	1.66587911174211e-06	8.11732580834841	UP
HACL1	-0.140659564627587	8.72370433476305	-5.64520773401386	4.48450926052505e-08	1.7434314853453e-06	8.07087993478296	DOWN
ANKRA2	0.201807072177054	9.2474751353494	5.63880772031448	4.63477608857632e-08	1.79681724394834e-06	8.03919342258886	UP
TMEM184B	0.18928373657652	8.88489576641767	5.63694121067456	4.67951740204007e-08	1.80227955941236e-06	8.02995753452016	UP
ZNF302	-0.245779321770756	8.06829394942169	-5.63680326361522	4.68284073668093e-08	1.80227955941236e-06	8.02927503650422	DOWN
RPL5	-0.416370070689124	10.7487182834659	-5.63659664537472	4.68782276063018e-08	1.80227955941236e-06	8.02825280943019	DOWN
HSPH1	-0.242492435682562	8.61746226453414	-5.63454868656499	4.73748394491405e-08	1.81634087490227e-06	8.01812225968438	DOWN
SET	-0.218821959637932	9.46217145414056	-5.62466264369115	4.98451874514302e-08	1.90578886126281e-06	7.96925931064346	DOWN
PIK3R1	-0.181506761575994	9.00452788458635	-5.6206437571796	5.08849566923334e-08	1.94019866465081e-06	7.94941440264028	DOWN
ZNF598	0.14070729956638	9.08625771356627	5.60673206436597	5.46500904405323e-08	2.07805097321684e-06	7.88080424306886	UP
VPS16	0.160125395505968	9.38199878118474	5.60594675174372	5.4870543521515e-08	2.08073298780084e-06	7.87693512722034	UP
GPBP1	-0.276782161224869	9.04895090201205	-5.605261957039	5.5063486636404e-08	2.08236003004537e-06	7.87356158963745	DOWN
ANAPC10	-0.112622598776393	7.72051309598394	-5.60133182929354	5.61836702102186e-08	2.11894880121637e-06	7.8542065684048	DOWN
NCK1	-0.206835611931764	8.79833465680723	-5.59949838456133	5.67138169813819e-08	2.13314652001246e-06	7.84518084270055	DOWN
BCCIP	-0.169039421032291	8.11771390888755	-5.59256150169559	5.8764127436801e-08	2.20429006674422e-06	7.81105246625161	DOWN
STK25	0.112027854039587	8.8100402883253	5.57987864035589	6.27011625064724e-08	2.34563189872596e-06	7.74873942711938	UP
TRIM41	0.125605647579576	8.63154173073092	5.57860390643215	6.31108003007981e-08	2.3546096703623e-06	7.74248250247878	UP
EDC4	0.17669270179217	9.32838437984337	5.57575137694493	6.40369370706799e-08	2.38275777373718e-06	7.72848511235396	UP
NDUFA4	-0.577160046568235	9.77860271013655	-5.57105440946025	6.55908492208372e-08	2.43405186186096e-06	7.70544913492276	DOWN
UBL5	-0.267683303605505	9.11318437090361	-5.57018700777001	6.58818069607255e-08	2.43832959682109e-06	7.7011966646142	DOWN
CDK5RAP3	0.196300534161205	10.4628748826626	5.5684715431127	6.64609439596855e-08	2.45023373116736e-06	7.69278804432533	UP
ACTR10	-0.200140143647019	8.75496550176305	-5.5681898008382	6.65565326500536e-08	2.45023373116736e-06	7.69140723215672	DOWN
POLR3C	-0.106770599955174	9.0719631069237	-5.564521290657	6.78134707184636e-08	2.48990253995121e-06	7.67343289663201	DOWN
PRICKLE4	-0.237017606410481	9.37053234121285	-5.56176425560692	6.8773306671133e-08	2.51848211949513e-06	7.65993049764394	DOWN
CCT6A	-0.14298548855491	7.9709673253012	-5.55952735314613	6.95617798377328e-08	2.54065247991551e-06	7.64897922882418	DOWN
INPP4B	-0.10373421983674	7.89346680737349	-5.55365798427908	7.1672755062071e-08	2.61088232941334e-06	7.62026064356257	DOWN
SERTAD1	0.186578903125795	9.33387870334137	5.54763244331469	7.39048007470615e-08	2.68514327112164e-06	7.5908024175462	UP
CCM2	0.150681276260611	11.1239646477108	5.54286427127568	7.57189457707071e-08	2.7438727111009e-06	7.5675089416753	UP
RGS14	0.146896842591511	8.42999638667068	5.53088625232742	8.04697386683824e-08	2.90843620567312e-06	7.50906261314435	UP
RPL12	-0.247159644263929	12.9847376559839	-5.52773379040935	8.17675951018657e-08	2.93243527756794e-06	7.49369663386024	DOWN
HSPD1	-0.279099979257696	9.60907580568675	-5.51732715312763	8.61983719753063e-08	3.07544268546344e-06	7.44302019970864	DOWN
PDCL3	-0.125259906789587	8.28093493118072	-5.51538045613618	8.70527841112961e-08	3.09796305302738e-06	7.43354877078816	DOWN
EXOSC1	-0.153156461493966	9.66425509196787	-5.51391313166783	8.77022446191189e-08	3.11309323035486e-06	7.42641139464075	DOWN
SEC61G	-0.179198919013263	10.3867355012972	-5.51280998640611	8.81936191603241e-08	3.11995020694665e-06	7.42104643757426	DOWN
APLP2	0.226488837647945	9.31136578678313	5.51247131114864	8.83450127048084e-08	3.11995020694665e-06	7.41939951660081	UP
RAB40C	0.196712700171085	10.1741143067349	5.50222220497013	9.30481859457178e-08	3.27770500695588e-06	7.36959714907521	UP
ZNF20	-0.114637311959482	7.96301136351807	-5.50118158155989	9.35391307527479e-08	3.28665720434782e-06	7.36454460300676	DOWN
EXOC7	0.153606127802188	9.66593027506024	5.48578870363239	1.01102641991295e-07	3.53451780402313e-06	7.28989459097553	UP
PPTC7	0.189152698791577	9.73790968224498	5.48325687582519	1.02402435617811e-07	3.5709633264814e-06	7.27763176736071	UP
MRPS23	-0.116166554735276	7.8299787397992	-5.4775063761216	1.05415373778449e-07	3.666816974113e-06	7.24979585022526	DOWN
ATG3	-0.279372406014058	9.99096622581125	-5.47371812620173	1.07447178265941e-07	3.72606768434139e-06	7.23147089290718	DOWN
APIP	-0.176143205080836	8.00947961844177	-5.47286554258204	1.07909685253247e-07	3.72606768434139e-06	7.22734804438515	DOWN
TSPAN32	0.222311675466843	11.0910375273494	5.47283894484434	1.0792414504685e-07	3.72606768434139e-06	7.22721943347529	UP
CLN3	0.163702766373936	8.92622747587952	5.4656133564382	1.11922989141775e-07	3.85453887419033e-06	7.19229887836959	UP
CISD1	-0.230788828178913	9.2072100913494	-5.46032933022558	1.14938259105431e-07	3.94858440129772e-06	7.16678456106326	DOWN
ZCCHC9	-0.135745130533888	8.50871173145783	-5.43781894376855	1.28693729885768e-07	4.41022290638165e-06	7.05830817024476	DOWN
RBX1	-0.397603411005834	8.98578380104819	-5.42913304702184	1.34419058144218e-07	4.59507908370345e-06	7.01654528125405	DOWN
HSPA1L	0.147989217194032	8.70956449436948	5.42352754804192	1.38244735850382e-07	4.71424739279473e-06	6.98962116872321	UP
ITGAX	0.328629964588659	10.9746031351727	5.41687726512171	1.42921001813206e-07	4.86176613766049e-06	6.95770713581789	UP
TUBGCP2	0.151440092727716	9.02155226367068	5.40724510070394	1.49967978024934e-07	5.08614288053799e-06	6.91153795038292	UP
TAX1BP1	-0.348859894976924	10.1008105681125	-5.4068689596521	1.50249915773512e-07	5.08614288053799e-06	6.90973633094835	DOWN
C18orf21	-0.102008501255241	8.0359117574257	-5.40617260436668	1.50773232823826e-07	5.0914396553817e-06	6.90640122751531	DOWN
MEGF9	0.192375894661538	8.48613434693574	5.4013852633784	1.54419269275135e-07	5.19813728920244e-06	6.88348202951632	UP
DPP8	0.134842199183419	8.92005167111647	5.4010446239326	1.54681943975835e-07	5.19813728920244e-06	6.88185184126683	UP
SEC61A1	0.180923668174534	10.446012766012	5.39999907505657	1.55490907748664e-07	5.21270122860799e-06	6.87684869403328	UP
RPS27	-0.490483639253318	13.7049843143373	-5.38711711645174	1.65802026618389e-07	5.53164982556881e-06	6.81526872288929	DOWN
SLC15A4	0.2489884753937	10.6412862770281	5.38381648387826	1.6854919289272e-07	5.60981834090663e-06	6.79950927520375	UP
VPS8	0.179965357506761	9.44957823290362	5.37682069377961	1.7451904892662e-07	5.79461693792478e-06	6.76613183355968	UP
SGSM2	0.202490709821349	10.3849439996305	5.37562871166641	1.75556526017016e-07	5.81515280331781e-06	6.76044821073864	UP
ABCA7	0.26284158196883	8.97980088011245	5.36675833002069	1.83467794048265e-07	6.05335318223108e-06	6.71818359725744	UP
ITGA3	-0.114092459106364	7.78484888614458	-5.36659136720558	1.83619979084897e-07	6.05335318223108e-06	6.71738859968675	DOWN
PSMD6	-0.168615012819895	9.88745112389558	-5.36590580491266	1.84246150608411e-07	6.0596026642041e-06	6.71412448263578	DOWN
SNX27	0.194226888196551	10.5971553156988	5.36276846466203	1.8713829588696e-07	6.14017117875914e-06	6.69919109892221	UP
FOXO3	0.292276775026524	12.2836612229317	5.35841641279351	1.91223422294481e-07	6.23918728639292e-06	6.67848725021572	UP
PAK1IP1	-0.147360667610014	8.21117543595181	-5.35812008806178	1.91504703797347e-07	6.23918728639292e-06	6.67707803894415	DOWN
SENP6	-0.179432932670091	8.15318885721687	-5.34924512184989	2.00118106859218e-07	6.50454146393228e-06	6.63490052426738	DOWN
LXN	-0.144230020147746	7.9775556837992	-5.34629489593459	2.03063929684658e-07	6.58486981330226e-06	6.62089207460516	DOWN
POLE4	-0.248389687482096	9.91477098569879	-5.33902643526423	2.10502578216398e-07	6.81017548500091e-06	6.58640560104933	DOWN
SPSB3	0.172799750901259	10.5797834494378	5.33841323943098	2.11142111587534e-07	6.81497992261252e-06	6.58349788554512	UP
EEF1E1	-0.171118695290918	7.76405800602811	-5.33773753095936	2.11849030225404e-07	6.82193199651596e-06	6.58029404734113	DOWN
BSDC1	0.136606614068963	9.66712992030522	5.33528162067155	2.14437807444035e-07	6.88931094795315e-06	6.56865217497502	UP
DYNLT3	-0.175378010279908	7.89801880836546	-5.33459142614839	2.15170860901771e-07	6.89689694793461e-06	6.56538117560339	DOWN
CPEB4	0.222340405267703	8.13672603342972	5.33139643658791	2.18596110248126e-07	6.99054242887959e-06	6.55024371141354	UP
PHF1	0.11979781347573	8.53880102956627	5.33000440799194	2.20104984913997e-07	7.02261398993416e-06	6.54365069939771	UP
ALKBH3	-0.108812734945026	8.2057008343012	-5.31931087344623	2.32038616964555e-07	7.38638524048409e-06	6.49304882343878	DOWN
USP16	-0.192181965193768	8.38892233159036	-5.31787037538933	2.33693467441523e-07	7.42204035382356e-06	6.48623853503218	DOWN
TMBIM4	-0.253119291323609	11.8570097393574	-5.31576530172588	2.36132432603782e-07	7.48237906873948e-06	6.47628894248338	DOWN
TBXAS1	0.219001376707027	10.8109629760442	5.31160212743464	2.41028997452725e-07	7.62013999008286e-06	6.45662097673569	UP
SLC12A9	0.207895175137265	11.0214151635743	5.30953153444237	2.43500954452952e-07	7.68079487921026e-06	6.44684348643175	UP
VHL	0.180820404681699	10.6845223048835	5.30084211234406	2.54146093288615e-07	7.98030232749476e-06	6.40584440770848	UP
SAR1B	-0.20443367197878	8.12368951083132	-5.29939723213838	2.55959477207585e-07	8.01502707865009e-06	6.39903223753002	DOWN
EHD1	0.192128290179706	11.6280265061446	5.29904222409799	2.56406947396833e-07	8.01502707865009e-06	6.39735870848543	UP
CLK2	0.11617484025842	8.78572899586345	5.29419912371108	2.62587885488425e-07	8.17247957215946e-06	6.37453694203529	UP
CUEDC1	0.24012316424065	9.36948492378313	5.29417297232401	2.62621650636438e-07	8.17247957215946e-06	6.37441375589451	UP
MPDU1	0.109436314128116	8.14427785805221	5.29185315958939	2.6563370321444e-07	8.247718494213e-06	6.36348819953372	UP
GTF2E2	-0.170497088855436	9.59649965191968	-5.29125901522625	2.66410525592988e-07	8.25337429621669e-06	6.36069058691461	DOWN
PPIL3	-0.291734700578912	8.88630694708434	-5.29073456015503	2.67098065571031e-07	8.25624510481144e-06	6.35822132366266	DOWN
CIDEB	0.141219239751127	8.7787524403253	5.28821929631425	2.70419511799727e-07	8.34033867615201e-06	6.34638154855184	UP
UTP6	-0.188558209113793	8.75865947232129	-5.28453318492837	2.75359687577212e-07	8.47387384453244e-06	6.32903848334692	DOWN
NDUFV2	-0.168974331808489	9.63940178733735	-5.28042889412278	2.80963497697385e-07	8.62719554102214e-06	6.30973921297939	DOWN
CALM2	-0.288822633821621	11.7170998092771	-5.2769278052316	2.85831159442941e-07	8.75728622937875e-06	6.29328576011532	DOWN
FGD3	0.199422148846152	12.2349090149398	5.27383957506	2.9019274150111e-07	8.87133272972226e-06	6.27877975729938	UP
PSMA5	-0.170487632586674	10.1871999665341	-5.27324820222006	2.91035296098713e-07	8.87753598803086e-06	6.27600273817619	DOWN
CCDC15	-0.118183189291712	7.80319191290361	-5.27191439197568	2.92944367438349e-07	8.90166799860181e-06	6.26974022836504	DOWN
BOLA2	-0.273083831390053	10.0679437003133	-5.27179964039314	2.93109177560417e-07	8.90166799860181e-06	6.26920150532855	DOWN
PITPNM1	0.197736048401987	10.4107939295462	5.27077106600071	2.94590478795594e-07	8.92712064455034e-06	6.26437308503113	UP
DNAJA2	-0.220016431739722	9.42603272308434	-5.27003354043014	2.95657100197973e-07	8.93992351557226e-06	6.26091139244939	DOWN
GPR132	0.103073069583818	8.15883723866265	5.26887374953114	2.97342001010373e-07	8.97132528700645e-06	6.25546851136	UP
PDE5A	0.166429643342703	8.13171482173494	5.26765717089046	2.9911942386778e-07	9.00537632073951e-06	6.24976015170681	UP
ACSS2	0.184393315886139	10.0445526455663	5.26361813177826	3.05094788291276e-07	9.16539083700135e-06	6.23081593835608	UP
KRCC1	-0.198333709103185	8.06263032731727	-5.25891882794195	3.12192942580774e-07	9.34074680720256e-06	6.20878947575161	DOWN
COX6C	-0.243773510197617	11.0802910338153	-5.25886314026705	3.12278011279054e-07	9.34074680720256e-06	6.20852855185799	DOWN
IFNAR2	0.210024396798143	10.2022047424819	5.25751761707657	3.14340295065804e-07	9.38221280692107e-06	6.20222478964699	UP
SSH3	0.154029377758619	8.46599272538956	5.25626603372029	3.16270468393101e-07	9.41956616057478e-06	6.19636228917214	UP
RPL39	-0.565423109556766	11.931282138759	-5.24682298957635	3.31209105958168e-07	9.82233158460132e-06	6.15216632637355	DOWN
RAN	-0.111403704678648	8.00693339704016	-5.24540594267192	3.33509160284737e-07	9.8694533807929e-06	6.14553964111598	DOWN
RIT1	-0.125581508188266	8.00436082791165	-5.24228296644748	3.38633058481746e-07	9.99976216737904e-06	6.13094038367379	DOWN
CCT8	-0.176504853279445	10.3096980204297	-5.24141404342163	3.40072250459368e-07	1.0020940051222e-05	6.12687958548737	DOWN
IAH1	-0.201170865074602	8.70878657545783	-5.23619017812775	3.48850524879436e-07	1.02578314296646e-05	6.10247786418918	DOWN
MYB	-0.120915354985147	7.93762299980723	-5.22675495597808	3.65266450355644e-07	1.07178288889767e-05	6.0584533206028	DOWN
TMEM14C	-0.235399954073344	9.39672647440161	-5.22272104296139	3.72511556144754e-07	1.08706138623541e-05	6.03965053889186	DOWN
NFAT5	0.149000821343897	8.38276255600803	5.22184960056434	3.74094936745436e-07	1.08848294068971e-05	6.03559011665992	UP
CCT2	-0.255916785278249	8.7631802425743	-5.22022254594573	3.77068745610443e-07	1.09484040174212e-05	6.02801042493081	DOWN
TPRKB	-0.113697832767837	7.8633759187751	-5.21471707453864	3.87302423584769e-07	1.11986882019438e-05	6.00237700657134	DOWN
RDH14	-0.240609876529977	8.73166033879518	-5.21311872197587	3.90323634696425e-07	1.12625815508351e-05	5.99493914760028	DOWN
CDV3	-0.248167684547347	9.44670114174699	-5.20431369123304	4.07381544454753e-07	1.17303909864886e-05	5.95399807709134	DOWN
MZF1	0.148499498503048	8.97660944848193	5.18679663926892	4.43495158444697e-07	1.27438287868612e-05	5.87271333868018	UP
POLR1E	-0.129807175228251	8.24784211744578	-5.18561229481378	4.46045902822731e-07	1.2790642738175e-05	5.86722553243989	DOWN
UNKL	0.139730710268699	8.32024146538153	5.18316171451866	4.51369047778566e-07	1.29166000291107e-05	5.85587365887111	UP
NOL7	-0.142585859286804	10.5977954352651	-5.17728259840364	4.64392230952065e-07	1.32443804861668e-05	5.82865726774844	DOWN
SHKBP1	0.277779495378779	9.51710024443373	5.17713143405979	4.6473184644162e-07	1.32443804861668e-05	5.82795780450968	UP
RPL35	-0.354754780633293	11.5903635410843	-5.1733026385134	4.73414668785851e-07	1.3464184811637e-05	5.81024678169932	DOWN
REC8	0.205774453430969	8.86734103479518	5.17064102098092	4.79543131137714e-07	1.36046445151917e-05	5.79794102464978	UP
RPL4	-0.301417489625996	11.6447657994378	-5.17030863691543	4.80313841951432e-07	1.36046445151917e-05	5.79640463314765	DOWN
MAN2A2	0.162104874980303	8.72842117641365	5.16919932942441	4.82894741515626e-07	1.36498902596647e-05	5.79127761326063	UP
RECQL	-0.150252825740385	8.08636295030924	-5.1607964008974	5.02886667909532e-07	1.41861058209683e-05	5.75246950230289	DOWN
ALG5	-0.140690740575598	8.0234525713253	-5.1587727751061	5.07819869516338e-07	1.42672711923426e-05	5.74313116620879	DOWN
PCMT1	-0.275627074878582	10.0943570736747	-5.15495840518439	5.17246509567812e-07	1.45027561743266e-05	5.72553717095549	DOWN
CHFR	0.130306142873806	10.3651295960522	5.15110140692021	5.26951022397207e-07	1.47450670158283e-05	5.70775719513172	UP
PIGP	-0.146053463114125	8.47641413362651	-5.14897123576034	5.32386170663803e-07	1.48671783956598e-05	5.69794213052965	DOWN
UBE3A	-0.20802516980703	8.5558458995261	-5.14541012705736	5.41594033362815e-07	1.50939429498845e-05	5.68154111637452	DOWN
EIF2A	-0.225273767635212	8.52052287918474	-5.14394005268499	5.45440046015692e-07	1.51706661295627e-05	5.67477321727757	DOWN
AKAP13	0.176069523196549	10.1781688897349	5.14044689228188	5.54685424403943e-07	1.53969580106046e-05	5.65869772148674	UP
OMA1	-0.141963776855572	8.3959286756506	-5.13825693640139	5.60558923864147e-07	1.55289367351507e-05	5.64862404770219	DOWN
THBS1	0.188856672295291	7.90125216906827	5.136492581745	5.6533478697772e-07	1.56300428455454e-05	5.64051063075975	UP
ACAT2	-0.139338912457029	8.4883068751245	-5.13327451494757	5.74147474579588e-07	1.58421328025648e-05	5.62571807406136	DOWN
BICD2	0.185354705696616	10.3469866359036	5.12641192350478	5.93387949097349e-07	1.62778045159316e-05	5.59419761162205	UP
ABR	0.160632365800264	10.0399113876386	5.12629303841665	5.93726712747921e-07	1.62778045159316e-05	5.59365186193961	UP
NDUFS3	-0.158063592943503	9.50881400248996	-5.12430761640297	5.99411979498155e-07	1.63548863703319e-05	5.58453916235694	DOWN
PMPCB	-0.152764211445225	9.1003022534498	-5.12417245302626	5.99800933964908e-07	1.63548863703319e-05	5.58391889233605	DOWN
LRP3	0.162494844509549	8.32953713167068	5.12143897732802	6.07719680322468e-07	1.65383165552854e-05	5.5713776975541	UP
ASNSD1	-0.28936535935239	8.85057211202008	-5.11952325574585	6.13329754859842e-07	1.66583242029349e-05	5.56259157856962	DOWN
EBAG9	-0.192220973187069	8.72818468804418	-5.11764892440784	6.18867205326149e-07	1.67758944193782e-05	5.55399785552421	DOWN
OSCAR	0.232611342406164	10.8214737177028	5.11526911925872	6.25967890977109e-07	1.69064777043157e-05	5.54309021741222	UP
ATXN7L3	0.133618869274336	9.44487725821687	5.11521818504223	6.26120724837398e-07	1.69064777043157e-05	5.54285680944128	UP
BTBD10	-0.141739143036272	8.21348496117269	-5.10704522572714	6.51119047373151e-07	1.75377375452924e-05	5.50542822247625	DOWN
PPIH	-0.118002474399139	8.60582784752209	-5.10675437259772	6.5202626798551e-07	1.75377375452924e-05	5.50409713266551	DOWN
PAX7	-0.131463929101992	7.95250528593976	-5.10393354376905	6.6088873157711e-07	1.77417305716803e-05	5.4911907819865	DOWN
CTNS	0.105995395387865	8.40966961329719	5.10279220341793	6.64507675907868e-07	1.78044440809369e-05	5.48597035853449	UP
PIK3CD	0.217606927298805	10.4500672046185	5.10210789390125	6.66686678470096e-07	1.782840926876e-05	5.48284081950606	UP
INPPL1	0.193686691386338	9.6834852031245	5.10094414904167	6.70408232319319e-07	1.78934535699227e-05	5.47751946720394	UP
KCNMB1	0.123133085324202	8.28865641319277	5.09732947664364	6.8209651193275e-07	1.81704750270914e-05	5.46099723322352	UP
DVL3	0.128074949379974	8.37945968665863	5.09584838241145	6.86942568278857e-07	1.82645132282419e-05	5.45423006344905	UP
ZNF787	0.163487457600928	9.6703096221245	5.09536295603337	6.885381053105e-07	1.82719318615764e-05	5.45201247978645	UP
ULK1	0.218930895490578	10.9990495624578	5.09022785314478	7.05638079969137e-07	1.86899826562818e-05	5.42856414168789	UP
FCER1A	-0.492890967871881	9.21072664415261	-5.0856142753097	7.21351881611866e-07	1.90697957426497e-05	5.40751354473383	DOWN
ABCE1	-0.16979897537659	8.10189316358634	-5.08474514092022	7.2434987274464e-07	1.91126461669636e-05	5.40354963154159	DOWN
CLCN7	0.208725531438596	10.6923729115462	5.08392090248858	7.27204154473344e-07	1.91515492598397e-05	5.39979098451197	UP
IDUA	0.1051059170185	8.13681072736948	5.08007588515785	7.40663858971471e-07	1.94690789747444e-05	5.38226366303358	UP
ADAM15	0.230425652952654	10.1681220437229	5.07796248729124	7.48164431342005e-07	1.96290626514096e-05	5.37263441511225	UP
EEF1D	-0.177254597344827	9.21370994634538	-5.07711968029843	7.51176089073807e-07	1.96457207684853e-05	5.36879524910172	DOWN
GDPD3	0.16040856068846	8.39148662634136	5.07699283848287	7.5163035723508e-07	1.96457207684853e-05	5.36821750218931	UP
ARV1	-0.10884753503256	7.81276381303614	-5.07594445604458	7.55395216274331e-07	1.97070116666756e-05	5.36344271283362	DOWN
TPCN2	0.129561926656502	8.38665887194779	5.07446361583884	7.60744233284887e-07	1.9809323102741e-05	5.3566996834057	UP
COIL	-0.109172468109946	8.21886370027711	-5.05660353434434	8.28219651671903e-07	2.14237811700793e-05	5.27549910706035	DOWN
ARPC2	-0.125068464727454	13.0413596471888	-5.05656883253485	8.28356235371662e-07	2.14237811700793e-05	5.27534156178378	DOWN
SRP54	-0.13926219945988	9.71405715699598	-5.05642584197448	8.28919265677107e-07	2.14237811700793e-05	5.27469239775877	DOWN
NUDT3	-0.126903333737003	9.27280431986345	-5.0542350572421	8.37592054985676e-07	2.16076954110524e-05	5.26474829793157	DOWN
TRIM38	0.177737748747216	9.78564055745783	5.0428757279608	8.83989505390734e-07	2.27201673061444e-05	5.21324372098689	UP
ZNF700	-0.194154521919497	9.02381093859438	-5.03646765334443	9.11251874438332e-07	2.33775688823098e-05	5.18423025053319	DOWN
RPAIN	-0.197696255269697	9.65573341313253	-5.03506601588251	9.17322609736271e-07	2.34898902223795e-05	5.17788813198689	DOWN
ETFA	-0.193879171715318	9.5494942401004	-5.03315690439739	9.25654352530738e-07	2.36595888743538e-05	5.16925210631645	DOWN
KCTD12	0.257531269722543	10.4316885900884	5.02658615493328	9.54894397394152e-07	2.4362094377635e-05	5.13954912053747	UP
ZNF146	-0.172656041512534	7.93718738469478	-5.02507825277765	9.61729742321647e-07	2.44914625572149e-05	5.13273711966195	DOWN
PNRC2	-0.307916591260479	9.51353804602008	-5.02218392655609	9.7498278118351e-07	2.4783490879205e-05	5.11966655678797	DOWN
MNT	0.17557104826346	9.68045144900402	5.01923551161201	9.88665283211238e-07	2.50853482005279e-05	5.10635803195938	UP
RPL30	-0.307434960248676	13.0631896193976	-5.00606798102339	1.05207405844543e-06	2.65665865775348e-05	5.04700021802311	DOWN
LEPROT	0.193484024582162	10.0534598522932	5.00592446251311	1.052786412396e-06	2.65665865775348e-05	5.04635395147694	UP
ZNF770	-0.105659055591513	7.99938029967872	-5.00507387497744	1.05701789814933e-06	2.66249571840555e-05	5.04252404961781	DOWN
FAM133B	-0.154307165957627	7.96695791563855	-5.00067463979755	1.07916729423463e-06	2.7133628399787e-05	5.02272427613183	DOWN
LZTR1	0.152495583222741	9.21123633902811	4.99590616086289	1.10368321801818e-06	2.76498544817225e-05	5.00127866144783	UP
PLA2G4B	0.172768115398675	9.44454294103213	4.98852077477331	1.14272084895537e-06	2.85762570498226e-05	4.96809677328879	UP
APBB1IP	0.224503286535807	11.9671567217269	4.9849380291999	1.16213674779332e-06	2.90095250406897e-05	4.95201423730125	UP
C1orf162	0.171320314186337	12.4231622799598	4.97781028722688	1.2017179868734e-06	2.98250858117332e-05	4.92004665880498	UP
VAMP1	0.183425977963594	9.58825873871888	4.97772056926244	1.20222442251039e-06	2.98250858117332e-05	4.91964451602218	UP
GMPPA	0.184898231736206	8.9642659333012	4.97751169190015	1.20340428377913e-06	2.98250858117332e-05	4.91870828806207	UP
BRPF1	0.164187036742046	10.6654321943373	4.97605392574896	1.21166985758134e-06	2.99246001336733e-05	4.91217519678563	UP
USP32	0.176481875205106	8.90005057446586	4.97599467182692	1.21200698839524e-06	2.99246001336733e-05	4.91190967881718	UP
ACADM	-0.210203805596157	8.44503545199598	-4.97566437999826	1.21388787918856e-06	2.99246001336733e-05	4.9104296820622	DOWN
ATP6V0B	0.173374030374006	12.2850559111245	4.96828840044878	1.25663493864225e-06	3.0881077727942e-05	4.87739973662542	UP
COQ5	-0.193170567071416	8.85839222030121	-4.96820316606524	1.25713732374719e-06	3.0881077727942e-05	4.8770182874457	DOWN
PRKCD	0.190422456593501	11.7072572792369	4.96572344138805	1.27183859810061e-06	3.11320068836655e-05	4.86592312392175	UP
SRRM2	0.208155653075595	11.1162004426104	4.95669365892208	1.32679143557685e-06	3.24199618562871e-05	4.82555895663183	UP
ZBTB43	0.105681295709616	8.63299327926908	4.95517751307425	1.33624077319885e-06	3.25934722165674e-05	4.81878750044637	UP
CDK10	0.151429218474535	8.46702720975502	4.9521148071471	1.3555280290734e-06	3.29797510250702e-05	4.8051139201461	UP
PPP1R14B	0.135498738009154	9.37262928580723	4.94156184964752	1.42406949767902e-06	3.45536023746279e-05	4.75805278765352	UP
NDST2	0.126845067443432	8.84379557368675	4.93880779104432	1.44250161694671e-06	3.49397555699885e-05	4.74578453140014	UP
MSH6	-0.125541395299004	8.42071269572691	-4.93688005900667	1.45554045195154e-06	3.51941566770651e-05	4.73720057028731	DOWN
HINT1	-0.54722841342454	10.2715301150241	-4.93518274201201	1.46711512213733e-06	3.54123317915548e-05	4.72964489256962	DOWN
CCDC149	0.108334510276591	7.80982680191566	4.9315599932946	1.49211864058576e-06	3.59533239803642e-05	4.71352519579001	UP
EML4	-0.197895413290253	9.29641433494377	-4.92553735793392	1.5346005641854e-06	3.68489986683896e-05	4.68674849274777	DOWN
TMEM126B	-0.243843157578979	8.61203160993976	-4.92512877818666	1.53752455520679e-06	3.68554461169518e-05	4.68493291436392	DOWN
ZNF282	0.108900362607226	8.17265864522088	4.92299622193406	1.55287381311857e-06	3.71591994004699e-05	4.67545862193206	UP
ZNF324	0.167091546298606	9.42662137924096	4.92222255457295	1.55847890124623e-06	3.72248295242381e-05	4.67202228729968	UP
WDR75	-0.166534109173474	8.66785928797992	-4.92187810434173	1.56098067462401e-06	3.72248295242381e-05	4.67049251356289	DOWN
PLCB2	0.227518939194626	10.2089987582289	4.92074883000774	1.56920996629743e-06	3.73544037049008e-05	4.66547779172749	UP
SPTLC2	0.108754479126453	8.3259073824739	4.92039499246198	1.57179708650926e-06	3.73544037049008e-05	4.66390671417196	UP
COMMD8	-0.250100655310214	8.06803204551004	-4.91848778667662	1.58581301475019e-06	3.75588717264809e-05	4.65544010709052	DOWN
CKLF	-0.308449048110075	11.5890925831325	-4.91563490405701	1.60700452225176e-06	3.79959382697311e-05	4.6427804095176	DOWN
STAB1	0.122221897290119	7.80508968478313	4.91385108008031	1.62039382267057e-06	3.82473569130014e-05	4.63486773388766	UP
ADCY4	0.134736412147149	7.95984480379116	4.91147066859114	1.63842920799384e-06	3.86074006413354e-05	4.62431239042412	UP
MRPL46	-0.113309734969761	8.44013802270281	-4.90997473256377	1.64986245038687e-06	3.88109168625752e-05	4.61768118193575	DOWN
ATG16L2	0.236914763531962	9.14248676805622	4.90460596553711	1.69153391942194e-06	3.97238566288615e-05	4.59389608638924	UP
MGAT1	0.16724785299138	10.8776171942972	4.90382997381678	1.69764058515973e-06	3.97999217591755e-05	4.590460000037	UP
RPA2	-0.178142827605374	10.2314388545261	-4.89991117099655	1.72880666697612e-06	4.04295398735062e-05	4.57311438932732	DOWN
UNC13D	0.138187811705437	8.2224451585261	4.89947028966856	1.7323474021834e-06	4.04295398735062e-05	4.57116365022211	UP
CRIPT	-0.150093897658023	8.42815303769478	-4.89935983670684	1.73323555189395e-06	4.04295398735062e-05	4.57067495873649	DOWN
LRWD1	0.153584625714258	8.71003810351406	4.89860230402301	1.73933872887124e-06	4.05038292248389e-05	4.56732355175122	UP
RGS19	0.153483115944429	9.3971740590241	4.89633765062722	1.75770840981307e-06	4.0846986226896e-05	4.5573070184266	UP
CSAD	0.232043553692904	9.1085818536506	4.89606153141957	1.75996093116823e-06	4.0846986226896e-05	4.55608600701666	UP
PRR14	0.141770062137599	10.3180182640803	4.88898077656103	1.81868694006389e-06	4.20692600685779e-05	4.52479393338686	UP
IDS	0.172881116896219	9.95435489635743	4.8872557092882	1.83327864871352e-06	4.22149547030474e-05	4.51717596224765	UP
GAK	0.177420361182358	10.7665480402008	4.88584166942154	1.84532383135348e-06	4.24027308863494e-05	4.51093315063069	UP
CORO7	0.195971214571284	9.66782960197992	4.87966122805	1.89887440774751e-06	4.35611205043433e-05	4.48366470901358	UP
TOP2B	-0.189925547351791	10.156500119996	-4.87819148940171	1.91182834719383e-06	4.37859168823485e-05	4.47718432296184	DOWN
CEP63	-0.182485079905438	9.4872932375261	-4.87742663025136	1.91860338840106e-06	4.38686926319907e-05	4.47381253416053	DOWN
ARFGAP1	0.123129635822943	8.3983585379759	4.87501333838776	1.94013252846243e-06	4.42879923725823e-05	4.46317668270218	UP
DNAJC15	-0.138471901232625	7.94546092340964	-4.87109830642879	1.97555630800379e-06	4.50225714265757e-05	4.4459315861854	DOWN
KLHDC8B	0.212897787035875	8.55508664130924	4.86924723937542	1.99252188922622e-06	4.53347726238865e-05	4.43778190130268	UP
SLC9A8	0.161346017899669	8.70653060053414	4.86246110238974	2.05593134037986e-06	4.6700934653244e-05	4.40792643216925	UP
YIPF6	0.176258610495557	9.89402556107229	4.85990348819474	2.0803319407538e-06	4.71779853034674e-05	4.39668316451508	UP
THADA	0.100190686867705	8.39495931530924	4.8586912088787	2.09199506417538e-06	4.72987561430718e-05	4.39135569000283	UP
TM9SF3	-0.112117627037733	8.05681086334137	-4.85864164487376	2.09247325252872e-06	4.72987561430718e-05	4.39113789967362	DOWN
TCF25	0.13389034809456	9.91074764651406	4.85755404890217	2.10299289018642e-06	4.74592493055241e-05	4.38635933036179	UP
ZBTB20	0.129386726333752	8.632861285	4.85254573366003	2.15209825660288e-06	4.84431723380957e-05	4.36436568484801	UP
UBC	0.103481980602121	14.5581472199598	4.851990940092	2.15760554779367e-06	4.84431723380957e-05	4.36193050111636	UP
GHDC	0.120630907391511	8.61883450755823	4.85165818133919	2.16091528723876e-06	4.84431723380957e-05	4.36047001631426	UP
SIRPG	-0.135440039416181	8.64220185073896	-4.85135556517614	2.16392947597012e-06	4.84431723380957e-05	4.35914189967293	DOWN
RASSF1	0.163668107563259	9.9278393291245	4.85134407405947	2.1640440125095e-06	4.84431723380957e-05	4.35909146900322	UP
PABPN1	0.134860528988062	9.75897024588755	4.8448452991216	2.22976697436634e-06	4.98108040371849e-05	4.33058630724541	UP
PGS1	0.200495816398407	9.99884114949398	4.8442022190674	2.23637439073935e-06	4.98212522778033e-05	4.32776732067529	UP
ZWILCH	-0.103630723950464	7.87171009624498	-4.84377957428071	2.24072721024291e-06	4.98382258829508e-05	4.32591479576437	DOWN
TBC1D15	-0.169267124063197	8.38095341460241	-4.84321604992106	2.2465436817549e-06	4.98448559018156e-05	4.32344497893636	DOWN
VBP1	-0.297727967288264	8.96151998641365	-4.84305505636198	2.24820806935201e-06	4.98448559018156e-05	4.32273941927737	DOWN
GAA	0.177652673997944	8.71362817519679	4.84182266806392	2.26098829545571e-06	4.99685613895379e-05	4.31733907763953	UP
PPM1B	-0.271203224975004	9.33354666753414	-4.83942856721248	2.28601671038628e-06	5.0441376666854e-05	4.3068513393698	DOWN
CYLD	0.150067217627587	9.95010395638554	4.83786303460691	2.30252760213245e-06	5.06587080748206e-05	4.29999559152901	UP
MAP3K11	0.195376945765782	9.41430346916867	4.83780269444787	2.30316627964636e-06	5.06587080748206e-05	4.29973138781633	UP
RAB24	0.186739206026658	10.8457421607952	4.83555759115441	2.32705185311781e-06	5.11030896668072e-05	4.28990297637603	UP
SULT1A4	0.166640456492571	9.11249634529719	4.83176701777433	2.36792365185303e-06	5.19185029448155e-05	4.27331749685195	UP
PPM1F	0.238768690883028	11.2593716754779	4.83055934104213	2.38109042728286e-06	5.21248486439413e-05	4.26803561981192	UP
DKC1	-0.132655926333157	9.32299243814056	-4.82981007321004	2.38929488487469e-06	5.22220845782296e-05	4.26475918150087	DOWN
VPS33B	0.100309311904706	8.46540346808835	4.8264112513568	2.42685597102505e-06	5.28765055288173e-05	4.24990190589884	UP
ANKS1A	0.113814505695755	8.62204969420482	4.8252908025611	2.43936279783328e-06	5.30656994845267e-05	4.2450059807073	UP
TBCE	-0.100256498358888	8.13591577202811	-4.82023463421742	2.49657991547255e-06	5.42254032031981e-05	4.22292418138716	DOWN
PTPRE	0.194322697082161	11.0675984023775	4.8171488798504	2.53213378662217e-06	5.49116950383268e-05	4.20945717584251	UP
TBC1D3B	0.146610649070755	8.23778526361044	4.81557233015385	2.55048691339319e-06	5.52234132152639e-05	4.2025794708508	UP
TOM1	0.197987746740717	9.85048432406024	4.81408953724519	2.56786576409862e-06	5.5513098037266e-05	4.19611247975412	UP
VAMP8	-0.278555280731233	10.893551299502	-4.81250078780461	2.58661334609032e-06	5.58314255527022e-05	4.1891852027867	DOWN
PKD1	0.113489486854378	8.04684790420482	4.81112415569601	2.60296471240071e-06	5.60971230487725e-05	4.1831843312615	UP
FADD	0.127118013726728	9.30713493777108	4.8102498455721	2.61340137166703e-06	5.62347250191732e-05	4.17937386715452	UP
DNAH1	0.107351094854574	8.40016819963052	4.80953296747114	2.62198889710419e-06	5.63321732243173e-05	4.17624995912924	UP
ZC3H3	0.151332483048408	9.3342429708996	4.8063160305799	2.66086138675607e-06	5.69908876339313e-05	4.1622364001291	UP
NICN1	0.12130519582586	8.85049042811647	4.80384989144715	2.6910376543124e-06	5.74598640064644e-05	4.15149870808681	UP
DENND1C	0.172078055223144	8.7691968966747	4.80328756661809	2.69796451091363e-06	5.75192771842861e-05	4.14905095672229	UP
ZNF562	0.126988099205105	8.65118529067871	4.80270030878964	2.70521687333621e-06	5.75854370936093e-05	4.14649492744465	UP
COPS3	-0.15552852672036	9.97826022613253	-4.79436749594044	2.81017371876507e-06	5.97280260991429e-05	4.11025440362425	DOWN
EEF1A1	-0.138440125013924	14.7278521881526	-4.79394989318858	2.8155358228999e-06	5.97504918746601e-05	4.10843956502397	DOWN
PPHLN1	-0.146816316903848	9.11158045031727	-4.79269155304197	2.83175295147842e-06	5.99773626637566e-05	4.10297180053112	DOWN
STX7	-0.14801815800862	8.11751450035341	-4.79227070436479	2.83719682229762e-06	5.99773626637566e-05	4.10114338597632	DOWN
GORASP1	0.110237281638328	8.8788476865502	4.79211676143286	2.83919066720139e-06	5.99773626637566e-05	4.10047460043851	UP
LSM14A	-0.200371034165979	9.93366750169478	-4.7896673873117	2.87109712998083e-06	6.05592052690029e-05	4.08983600085921	DOWN
PSMA6	-0.430048651338662	10.2120582609639	-4.78892693846297	2.88081043101273e-06	6.06718785614957e-05	4.08662082639358	DOWN
ZNF319	0.118178455204308	9.10965583451004	4.78810399854232	2.89164307709951e-06	6.07189543118615e-05	4.08304794295898	UP
INTS1	0.110172503885609	8.3413437093253	4.78404328877741	2.94567384527566e-06	6.16170161289424e-05	4.06542538248695	UP
PCM1	-0.130040088920692	9.04343908130121	-4.78400713736439	2.94615921522342e-06	6.16170161289424e-05	4.06526854922385	DOWN
MKNK1	0.198567560385943	10.3534450141406	4.78387862869976	2.94788520135585e-06	6.16170161289424e-05	4.0647110566144	UP
BRI3	0.174958240517244	11.497267637751	4.7804938248711	2.99369913134763e-06	6.24805266826673e-05	4.05003166953649	UP
SRF	0.140255922100859	9.83199604573494	4.77884833862866	3.01621857396074e-06	6.28560023843861e-05	4.04289855554653	UP
ALDH3B1	0.177842080694692	9.20357598631727	4.77826332855898	3.02426410378397e-06	6.29291776557987e-05	4.0403630522796	UP
NISCH	0.13963007147049	9.45452898289157	4.77711585980411	3.04010521506948e-06	6.3164102215493e-05	4.03539053411504	UP
UNC50	-0.156336676600532	9.89514610438956	-4.77623791019685	3.05227958607139e-06	6.33222546712778e-05	4.0315866374569	DOWN
CLC	-0.560087056407827	10.9776383142731	-4.77055634192967	3.13220989588406e-06	6.47867975334946e-05	4.0069841061633	DOWN
DEK	-0.301242102569496	8.52931566011647	-4.76651689658175	3.19026279790664e-06	6.58893710895033e-05	3.98950714104752	DOWN
LILRA5	0.21350452774403	11.6436661806827	4.76203035918539	3.25595800547834e-06	6.71462721516105e-05	3.970110210341	UP
PKIA	-0.132463067075332	7.97788319204819	-4.75934085336482	3.29596347150279e-06	6.78704406839574e-05	3.95848977441576	DOWN
HMGCS1	-0.126545499877454	8.01392828606827	-4.75836910129789	3.31053424611688e-06	6.80694885953425e-05	3.95429250712076	DOWN
FXR1	-0.137376465337137	8.57130500792369	-4.75633304457514	3.34126534993445e-06	6.8599736378314e-05	3.94550052167983	DOWN
GRN	0.280499018368431	11.4144168558996	4.75171616369816	3.41197295195019e-06	6.99479654359183e-05	3.9255757536616	UP
MTCP1	-0.112696489659349	8.39005951710843	-4.74533690784549	3.51205065655197e-06	7.16819868563012e-05	3.89807169494164	DOWN
TRAPPC2L	-0.160114625456631	9.37312177845381	-4.744784585005	3.52084746068185e-06	7.17560086737201e-05	3.8956918094803	DOWN
ABHD4	0.110628867073144	8.17900829564257	4.73876871489628	3.61804868043534e-06	7.35210799937952e-05	3.86978515429312	UP
PADI4	0.304151033685679	11.7547592678313	4.72316036717473	3.88246128109698e-06	7.86637665990437e-05	3.80269720369238	UP
STXBP2	0.204234762793766	11.1037952918072	4.7228228513837	3.88837987801591e-06	7.86688401267971e-05	3.80124852659437	UP
EP300	0.162860632725463	9.23044500471888	4.72151417333756	3.91141091956454e-06	7.90196101202857e-05	3.79563226612964	UP
NSFL1C	0.154150255144961	9.2100818472008	4.72065027638253	3.92668640474636e-06	7.92129078655156e-05	3.79192551777958	UP
E2F3	-0.238326159333491	9.12002583508835	-4.72001683833172	3.93792343476728e-06	7.93242951395284e-05	3.78920796550585	DOWN
SELPLG	0.228358234260675	9.35804152431325	4.71941765677034	3.94858129586213e-06	7.94237098627109e-05	3.78663765887458	UP
LSM7	-0.198535237075532	9.11232465935341	-4.71511653248419	4.02590751014348e-06	8.08618962855013e-05	3.76819512856926	DOWN
DHX34	0.172544544122417	8.76220417082731	4.71283843574465	4.06745281233237e-06	8.15782913039898e-05	3.75843269500638	UP
GNB4	-0.118764716106964	7.80847859177108	-4.71026540509785	4.11487387574812e-06	8.24102951248314e-05	3.74741109898714	DOWN
GNS	0.181394324372674	12.0543339797992	4.70840311403218	4.14952800601245e-06	8.29845809732663e-05	3.73943709306891	UP
TOP3B	0.110191738176725	8.35499171903614	4.70295697598969	4.25249364145066e-06	8.48999709320303e-05	3.71613277584461	UP
CSF3R	0.232000062021886	13.624633043012	4.70269340640797	4.25753871090807e-06	8.48999709320303e-05	3.71500551841776	UP
ARID3B	0.119296155459086	9.11839836004016	4.70081244719909	4.29371063063118e-06	8.54984359290245e-05	3.70696239852658	UP
PARK7	-0.158752060155241	8.55053146601205	-4.69658769018804	4.37603820531249e-06	8.68801617039154e-05	3.68890681887595	DOWN
RBM33	0.158232226216048	10.2003289794739	4.6962908256485	4.38188004847185e-06	8.68801617039154e-05	3.68763860200791	UP
TNK2	0.153391372582362	10.2306631086747	4.69575297658278	4.39248325283753e-06	8.69661555864936e-05	3.68534106036118	UP
MXD3	0.113891830867903	8.15187776118876	4.69384741323155	4.43024907790788e-06	8.75889272824551e-05	3.67720279202845	UP
CLEC4A	-0.240479281072414	9.68977801693574	-4.69159287910613	4.47533530284641e-06	8.83544504526391e-05	3.66757770432065	DOWN
XYLT2	0.109504449908819	9.08371058385141	4.69058211015851	4.49569195712083e-06	8.86302680012501e-05	3.66326376980959	UP
PHKA2	0.189742274332493	9.75352515708835	4.68682321071201	4.57218121630104e-06	9.00103590085703e-05	3.64722770248834	UP
ZDHHC8	0.155090401958951	10.0104639783012	4.68116924663063	4.68959960295536e-06	9.20607537332637e-05	3.62312721987082	UP
TBC1D2	0.129515995531495	8.43843359503213	4.68032077080524	4.70746913075524e-06	9.228102269174e-05	3.61951262094023	UP
ZNF17	-0.105435219957297	7.905680074	-4.67997746346951	4.71471806652889e-06	9.22927673418257e-05	3.6180502501563	DOWN
UGP2	-0.186321991517174	9.71521294557028	-4.67895036868063	4.73646946248712e-06	9.24577491840488e-05	3.61367571630567	DOWN
CPT1B	0.133449820794496	8.31296948136948	4.67518891251243	4.8169565510688e-06	9.38968258037694e-05	3.5976620265765	UP
MED12	0.133471143256829	8.25977026279518	4.674632253403	4.82897924354058e-06	9.39991625821876e-05	3.59529307038291	UP
BEST1	0.227469220387267	9.07987501673092	4.67303871539658	4.86355645885653e-06	9.45396359838513e-05	3.58851280661114	UP
SLC27A3	0.136128003273541	9.03615221831325	4.67239606854881	4.87756825729683e-06	9.46793983818499e-05	3.58577898840101	UP
CD160	-0.148299870286871	7.91283109645783	-4.67178733708059	4.89087645369011e-06	9.48051317049791e-05	3.58318973620167	DOWN
PLOD1	0.183960453645158	9.67811915228916	4.66629205817314	5.01260923424621e-06	9.68121236387956e-05	3.55982822690542	UP
TTC31	0.119597177186337	9.06658093090361	4.66617022386676	5.01534093928194e-06	9.68121236387956e-05	3.55931054607349	UP
MKNK2	0.190288648041115	11.3776018017671	4.66474075780041	5.04749899990076e-06	9.72396320533352e-05	3.55323750925539	UP
RPL41	-0.387438101460878	13.4661218551807	-4.66453321163867	5.05218455617971e-06	9.72396320533352e-05	3.55235588609166	DOWN
RHBDF2	0.190109794283419	9.69254900153815	4.65776845623359	5.20722032283162e-06	9.98218382052211e-05	3.52363825879698	UP
ANKMY1	0.126040663431365	8.41768709239759	4.65364956343217	5.30385174725162e-06	0.000101534011586352	3.50616989982061	UP
AGTPBP1	-0.19197286290683	9.60095096399197	-4.64917008663799	5.41090295936308e-06	0.000103440664150138	3.48718698971886	DOWN
CNNM3	0.179147060901391	8.86400279450201	4.64502814840343	5.51173711226696e-06	0.00010522338291768	3.46964811696872	UP
PDCD5	-0.105482260065187	8.1918424144257	-4.64462431810288	5.52166449013808e-06	0.000105268106399212	3.46793881467691	DOWN
COMMD10	-0.149773227582825	8.11221478245382	-4.64358025281286	5.54741067011521e-06	0.000105613872003469	3.46352015167621	DOWN
HMGN1	-0.265750330722415	11.0020168750964	-4.63850862426681	5.67412837090688e-06	0.000107848125582231	3.44206800212844	DOWN
LYRM2	-0.159664791295956	8.41073336123695	-4.63826413733143	5.68030692417399e-06	0.000107848125582231	3.44103435954811	DOWN
PSMC1	-0.110533572184348	11.10598636249	-4.6360326505804	5.73700018184847e-06	0.000108684916649251	3.43160218539991	DOWN
RBM23	0.164210719413795	11.0663424511245	4.63591352072293	5.74004207103545e-06	0.000108684916649251	3.43109874765036	UP
ADPGK	0.104067143108223	9.3200300435502	4.63252591302003	5.82719493686456e-06	0.00011018479363589	3.41678740300121	UP
RCN1	-0.105691208278184	8.03448719394779	-4.62562327514093	6.00873883240874e-06	0.0001134629744966	3.38765357377144	DOWN
CHMP4A	-0.112849856993371	8.95929919809237	-4.6232173358454	6.07328703287094e-06	0.000114526020012521	3.37750744382147	DOWN
NOL8	-0.14656531524443	8.56338702563454	-4.62144823852698	6.12117494762505e-06	0.00011527243839632	3.37004977953198	DOWN
REPIN1	0.147181635799864	9.9332402091245	4.62080710078073	6.13861956194167e-06	0.000115377674649317	3.36734764259301	UP
RBM10	0.1423510697122	10.7758911783534	4.62042888541688	6.14893279694119e-06	0.000115377674649317	3.36575376507282	UP
DICER1	0.188044420978978	9.21063900087149	4.6202743533713	6.15315139877569e-06	0.000115377674649317	3.36510256670322	UP
MRPL13	-0.130280271344829	7.84168172353414	-4.6200231268954	6.16001562901821e-06	0.000115377674649317	3.36404393684049	DOWN
SYTL3	0.168961248442702	9.26769760110442	4.61836791281523	6.20542546742784e-06	0.000116071563426457	3.35707032709547	UP
AXIN1	0.13774754448866	10.1216104492972	4.61658804368895	6.25461466694788e-06	0.00011683418164545	3.34957387330123	UP
DCUN1D5	-0.147850938420625	8.00242584865462	-4.6154275240834	6.28688918571027e-06	0.000117279213721066	3.34468730362234	DOWN
TYSND1	0.116641932752916	9.04250870835341	4.61335651386838	6.3448835423141e-06	0.000118043751586833	3.33596951956451	UP
VPS52	0.117335526943366	8.73614876927711	4.60969889252446	6.44856777993289e-06	0.00011981214486973	3.32058102992102	UP
UPP1	0.158773762736006	10.3140627950562	4.60500555523161	6.58400273099416e-06	0.000122051130332922	3.30085006453707	UP
DLD	-0.107565171191646	7.84295935331727	-4.60491429828477	6.58666306069304e-06	0.000122051130332922	3.30046658440559	DOWN
PILRB	0.16544696171426	9.28030145653815	4.60175477451315	6.67941037069847e-06	0.000123604715379899	3.28719356797305	UP
TM2D3	-0.184395009635942	9.24727312391165	-4.59964882306127	6.74192693045727e-06	0.000124595477853284	3.27835081678356	DOWN
ITGB2	0.161454937519229	14.1787861740161	4.59658506586008	6.83388302969726e-06	0.000126126944905809	3.26549238278307	UP
MAP4K2	0.120328926314322	10.7297413474699	4.59616714385574	6.84651977095385e-06	0.000126192361090396	3.26373894397219	UP
PTPN4	-0.219203318524606	8.90157020040161	-4.59573262139347	6.85968230371861e-06	0.000126267282086619	3.26191599831645	DOWN
PARL	-0.14030146505471	9.44482544642169	-4.59289999530328	6.9460867557998e-06	0.000127688394812908	3.25003587847287	DOWN
LLGL1	0.123117307364259	8.63965804957028	4.58984738909054	7.0403735203231e-06	0.000129205299638247	3.23724005695705	UP
UQCRC2	-0.15678070056227	8.00203306013253	-4.58962715830065	7.04722327445442e-06	0.000129205299638247	3.2363171772169	DOWN
DAGLB	0.117571160839921	8.90094262180321	4.58665440766731	7.14031337686701e-06	0.000130667681250929	3.22386347851259	UP
CCDC97	0.108577061146619	9.25808309332129	4.58647987883504	7.14581526546978e-06	0.000130667681250929	3.2231325386885	UP
PNPLA6	0.166945335619694	10.2910050870723	4.58357454786383	7.23800492132909e-06	0.000132005611436434	3.21096823519343	UP
GALK1	0.1316454186813	10.1300142657631	4.58261367371443	7.26874563099822e-06	0.000132218768823885	3.20694658856465	UP
RFNG	0.154424381295758	9.57920927033735	4.57868795719676	7.39564882597334e-06	0.000134351060282309	3.190523257125	UP
VPS37B	0.162007520140254	9.64017638948996	4.57718545853359	7.44478054262411e-06	0.00013489048192047	3.18424065488081	UP
EGLN2	0.110429866614064	11.7088606405622	4.57646832865235	7.46834124548209e-06	0.000135140949342954	3.18124263459659	UP
EIF3M	-0.178632671034155	10.1389104740482	-4.57534613312558	7.50535404466742e-06	0.000135633865606691	3.17655199854732	DOWN
ACVR1B	0.123813490946947	8.63392637349799	4.57471005007953	7.5264119339872e-06	0.00013583754386451	3.17389368195297	UP
RANBP3	0.105041327010149	9.10022780169478	4.57019586163583	7.67749800673738e-06	0.000137847341313723	3.15503694811395	UP
FAM3A	0.148131777498609	9.69231792502008	4.56824052383626	7.74384317032618e-06	0.000138498955739937	3.14687395389776	UP
BZW2	-0.108077668440055	8.52581225677912	-4.56820000042926	7.74522395656408e-06	0.000138498955739937	3.14670481104028	DOWN
PSMC3	-0.107615605112402	8.72225868398394	-4.56795121477955	7.7537062187428e-06	0.000138498955739937	3.14566641878092	DOWN
MCEE	-0.133942653619629	8.19755161988755	-4.56735395047016	7.77410623076099e-06	0.000138506829751902	3.14317372594181	DOWN
SFXN5	0.107925539887732	8.05761119916064	4.56338761443209	7.91089498393513e-06	0.000140699875096579	3.12662712848283	UP
CCNI	0.12757521128183	13.9173084221285	4.5631985552058	7.91747261693407e-06	0.000140699875096579	3.12583872172428	UP
SAFB2	0.122289470135012	9.94672288061446	4.55742264991401	8.12097848868408e-06	0.000143947714488437	3.10176556819764	UP
NSMCE1	-0.120002266280107	8.91198240151406	-4.55532767725739	8.19602763957794e-06	0.000145092688277681	3.09304037789131	DOWN
STAT5B	0.168429476295358	9.8264656736506	4.54867378185831	8.43884196629777e-06	0.00014892459071198	3.06535054099586	UP
ALOX5	0.217911333865384	12.5651190324096	4.54851619598682	8.44467561714303e-06	0.00014892459071198	3.06469516991527	UP
TOP3A	0.162552096424802	9.01374170465864	4.54621941733265	8.53014111465652e-06	0.00015024089915015	3.05514546003444	UP
RPS29	-0.248497732679709	13.7988209273896	-4.54549279435732	8.55735223962377e-06	0.000150449843565865	3.05212510350725	DOWN
VPS13B	0.131036422925394	8.33248539767068	4.54532402311603	8.56368444535148e-06	0.000150449843565865	3.05142362979139	UP
CPEB3	0.10607470447672	8.52515252511245	4.54431202586317	8.60174863599879e-06	0.000150927521262993	3.04721786827352	UP
KTN1	-0.163377481370889	7.91799524651807	-4.54376695578636	8.62231767018721e-06	0.000151097407758243	3.04495293816858	DOWN
RAB12	0.109199629163793	8.74512577374699	4.54241390847022	8.6735815258673e-06	0.00015180408322511	3.03933161160127	UP
REM2	0.18196992628256	8.41573777588755	4.53559585406061	8.93639233309562e-06	0.00015620678739425	3.01102706852555	UP
SLC25A29	0.117882795280439	8.0092621807992	4.5325958010644	9.05444323457258e-06	0.000158071217173123	2.99858400188393	UP
EXOSC8	-0.10766229332248	8.29315035130121	-4.52993471598821	9.16040920483162e-06	0.000159519848624665	2.98755266943189	DOWN
NLRP1	0.122738881410145	8.36342138146586	4.52813296136638	9.23283181687203e-06	0.000160569639107041	2.98008673844823	UP
ANKRD11	0.133520905687332	9.20083086795582	4.52786048885372	9.24383180679629e-06	0.000160569639107041	2.9789579126915	UP
MAST3	0.216432449945691	10.4107396016867	4.52622269737856	9.310216985117e-06	0.000161341288086208	2.97217392062527	UP
LTB4R	0.149674188479311	8.45383997848996	4.52504447770501	9.35825731598726e-06	0.000161949193626667	2.96729483176408	UP
TMEM30A	-0.113151020145758	7.94910725413253	-4.5233850768841	9.42632140692362e-06	0.000162923928775458	2.9604249610364	DOWN
RAC2	0.127843979416451	13.3758497195582	4.52192411102878	9.48663985771693e-06	0.000163762530578673	2.9543783698894	UP
PSMD10	-0.165863310672281	8.63379525840161	-4.51672519831974	9.70430881224512e-06	0.000167311927956708	2.93287470998604	DOWN
GPR18	-0.167064807375864	8.46641593228112	-4.51558454404487	9.75270388874511e-06	0.000167937688922945	2.92815955472335	DOWN
CLNS1A	-0.21046275517547	9.34494366606426	-4.51114681744732	9.94320105056442e-06	0.000171005808402458	2.90982478896013	DOWN
RRBP1	0.165409742923805	9.07711387725301	4.51058449713437	9.96759334603662e-06	0.000171213153526785	2.90750261443613	UP
GZMA	-0.439677658685079	10.2476822993052	-4.50973780904153	1.00044294231849e-05	0.000171633468435578	2.90400656879693	DOWN
ZNF148	0.153234001758614	11.0840331266265	4.50756579793704	1.00995242383162e-05	0.000173050983831593	2.89504069598602	UP
EFHD2	0.148495218012602	12.9051795386345	4.50498096667321	1.02138250857965e-05	0.000174793684791331	2.88437550526073	UP
MFSD10	0.144121057906496	10.9255326846586	4.5017432362826	1.03587511753017e-05	0.000176620525260458	2.87102372019174	UP
ZYG11B	0.184734351212068	10.5271631258675	4.49957685290264	1.04568230234643e-05	0.000178073922383633	2.8620945089623	UP
FLOT2	0.18305236168767	12.9881615313253	4.49888457567052	1.04883499328687e-05	0.000178391922448878	2.85924190865995	UP
FHOD1	0.124116417040051	8.79863389374297	4.49765695430017	1.05444815524916e-05	0.000179127122970662	2.85418428196318	UP
DHX29	-0.111655907375662	8.48678936423695	-4.49694213018745	1.05772989117161e-05	0.000179398874773587	2.85123984652541	DOWN
STX4	0.116789866097612	9.59696679491165	4.49674578299178	1.0586330314833e-05	0.000179398874773587	2.85043114129839	UP
RNF31	0.158235559332958	9.10100219903213	4.49618032979256	1.06123809312382e-05	0.00017940223501176	2.84810234754345	UP
CPSF1	0.130156882164723	8.39241256213655	4.49442667803403	1.06935644672797e-05	0.000180554721704836	2.84088159004483	UP
ARHGAP1	0.166909766569166	10.5547656419598	4.49345943771143	1.07385968016437e-05	0.0001810947569988	2.83689994675471	UP
POLB	-0.163802878555307	9.1439030156988	-4.49294530349797	1.07626077193696e-05	0.000181279408418848	2.83478380983108	DOWN
MTCH1	0.136287315013927	11.8149184274699	4.48483390615098	1.1148317045789e-05	0.000187548475489098	2.80142510116872	UP
PSMB6	-0.167876411472015	10.6602071465181	-4.48410418735377	1.11836598965397e-05	0.000187915273249485	2.79842658689572	DOWN
TP53I11	0.158515620822945	8.19576390646185	4.48260085922806	1.12568108821131e-05	0.000188687534097642	2.79225051118906	UP
BAX	-0.193773256172351	8.95014927271084	-4.47951477382161	1.14084203741503e-05	0.000190998150027541	2.77957755050064	DOWN
PLEKHM1	0.123635916533155	8.91055535071084	4.4789297404917	1.14373814400404e-05	0.00019125230964617	2.77717595566736	UP
STRN4	0.113570607992637	8.44857107183534	4.47677591534086	1.15446124734197e-05	0.000192790399501386	2.7683366764609	UP
UBR4	0.165432614817375	9.91244138950602	4.47652544846144	1.15571447788136e-05	0.000192790399501386	2.76730899688688	UP
SLCO3A1	0.165529236351922	10.023472876241	4.47066141976313	1.18543171721506e-05	0.000197510285753034	2.74326251271255	UP
SH3BP5L	0.148572281609948	9.00412517471888	4.46911113019524	1.19340994752889e-05	0.000198601159013831	2.73690975090178	UP
MTHFS	-0.175828258205771	8.95800772904819	-4.46300714903882	1.22532678117906e-05	0.000203424765502203	2.71191510978296	DOWN
AOAH	0.146831756407492	9.14086433060643	4.4619242279149	1.23107415117872e-05	0.00020413474485316	2.70748378568802	UP
MED22	0.129054054040315	9.47833565425703	4.46096864519336	1.23616718693225e-05	0.000204490636322201	2.70357429065916	UP
IRAK1	0.135855364830569	9.34280623157028	4.45335376769706	1.27748184943985e-05	0.000210822480242279	2.67244562364453	UP
WWP1	-0.182329145320558	8.66591415415261	-4.45138283553692	1.28838920529411e-05	0.000212118075685373	2.66439606661917	DOWN
IBTK	-0.125834063202588	7.78777190726104	-4.4495220331746	1.29876908717317e-05	0.000213320901312147	2.65679907624906	DOWN
TRAT1	-0.187517321075728	8.03590984480723	-4.4490319158723	1.30151637362035e-05	0.000213519453303509	2.6547985521916	DOWN
DENND3	0.196912600315118	9.41161647925703	4.4454416293052	1.32181200482026e-05	0.000216482497367058	2.64014970668512	UP
GAPDH	0.124138987801727	12.6237910807631	4.44528622864881	1.32269729639934e-05	0.000216482497367058	2.63951587857938	UP
RALA	-0.189491419221088	9.40133383512048	-4.43985887502339	1.35397548957165e-05	0.000221148583484663	2.61739132020289	DOWN
C1orf131	-0.128152341217772	8.50898189567068	-4.43978713294043	1.3543936592115e-05	0.000221148583484663	2.6170990183076	DOWN
SLC9A1	0.181816158100261	9.61855072444578	4.43478093714824	1.38388178748904e-05	0.000225697947456644	2.59671198751397	UP
TXNDC12	-0.251951570190652	10.6014225714056	-4.43240186109764	1.39811033440487e-05	0.000227483860858208	2.58703039937821	DOWN
RAB11A	-0.226419096026461	9.546488143	-4.42586366316044	1.4379399760451e-05	0.000233417180438946	2.56044616646223	DOWN
BNIP3	-0.127969662339458	8.25743562619679	-4.4245621546919	1.44599743189364e-05	0.000234177343725225	2.55515823942977	DOWN
DAPK2	0.149605260987663	8.24848010751004	4.42385931674229	1.45036659582965e-05	0.000234611165309088	2.55230321496637	UP
CMAS	-0.127302557480439	8.48752120151004	-4.42104093123092	1.46801453575332e-05	0.000236638487127994	2.54085842831169	DOWN
MED10	-0.122677515151592	8.86998390072289	-4.41942565696053	1.47822160169546e-05	0.000238007396866952	2.53430199012625	DOWN
BLVRA	-0.106411506345561	8.0225622916506	-4.4187643246387	1.48242023376479e-05	0.000238406841534433	2.53161821520591	DOWN
ITGAL	0.191181003334219	10.2083981249157	4.4155838660408	1.50277246897937e-05	0.000241400221029683	2.51871627283133	UP
ABTB1	0.238393382646548	11.428695082008	4.41411647397852	1.51225263513842e-05	0.000242642246509667	2.51276627739392	UP
RPS3A	-0.598594502319234	9.84667925766265	-4.41105690780207	1.53220396006254e-05	0.000245547281525986	2.50036574396496	DOWN
HDAC2	-0.184351469051794	8.67531503770683	-4.41026992741173	1.53737650951352e-05	0.000245547281525986	2.49717726959225	DOWN
ATXN2	0.120612240435209	10.2260394521365	4.40696289076522	1.55929615355781e-05	0.000248466949658196	2.4837840178685	UP
INTS3	0.138432817141975	9.60953392153815	4.40607159538317	1.5652549076741e-05	0.000248845049984064	2.48017580459253	UP
SP1	0.139598281610281	9.32268685583936	4.40381880213278	1.58041346723157e-05	0.000250588910463432	2.47105864328448	UP
VIM	0.176949972088194	13.1244512744177	4.40363735336124	1.58164050411389e-05	0.000250588910463432	2.47032448465128	UP
CR1	0.127373559581169	8.07673070110442	4.39664892350146	1.62960074528719e-05	0.000257893144171504	2.44206829713749	UP
ZNF451	-0.113264073090715	8.08688148172289	-4.39508676000521	1.64051068594378e-05	0.000259324006950043	2.43575727089013	DOWN
RAB21	-0.147622643957893	8.29996730604016	-4.38993662087939	1.6769767944356e-05	0.00026478681376532	2.41496465371834	DOWN
SNRPA1	-0.140365788503452	9.59741118921285	-4.38818640490315	1.68954536976885e-05	0.000266246656926406	2.40790326175926	DOWN
PNN	-0.17772788739887	8.85920121427711	-4.38811512981915	1.69005911630639e-05	0.000266246656926406	2.40761574748694	DOWN
MBOAT1	0.103107304798275	8.65719473665864	4.38694470586725	1.69851691484792e-05	0.000267275694571137	2.40289498267893	UP
HNRNPL	0.146462825593234	9.28017196059839	4.38397268087961	1.72017629780184e-05	0.000269634268488286	2.39091251188746	UP
FAM53C	0.197380181835214	10.4270672080402	4.383822677583	1.72127647439024e-05	0.000269634268488286	2.39030791962298	UP
ATP6V0E1	-0.117177364371351	12.1395392623293	-4.38243565828771	1.73148136369599e-05	0.000270927055769297	2.38471833924377	DOWN
CREB5	0.277483028306895	10.1660030669277	4.38071142889404	1.74424812762631e-05	0.00027261733967709	2.37777193636298	UP
CD14	0.193559217247346	13.4487979682731	4.37313804400328	1.80140038895918e-05	0.000280662351532308	2.34728872208835	UP
RIC8A	0.111291907709216	9.95735063102811	4.37114219837919	1.81675822337031e-05	0.000282360441009591	2.33926286482014	UP
CFP	0.176285301164388	9.73928062246586	4.37010922766801	1.8247560320739e-05	0.000283286230080018	2.33511022959377	UP
PTOV1	0.12411807137228	10.1756033983976	4.36905140134328	1.83298125143977e-05	0.000284245215516565	2.33085854281157	UP
IQSEC1	0.150952955709549	9.89402984044578	4.36773651340743	1.8432548155613e-05	0.000285519348048831	2.32557488442436	UP
POR	0.130531260848075	8.43363371596386	4.36712941159705	1.84801686093704e-05	0.000285937859676088	2.3231358060401	UP
HGS	0.130370743229841	10.5924672731084	4.36108538525723	1.89607302444934e-05	0.000292469954026031	2.29886928914311	UP
PIAS4	0.140569038960805	9.93082771501606	4.36102543315399	1.89655564971128e-05	0.000292469954026031	2.29862872801361	UP
CD226	-0.102992530803051	7.7267885034498	-4.35841408098308	1.91769211117499e-05	0.00029540120766923	2.28815328064786	DOWN
CDC42	-0.186781749364721	9.21391470460643	-4.35316924298894	1.9608280950164e-05	0.000301711010318544	2.26712983095076	DOWN
DHX16	0.112106023912796	9.78801666662651	4.34937412628606	1.99261895329352e-05	0.000306263105789155	2.25193097789845	UP
MED28	-0.122822668074472	8.92980983489157	-4.34807899256407	2.00358056918836e-05	0.000307607242475279	2.24674676787147	DOWN
SCAP	0.17754526114496	9.94820962107229	4.34697193393037	2.01299614605366e-05	0.000308711309514682	2.24231644068976	UP
OSBPL7	0.12265648126054	8.57458068228916	4.34619898680228	2.01959520431604e-05	0.000309040373105869	2.23922376424774	UP
CDK5R1	0.156716385159548	8.45351384713253	4.3454662692726	2.02586993101213e-05	0.000309474374632542	2.23629248759122	UP
PPFIA1	0.117447877196021	9.05364750318072	4.34404957299836	2.03805500297731e-05	0.000310495778115501	2.23062611773669	UP
ATP6V0A1	0.180461793421948	9.71878254592771	4.34237651945712	2.05253543204134e-05	0.000312358983128309	2.22393643351592	UP
KPNA4	-0.174470052189987	9.52682097971084	-4.33500286212885	2.11753769422003e-05	0.000321898199978968	2.19447928349349	DOWN
SURF4	0.103163374580701	9.67118362582329	4.33445615800266	2.12243486396697e-05	0.000322289644168464	2.19229695544679	UP
RAPGEF6	0.14240294163322	10.2261763748072	4.33061781715046	2.15712394681488e-05	0.00032719916128791	2.17698175309004	UP
ICAM3	0.201416989820958	13.3952424848996	4.32342849321737	2.22356377007677e-05	0.000336908750708466	2.14832726186961	UP
CHCHD7	-0.100166511763792	8.44226083334136	-4.32285797272538	2.22891930620712e-05	0.000337351919856582	2.14605508819457	DOWN
THOC3	-0.12066200689377	8.20615664557831	-4.31986173947443	2.25724862835387e-05	0.000340896123100363	2.13412641723338	DOWN
STAT6	0.189232747874737	10.0731635242691	4.31864567856673	2.26884453316762e-05	0.000342274926911233	2.12928703429749	UP
CASP4	-0.255411400823077	10.080832958759	-4.31739844841881	2.28079689073178e-05	0.000343594110664392	2.12432482698672	DOWN
MYO1G	0.179991399898341	10.8997966774498	4.31721704523752	2.28254031293731e-05	0.000343594110664392	2.12360320210072	UP
SLC16A5	0.168770270398078	9.29553643653815	4.31433617056391	2.31039931370115e-05	0.000347034979165133	2.1121465252827	UP
MYO9B	0.164702275277321	9.14794489053414	4.30845650821442	2.36827107095403e-05	0.000354959332546124	2.08878464236755	UP
KIF2A	-0.11325832867573	8.25670519415261	-4.30704790767811	2.38234014209283e-05	0.000356016390156966	2.08319186193382	DOWN
CEBPB	0.204055975699607	13.1989729144177	4.30700418326294	2.38277813824781e-05	0.000356016390156966	2.08301828140391	UP
DAB2	0.132035328836139	8.26021221396386	4.30698012773584	2.38301914010967e-05	0.000356016390156966	2.08292278457708	UP
SNRK	-0.261298978672681	10.2944448979157	-4.30465869312882	2.40638667615307e-05	0.000359120867508909	2.07370919484897	DOWN
CAPN3	0.109574352791713	8.20917107571486	4.30347276908119	2.4184086561929e-05	0.000360527322656297	2.06900400418529	UP
DOK3	0.104416086036737	8.09119865930522	4.2981032688483	2.47356355101448e-05	0.000367172069781069	2.0477142929263	UP
SDAD1	-0.145931900706367	9.93150349385542	-4.29769667278768	2.47778873198973e-05	0.000367305950157571	2.04610309747068	DOWN
PTPN6	0.156939327011939	11.6585862590361	4.29750735031108	2.47975845015955e-05	0.000367305950157571	2.04535292461494	UP
BUB3	-0.21072323560146	10.6616424760602	-4.29468118785856	2.50934069157754e-05	0.000371291465441415	2.03415789551796	DOWN
REXO1	0.101958652700796	8.28704327230924	4.29294540949898	2.52767665988942e-05	0.000373606223243933	2.02728524931119	UP
CCDC12	-0.122600228524803	9.7945179467992	-4.28747545422771	2.58630112500044e-05	0.000381864609722139	2.00564312723308	DOWN
ATG2A	0.171265773179972	8.77728760859438	4.28004055318125	2.66807403690889e-05	0.000392830671845085	1.97626469007903	UP
MTMR3	0.190071685815917	10.5238548578795	4.27995193146402	2.66906350277336e-05	0.000392830671845085	1.97591477295545	UP
PTPN1	0.140813424601323	10.2102959870643	4.27787671622736	2.69233399131296e-05	0.000395416967888175	1.96772270330457	UP
TKT	0.181395740779182	12.5308382395181	4.27738941248907	2.69782645813896e-05	0.000395804792944087	1.96579953085332	UP
POLG	0.112917953796417	8.6978151840763	4.27460029466907	2.72946981434847e-05	0.000399602442545806	1.95479574645132	UP
PIM3	0.106971078489655	8.30082480910442	4.27216189903744	2.75742471980609e-05	0.000403269733258047	1.94518071635024	UP
RPS4X	-0.228837709866049	12.2537386916867	-4.27022432371459	2.77983304269538e-05	0.000405895479496001	1.93754388049429	DOWN
BCKDK	0.149737721498077	10.0873224868313	4.27010422128507	2.78122776137112e-05	0.000405895479496001	1.93707060228465	UP
FLOT1	0.199574938222746	10.5183012846827	4.2666292453993	2.82187282965497e-05	0.000411394674398963	1.92338200519629	UP
RPS6KA1	0.140872884393568	10.3068709753695	4.26459199830302	2.84596500576428e-05	0.000414471650734548	1.91536136386383	UP
ZC3H12A	0.100061349316974	8.56539820450201	4.26084280854058	2.8908174095503e-05	0.000420122040074855	1.90060943524424	UP
GLOD4	-0.138126264948738	8.40065334715663	-4.25840294070959	2.92036834478897e-05	0.000423972722356968	1.89101530174313	DOWN
RGS10	-0.29423215591134	10.1584177162892	-4.25629391315334	2.94614480782556e-05	0.000426882086499467	1.88272592870353	DOWN
VAMP7	-0.198891321065718	8.92577585824498	-4.25626010058609	2.94655983043799e-05	0.000426882086499467	1.88259305981454	DOWN
SLC38A10	0.115305713031033	8.42957258664659	4.2541860498917	2.97212432767725e-05	0.000430136741854354	1.87444467074589	UP
SLC30A9	-0.132483171126594	8.17486575114859	-4.24906564758932	3.03614902272448e-05	0.00043848816114873	1.85434265454317	DOWN
OSBPL8	-0.160040481278584	8.62162745981125	-4.2460419651633	3.07457368110207e-05	0.00044357596798353	1.84248189156547	DOWN
STK40	0.168374795120027	11.8174600901606	4.24117277926952	3.13742966382876e-05	0.000452174312609338	1.82339723442441	UP
NOTCH1	0.184785356528579	10.147925855249	4.23242289119768	3.25348069945277e-05	0.000467231188401427	1.7891497822254	UP
AKR1C3	-0.256280042034152	8.43196519450602	-4.23228305593971	3.2553682483189e-05	0.000467231188401427	1.78860295677476	DOWN
SRBD1	-0.121682099021886	8.54047103306426	-4.23010494071858	3.28490472404685e-05	0.000470497344324523	1.78008745744914	DOWN
STX5	0.114864082175728	10.6484944316867	4.22782704472358	3.31606818947116e-05	0.000474471241254332	1.7711859100124	UP
PUM1	0.146236339245357	10.7397205785542	4.22374089697649	3.37267928339647e-05	0.000482074312814208	1.75522847199728	UP
COX5B	-0.135336645888597	11.4465141403213	-4.22007206119732	3.42429460975269e-05	0.000488948404205325	1.74091210772764	DOWN
CD84	0.152830851648874	9.12674220264257	4.21559709216648	3.48827316043842e-05	0.000496551212243332	1.72346465039542	UP
TFB2M	-0.12286771147003	8.01139807054217	-4.21503567138467	3.49637994896991e-05	0.000497195259341736	1.72127685710973	DOWN
NUDT1	-0.149454960508621	9.06245198063454	-4.21254316918893	3.53258896282436e-05	0.000501830114790576	1.71156690151784	DOWN
TIMP1	0.200992453675065	12.0234346131325	4.21206651340723	3.53955410737732e-05	0.000502305434113393	1.70971057583173	UP
NSMCE4A	-0.159746893077456	8.91232383543374	-4.20775745215491	3.60311857540221e-05	0.000510803704882607	1.69293727797819	DOWN
CDH23	0.135893931439918	8.34066813829719	4.20372486294937	3.66359128948587e-05	0.00051830643310092	1.67725362422577	UP
ILK	0.10531005019827	11.4559385308835	4.20348326639142	3.66724488295341e-05	0.00051830643310092	1.67631441371203	UP
SNRPF	-0.186947540115717	9.86321659330121	-4.2024364226871	3.68311624047293e-05	0.000519491568104917	1.67224533184727	DOWN
RPL22	-0.192471505893039	10.6604555855622	-4.1993879429056	3.72970927328084e-05	0.000525529289379338	1.6604008879888	DOWN
TTC17	0.120734082571486	8.69167766031727	4.19884761973545	3.73802609900458e-05	0.000526166980000858	1.65830231396681	UP
PSTPIP1	0.134298808579709	9.25925680560642	4.19670490823414	3.77118211498178e-05	0.000530296216553516	1.64998248816703	UP
CKS2	-0.109461090014722	7.70456020562651	-4.19548364827786	3.79020518449222e-05	0.000531893405010793	1.64524216537264	DOWN
CARD9	0.130105436938265	8.96944874767872	4.19069037476506	3.86575746440191e-05	0.000541947958064991	1.62664861582983	UP
ANAPC4	-0.139845857584353	8.88133123434538	-4.18111794837274	4.02096498088396e-05	0.00056257029203315	1.58957141633382	DOWN
RBM5	0.125957904664451	11.2078549012048	4.17964382292515	4.04538884321492e-05	0.000565417439627188	1.5838681680069	UP
DCTN1	0.139607860595026	9.24198990594378	4.17903650368419	4.05549227388662e-05	0.000566259328664712	1.58151901598696	UP
S100A12	-0.436552546111141	9.28616181667872	-4.17248874637606	4.16596253390358e-05	0.000581099437266813	1.55621064956636	DOWN
GPR108	0.113819939727319	8.66018868556225	4.17058592484547	4.19860080264346e-05	0.000585064061645468	1.54886232668325	UP
CD163	0.189672838671353	8.8146886822249	4.17030738923233	4.20339883211615e-05	0.000585145159387564	1.54778692087003	UP
EPN1	0.136390771736073	11.5117613778715	4.1673724245809	4.25427540546356e-05	0.000591041925449737	1.53645902329477	UP
NUDT5	-0.114413467330376	9.30393129051004	-4.1647231124742	4.30070453577993e-05	0.00059629848403686	1.52623958423087	DOWN
SORL1	0.254115226863391	11.9134980952209	4.16085839679885	4.3693016865652e-05	0.000605204971136112	1.51134197221605	UP
TUBGCP6	0.117121640475196	8.26898156710843	4.16021221250826	4.38087260217983e-05	0.000606202700355473	1.50885224837452	UP
WDR6	0.176897056965517	10.3214049334096	4.15731144483035	4.43317649097813e-05	0.000612219467843637	1.49767983597973	UP
TMEM59	-0.186384165895557	10.6519913221647	-4.15493456312433	4.47647779337349e-05	0.000617584843879032	1.48853023400607	DOWN
AGTRAP	0.146483698578381	9.31690930562651	4.15396719481978	4.49421630440682e-05	0.000619416366324351	1.48480773403035	UP
DNAJC5	0.116104813763792	8.62154712618072	4.14786834635895	4.60760391499238e-05	0.000633044487863588	1.46135628373312	UP
AKT1	0.144892185885281	11.0574511166265	4.1475387935907	4.61380792093482e-05	0.000633044487863588	1.46008993145564	UP
CARD8	0.176031013247078	9.86556190947389	4.1472314272952	4.61960143657082e-05	0.000633044487863588	1.45890891258366	UP
ACTL6A	-0.130121196510744	8.84282023137751	-4.14718574729216	4.62046304637088e-05	0.000633044487863588	1.45873339903173	DOWN
EXOSC3	-0.122690187199337	8.50551247387952	-4.14640587155979	4.6351966248757e-05	0.000634436824030077	1.45573718818505	DOWN
SLC38A1	0.201234650762071	10.5478903022892	4.13832876466671	4.79045032060485e-05	0.00065504098521847	1.42473449327432	UP
STX16	0.150924402401991	10.6829708356908	4.13658658595897	4.82458175119433e-05	0.000659058761071122	1.41805430736317	UP
FASN	0.156971988410543	8.51713425638956	4.13355207834066	4.88458601909371e-05	0.000665944689184691	1.40642467466952	UP
SRPRB	-0.131256984315847	9.20362578627309	-4.1292006106938	4.9718751963239e-05	0.000676516233821367	1.38976079971761	DOWN
ZNF692	0.108850295819828	8.4645075855743	4.12430349132529	5.07188870310019e-05	0.000688774396382852	1.37102562526119	UP
DDX47	-0.116309625218042	9.09689935966265	-4.12278389123092	5.10331139482036e-05	0.000691814830826431	1.36521594266419	DOWN
HSPA6	0.202921954172282	11.6435841696667	4.1209050672356	5.1424188756706e-05	0.000696308600735924	1.35803546421067	UP
LMNB1	-0.142476564157295	8.11354104332129	-4.11969711423249	5.16771299148939e-05	0.000697691523432697	1.35342042141795	DOWN
SWAP70	-0.134553999881499	8.36950984008434	-4.10998090070166	5.37552549901697e-05	0.000721917080881453	1.31634201422432	DOWN
PEPD	0.124288201106761	9.54689475142972	4.10920166306375	5.39253265119121e-05	0.00072312039290708	1.31337163964235	UP
NEDD8	-0.108070680742708	12.3414700681125	-4.10892809534688	5.39851552285096e-05	0.000723223908703171	1.31232894371841	DOWN
AK3	-0.140006765415984	8.86313569535341	-4.10695295865917	5.44189949354295e-05	0.000728332912930401	1.30480255868394	DOWN
CKAP4	0.192531477753844	10.4306388558394	4.10662674013783	5.44909679698658e-05	0.000728593588105749	1.30355978548713	UP
CEBPD	0.184839333105433	12.2785741031325	4.10560133223562	5.47177932294557e-05	0.000730377393123239	1.29965391677596	UP
ACTN1	0.249274815900531	11.7580684893173	4.10554794801689	5.47296266912723e-05	0.000730377393123239	1.29945059487862	UP
PPBP	-0.234926184073476	8.16964695019679	-4.09549403177054	5.70022557820749e-05	0.000759975319884167	1.26119981816189	DOWN
TPT1	-0.23356930478581	14.2295769663052	-4.09280719610978	5.76246602969653e-05	0.000765332689245532	1.25099142507713	DOWN
HSPA14	-0.113345822287798	7.96602920880723	-4.09107593549912	5.80291308839431e-05	0.000769967789233505	1.24441674995617	DOWN
HNMT	-0.133901009453185	7.84916614106426	-4.08972903503109	5.8345673581381e-05	0.00077269046148472	1.23930340798347	DOWN
TMUB1	0.113639583754045	9.32507371711647	4.08702879743212	5.8985233591564e-05	0.000780415688291055	1.22905671246105	UP
NME1-NME2	-0.187857992020627	10.0955864314458	-4.08311481868491	5.9924140295416e-05	0.000790577132281443	1.21421467044829	DOWN
SAR1A	-0.149323658946487	8.01750926156626	-4.07277628721204	6.24731583306096e-05	0.000820912603737566	1.1750700444388	DOWN
XPO6	0.199562864860338	11.2498416930964	4.07259308173125	6.25192464983505e-05	0.000820912603737566	1.17437715771856	UP
SPATA13	0.180907381619496	8.86389365673896	4.07044298847849	6.30625613164583e-05	0.000827263977798794	1.16624749745374	UP
CBX6	0.132544542689786	9.43590721141767	4.06916896716551	6.3386616799484e-05	0.000830479041422289	1.16143209882043	UP
DYNLT1	-0.209110039282493	10.1905201283213	-4.06900937884799	6.3427320693683e-05	0.000830479041422289	1.16082899813399	DOWN
ADAM19	0.184158564074007	10.6883866657711	4.06210017968268	6.52136115501503e-05	0.000848265899441927	1.13473823996907	UP
MARK2	0.172738952509482	9.17531236540562	4.06038961908315	6.56631977265026e-05	0.000852515922587586	1.12828474597934	UP
DNAJB11	-0.129480378717906	9.40141445263454	-4.05944517128891	6.59126895721022e-05	0.000854955344459071	1.1247226115938	DOWN
REEP5	-0.242533440267771	9.59527692860241	-4.05704338259829	6.65512350772616e-05	0.000862431924964813	1.11566714881342	DOWN
MED20	-0.105969556303384	8.71015212330924	-4.05572649412869	6.6903841682637e-05	0.000865488492301632	1.11070407366847	DOWN
DTX2	0.146198247379909	9.82815474872691	4.05569677316021	6.69118201772211e-05	0.000865488492301632	1.11059207785731	UP
SULF2	0.168924891213928	9.02795434093574	4.05538054351225	6.69967670779427e-05	0.000865780382006301	1.10940049235399	UP
DIP2A	0.130419114380171	8.06083163171084	4.05467503078839	6.71866549704672e-05	0.000867426590079176	1.1067423414137	UP
PFKFB4	0.195393016957688	10.8132084656064	4.05411168831106	6.73386456859851e-05	0.000867774432196645	1.10462013380276	UP
RBM17	-0.133045898285411	8.84622881757831	-4.05271260283639	6.77175383958374e-05	0.000871847602408003	1.09935065461333	DOWN
BIN3	0.126990055184217	8.61999148765462	4.05217159059005	6.78645957890884e-05	0.000872931163073918	1.09731342660282	UP
RXRA	0.165577307177717	11.9333582048594	4.04977489943176	6.85197260596121e-05	0.000880541924056811	1.08829134158512	UP
SETDB1	0.104424075215846	8.92234382759036	4.04696782999784	6.92946868453961e-05	0.000889677112606154	1.0777303687891	UP
TRIM21	0.158636817276124	9.81654170022892	4.04637310921362	6.94599417378207e-05	0.000890974613104634	1.07549368687415	UP
TSPO	0.126318304318968	13.3014035656627	4.04530237427179	6.97584125819822e-05	0.000893976923569096	1.07146749112177	UP
PCSK7	0.136391732601389	9.77014424886345	4.04361151205965	7.02322331017121e-05	0.000899218785257068	1.06511138093016	UP
TMUB2	0.160164955767838	9.00406901223695	4.04037313842636	7.11482676253269e-05	0.000910107655642315	1.0529445215882	UP
MAP4K5	-0.103182218439058	7.73832253807631	-4.03904664482171	7.15267641527193e-05	0.000912667432069699	1.04796322962554	DOWN
ATP6V1F	0.137455763242704	11.2117216744177	4.03875088717179	7.16114153414441e-05	0.000912667432069699	1.04685278607035	UP
DPP9	0.127303902502849	9.18100926348594	4.03513117677766	7.26551958287533e-05	0.000925120608171804	1.03326808783077	UP
GATAD2B	0.126042603307427	9.07174260409237	4.03349543851516	7.31316121281761e-05	0.000930333313223607	1.02713269460031	UP
GABBR1	0.135003345527918	8.65696017394377	4.03324521823264	7.32047515481255e-05	0.00093041094023483	1.02619435033583	UP
HIGD1A	-0.203186406215055	8.70507554681928	-4.0302158376762	7.40957800787252e-05	0.000940014014362548	1.0148379976353	DOWN
TTYH3	0.129003288839852	8.62803681241365	4.02603512636394	7.53424078953298e-05	0.000954085108740221	0.99917788295086	UP
TOMM20	-0.144057544877322	8.7712502602249	-4.02447769276337	7.58118930952777e-05	0.000958281661447504	0.993347686081445	DOWN
CCND3	0.128517818004639	12.820751071004	4.02027130917778	7.70938475604371e-05	0.000972714100264824	0.977611118747696	UP
PPCS	-0.12519133904264	9.19716986903614	-4.01993742030167	7.71964834031585e-05	0.000973124426114839	0.97636261967184	DOWN
AP1G2	0.119641194537666	9.16682154240161	4.01762793312533	7.79099755364516e-05	0.000980337761079249	0.967729323036978	UP
BCLAF1	-0.209082554293966	9.40080489553012	-4.01097193003166	8.00015327767233e-05	0.00100439391839528	0.942872266438486	DOWN
COASY	0.101843136692507	9.53009256161446	4.00869339966503	8.07297181332064e-05	0.00101123443860178	0.934371325778614	UP
PSME2	-0.168957719978781	10.465768537739	-4.008072128297	8.09293584106119e-05	0.00101282106887365	0.932054167232734	DOWN
ST3GAL1	0.139186035720224	10.5287330198755	4.00653724487309	8.14245947645505e-05	0.00101810085652	0.926330856335211	UP
CFLAR	0.221073646065649	11.770555011245	4.00452942648833	8.20767770072451e-05	0.00102533176245144	0.91884695712222	UP
PSMA1	-0.118705648192771	10.2168490653454	-4.00385902536021	8.22956414998275e-05	0.00102685479642748	0.916348851234817	DOWN
CASP3	-0.188663131096355	8.45342560272289	-4.00370297411245	8.23466667932696e-05	0.00102685479642748	0.915767412409302	DOWN
EIF1AY	-0.383483153172749	7.85860339881526	-4.0022011450107	8.2839271786327e-05	0.00103114462163447	0.910172691874541	DOWN
WWC3	0.138365565837665	8.94493718425703	3.99999840518677	8.35668489078739e-05	0.00103926908243045	0.901970220817117	UP
HECA	-0.205344123405574	8.22434694546586	-3.99781742117292	8.42932230112001e-05	0.00104642722913457	0.893852667703219	DOWN
STAT2	0.201920510832229	11.479858421004	3.99675491968464	8.46492583977264e-05	0.0010499080047382	0.889899478613734	UP
RRP12	0.148149772050859	8.63778895223695	3.99438447161998	8.54487353138045e-05	0.00105699019377923	0.881083211317594	UP
NOL11	-0.12500924190133	8.47481768735743	-3.99396624233927	8.55905336354869e-05	0.00105780143929379	0.879528192425597	DOWN
THUMPD1	-0.145142272316713	8.31541702711647	-3.9904325785446	8.67975640770209e-05	0.00107176458347418	0.866395378901085	DOWN
JUND	0.123421483515912	13.5578433445783	3.98935089218417	8.71702697679327e-05	0.00107540993254146	0.862377346779668	UP
SCO2	0.223487692020623	9.54063470742972	3.98337622705184	8.9256458045495e-05	0.00109919288483889	0.840201093701584	UP
NTAN1	-0.136247801410146	8.67786078637349	-3.98194906389095	8.97617587482919e-05	0.00110443568232938	0.834908191410897	DOWN
ITGA5	0.178661490833949	9.66390611051807	3.98091551025663	9.01293942382813e-05	0.00110699633861337	0.831076104326541	UP
RAPGEF1	0.137220991301193	10.2761802649679	3.98063562530563	9.02291953753932e-05	0.00110724226579583	0.830038530636511	UP
AAK1	0.166773241415319	9.00715553051406	3.97330963774797	9.28791493410871e-05	0.00113574424114973	0.802902846384074	UP
EIF4B	-0.148097642451594	11.7724879218474	-3.9724555810147	9.31928475084931e-05	0.00113857705155843	0.799742253692854	DOWN
SLC26A8	0.188457247210343	8.33971239760241	3.96193898936452	9.71390764892971e-05	0.00118262565139908	0.760872668286543	UP
S100P	-0.417375327861075	9.28161213652209	-3.96131918261068	9.73765367854408e-05	0.00118447761090722	0.758584675333505	DOWN
IRF9	0.158750879313661	11.6643520153012	3.9589491410261	9.8289641775206e-05	0.00119453759912267	0.749838662155295	UP
NUAK2	0.184797256484877	9.94161925004819	3.95805455580647	9.86364077025902e-05	0.00119734740878505	0.746538628762832	UP
VPS39	0.105750769940117	8.37431695718876	3.95790786196959	9.86933810541177e-05	0.00119734740878505	0.745997552830799	UP
CLDN9	0.102843826669227	8.0888766691004	3.95620545230064	9.9356857724022e-05	0.00120148608078768	0.73971955534037	UP
SBNO2	0.168293250299604	8.81921694495181	3.95551168864051	9.96284498447544e-05	0.00120159670691194	0.737161836118674	UP
TRIM25	0.196960202438394	9.75442825749398	3.9554949096457	9.96350271498159e-05	0.00120159670691194	0.737099981386595	UP
FAM107B	-0.149974710575529	10.3173118560964	-3.95046457934812	0.000101625601992251	0.0012243591406688	0.718566392619117	DOWN
NLRP12	0.200306043895427	10.9157886301807	3.94756733873051	0.000102789160827943	0.00123730335050392	0.707901315408137	UP
GTPBP4	-0.121928047931169	8.86226607672691	-3.94132706846385	0.000105338419260556	0.00126689074602882	0.684953566266496	DOWN
SEMA4B	0.169510649509549	10.0605748556064	3.93574728311762	0.000107668584099518	0.00129267498158928	0.664461746594131	UP
GNAI2	0.125785596788459	12.3376634079116	3.9301590602737	0.000110051256833071	0.00131786142673528	0.643964584340718	UP
KPNA6	0.1413296864313	10.1560907130402	3.92858523884158	0.0001107312725203	0.00132486149250797	0.638196564479918	UP
EXTL3	0.159776480530637	9.10523512772691	3.92622851568138	0.000111757025110967	0.00133483283262919	0.629563036496437	UP
DAD1	-0.107697556408491	11.1203955001205	-3.92578263926357	0.000111952102372483	0.00133601309443482	0.627930144067343	DOWN
GRPEL2	-0.128870210369362	8.32729090778313	-3.92523362753467	0.000112192746719162	0.00133773464923991	0.625919773270278	DOWN
RNF20	-0.124180053909614	8.85518867749799	-3.9247886273162	0.000112388160557264	0.00133891440375473	0.624290453692883	DOWN
NSUN5	0.102213620365385	8.55313705039759	3.92417916460836	0.000112656319300423	0.00134095802364543	0.622059237062118	UP
PRKCZ	0.110504201902781	8.61977014362249	3.92368088527386	0.000112876009249868	0.00134242170726556	0.620235285007277	UP
CDC16	-0.118453975802121	9.59540249029719	-3.92274307738432	0.000113290589152522	0.00134619870449302	0.616802992224259	DOWN
PLCH2	0.112468567340452	8.3054943209759	3.92147604182539	0.000113853007110769	0.00135172445311408	0.612166905023075	UP
RGS2	-0.259490393830236	12.3821804438153	-3.91511743820413	0.000116715732522376	0.00138216523180722	0.588920707989749	DOWN
USF1	0.14298848337566	9.02816113135341	3.91413794422021	0.000117162737705676	0.00138587322941812	0.585342768802085	UP
AGPAT1	0.106115069926854	8.43449365721285	3.91399401360833	0.000117228559070313	0.00138587322941812	0.584817079236739	UP
CSNK1E	0.115608867387333	9.11189261442169	3.9124831777809	0.000117921604337349	0.00139287995455155	0.579299959216817	UP
MLLT6	0.131051140247944	9.52537253061446	3.91151062874737	0.000118369783007751	0.00139698487956172	0.575749495962591	UP
TPK1	-0.116025418207361	8.6072689336506	-3.91084868611835	0.000118675748952492	0.00139940587910929	0.573333402228696	DOWN
CHD8	0.158735361381435	9.92169681046586	3.90738802502852	0.000120287602533401	0.00141720851915201	0.560707849488281	UP
COPA	0.114129126106102	10.6297182883936	3.90692341935286	0.000120505573910807	0.00141857240060058	0.55901357683156	UP
IER3	0.130855985025596	8.41873396193976	3.90624301289421	0.000120825465178457	0.00142113273831508	0.556532666715203	UP
IMPDH1	0.173572772894097	10.8416743320763	3.90443180582036	0.00012168092965003	0.0014287729463729	0.549930470879215	UP
GDI2	-0.247892189170027	9.4232385273012	-3.8989497588926	0.000124305339461352	0.00145225665281562	0.529963841634396	DOWN
BTN3A1	0.148524680479174	9.89920348291566	3.89894274182228	0.000124308732873042	0.00145225665281562	0.529938300045078	UP
EMILIN2	0.149911660233753	9.52618879824498	3.89802763394245	0.000124752026927987	0.00145620974073468	0.526607726598419	UP
SLC35A1	-0.21600307125842	8.94860354053414	-3.89362152961742	0.000126907486481309	0.00147516667074881	0.510581194740923	DOWN
FPR1	0.20241080185543	13.3912665757831	3.89274991779017	0.000127338040591351	0.00147893277436599	0.507412737287767	UP
NDUFB5	-0.168301807438263	10.1524090284659	-3.89082693851615	0.000128292847225882	0.00148814302607317	0.500424597290205	DOWN
SPATA20	0.147369548516382	8.30824127669879	3.89009236364988	0.000128659370370487	0.00149031053431337	0.49775594502402	UP
ITPR3	0.177049168507494	9.76732404506426	3.88710829474048	0.000130158533270104	0.00150288709089499	0.486919638825756	UP
PCBP1	0.116037857868696	12.5174742348193	3.87909389675285	0.000134267271463874	0.0015439067610995	0.457852657215685	UP
ARID3A	0.186033249854839	10.4490973949639	3.87840707802737	0.000134625044218174	0.00154673922905963	0.4553641401301	UP
POLR2A	0.175212608393432	10.5355200270361	3.87390940749286	0.000136990367014414	0.00157131347420914	0.439077582337785	UP
TRIM26	0.119502821213461	9.2100869848755	3.87026042441017	0.000138938249202321	0.00159102637019721	0.425876500572306	UP
TMEM9B	-0.135563201742574	9.74901479549398	-3.86931981205011	0.000139444600703185	0.00159550833731205	0.422475391785751	DOWN
VCL	0.154645439529176	11.7395382661044	3.86801797693475	0.000140148291589239	0.00159988365037477	0.417769364463469	UP
COQ2	-0.121374408299804	8.54354133722892	-3.86797271756728	0.000140172816402891	0.00159988365037477	0.417605780767816	DOWN
EIF4A2	-0.235338444435014	11.4388559658635	-3.86386064886408	0.000142418082147545	0.00162284118401132	0.402750349963584	DOWN
IKBKG	0.109635163172809	10.1536142368153	3.86341423143427	0.000142663874443563	0.00162430837850879	0.401138445495538	UP
SLC7A7	0.14609085708355	11.546943024257	3.86306033179459	0.00014285901305168	0.00162519691979039	0.399860717377906	UP
MATR3	-0.288951709362069	9.27173403886345	-3.85863197783243	0.0001453222650932	0.00165186545227561	0.383881239953504	DOWN
ZNF746	0.153986594723472	10.233997277747	3.85838248651835	0.000145462234003533	0.00165210339258186	0.38298144692275	UP
BLOC1S1	-0.187107111656102	9.65079605485542	-3.85284060038128	0.000148604450387376	0.00168236512556734	0.363007862877231	DOWN
TLR5	0.198066975923007	9.08280095825703	3.85184695300427	0.000149174596625834	0.00168736285784022	0.359429334263384	UP
F8A1	0.148345574884614	9.03502921045783	3.8500281743075	0.000150223566962373	0.00169508364704941	0.352881290429919	UP
UPF1	0.12406909686346	8.80733122280723	3.84689415985669	0.000152047501094583	0.00171427072923779	0.341604509094316	UP
MVP	0.132698406727457	10.9378902017269	3.8457236912883	0.000152734053936307	0.00172050835244094	0.337395027502988	UP
ANP32B	-0.130946277057024	12.3106169717671	-3.84499665267176	0.000153161984462363	0.00172263791114517	0.334780872241231	DOWN
RPL34	-0.129834615938924	7.84400457950201	-3.84441846318158	0.000153503113554204	0.00172368099758802	0.332702234752992	DOWN
CRYZ	-0.131937356779577	7.93669847637349	-3.8439735572399	0.000153766095661467	0.00172474972503233	0.331102950928525	DOWN
CDKN1B	0.141555766644624	9.91621333939759	3.84383711691089	0.000153846830433751	0.00172474972503233	0.330612527750941	UP
SPG7	0.123937149550001	9.90624896793173	3.84088397512334	0.000155604138158741	0.00174304264205421	0.320001492136583	UP
EIF3D	-0.123405326395892	10.8966107648594	-3.84010201143486	0.000156072629306751	0.0017468806630229	0.317193002187774	DOWN
MTX1	0.129323146351195	9.34248760406024	3.83661517970262	0.000158177967562358	0.0017690185429476	0.304675917259646	UP
RELB	0.115436000015452	8.53979074714458	3.83500538523339	0.000159159003018686	0.00177697786391462	0.298900453513345	UP
CTSC	0.148293192699999	9.52766640616064	3.83388129232346	0.000159847456408963	0.001781946062249	0.294868817193227	UP
PGK1	0.124782931163134	11.1568190135341	3.83042786115454	0.00016198019620401	0.00180282529520085	0.282489407693221	UP
CLEC2D	-0.264189685990722	11.6048016061044	-3.82660566750525	0.000164372068334026	0.0018279807182756	0.268799646452913	DOWN
TLN1	0.192729169961142	9.96250680090361	3.82558102790688	0.000165018932271706	0.00183370517293756	0.26513180705436	UP
LYAR	-0.147292463136209	8.95190776025301	-3.82497435707025	0.000165403063704063	0.00183503526870399	0.262960555602928	DOWN
ZMYND11	-0.205019123394697	9.48125252446185	-3.82217759976108	0.000167184882171882	0.00185332186874086	0.252955021545087	DOWN
FCER1G	-0.158176026149869	12.5938166497992	-3.82092445649525	0.000167989141350319	0.00186075123128578	0.248473948621897	DOWN
VARS2	0.113642223590317	8.36655572380321	3.81398713017514	0.000172508123023741	0.0019016999519035	0.223690599563468	UP
GGNBP2	-0.130224112844497	9.42593587818875	-3.81206058480589	0.000173783338134807	0.00191423726188332	0.216815181329356	DOWN
CEBPG	-0.101395727004046	8.3467144518755	-3.81175688918687	0.000173985171713755	0.00191494068058303	0.215731639742303	DOWN
TMEM181	-0.22770822652984	9.33761993219679	-3.8109605021342	0.000174515497776091	0.00191925562094641	0.212890611300678	DOWN
XAB2	0.110704803971618	9.30234187272289	3.80736064204704	0.000176931836837248	0.00194291693256143	0.20005506231675	UP
PRDX4	-0.109135065394232	8.65282042827309	-3.80733824291996	0.000176946970441505	0.00194291693256143	0.199975230423341	DOWN
NAGPA	0.109953950097744	8.89998196897992	3.8028537569957	0.000180001628746808	0.00197397288622214	0.184000647289596	UP
SLC15A3	0.165274595532495	10.6350086663976	3.80276908777929	0.000180059779087631	0.00197397288622214	0.183699200523075	UP
GDPD5	0.137431967874399	8.49858815000402	3.80226238905993	0.000180408148442845	0.00197623101202703	0.181895331985337	UP
NDUFAB1	-0.176015000933424	9.2065132001004	-3.80128139338795	0.000181084422780422	0.00198207468751536	0.1784035537384	DOWN
C19orf53	-0.126093678404713	9.31169496487149	-3.79748343895725	0.000183725318091519	0.00200465698883034	0.164892581179105	DOWN
CBL	0.122536708942304	8.68598407711647	3.79721103292524	0.000183916128064773	0.00200516256198821	0.163923976130802	UP
NLRX1	0.133956869590051	8.84930775600803	3.79533809337387	0.000185233133359786	0.00201635345717684	0.157265962439347	UP
DEF6	0.126694276580698	9.33103516591968	3.79277252178764	0.000187051662250187	0.00203136934301279	0.148150488488825	UP
GLRX	-0.241257812036276	9.37921105959839	-3.78920707329573	0.000189606974936835	0.00205750993365781	0.135491555416867	DOWN
IRF7	0.207601893635477	10.0069551172249	3.78848686313483	0.000190127131890306	0.00206154254961371	0.132935773550448	UP
EML3	0.146428928392572	10.2896057944378	3.77896394172962	0.000197132970459897	0.00213250857132728	0.0991827963137819	UP
UBTD1	0.134636872147814	8.51782022755823	3.77449081785179	0.000200507351981896	0.00216554212925758	0.0833543849552365	UP
TALDO1	0.150667478294428	13.8136956209237	3.77263697325156	0.00020192177209858	0.00217414451121505	0.0767993388768007	UP
PISD	0.161252085207092	9.89736042273494	3.7719790135126	0.000202426036307759	0.00217788446350031	0.0744735353332233	UP
MAN2C1	0.124659612999935	8.50553029964659	3.76818632920161	0.00020535605280188	0.00220598812448707	0.0610739240982436	UP
SYK	0.148123110347477	11.2589884470281	3.76652036149656	0.00020665571489449	0.00221823253443204	0.0551918298963523	UP
RRM1	-0.131040903705836	9.18143572443373	-3.76308433996545	0.000209360825380799	0.00224379837487267	0.0430674583784558	DOWN
FCGRT	0.145759844272545	11.7207362764659	3.76056168441306	0.000211368122547173	0.00226181817488991	0.0341722729474814	UP
CD3G	-0.178664344872084	8.62733080694377	-3.76029058829092	0.000211584914595182	0.00226239370544417	0.0332166718486695	DOWN
NR1H2	0.118019337958222	9.20809203240161	3.75946780572711	0.000212244170156275	0.00226769579491835	0.0303167778402971	UP
NCSTN	0.14664293864602	10.7350962411325	3.75890764940973	0.000212694105909904	0.00226900960486054	0.0283428325833572	UP
LSS	0.113221667089917	8.49773832582731	3.75531205946181	0.000215603726248951	0.00229651889225571	0.0156785081495192	UP
WTAP	-0.131134962786275	9.48445919696787	-3.7506719826646	0.000219414156827356	0.00232817208150372	-0.000648722464934082	DOWN
GRSF1	-0.117796400475598	8.65492568726506	-3.74884272635087	0.000220933750603557	0.00234071719437158	-0.0070804562979232	DOWN
SLC11A1	0.260541951075863	11.56487488149	3.74534044799573	0.000223870925446561	0.00236641627895874	-0.019386791635009	UP
KLRC3	-0.148381391512998	7.78028465927711	-3.74245054977833	0.000226322257557893	0.00238833342943549	-0.0295336153090968	DOWN
P4HB	0.107578344114723	10.668058454739	3.74228832842673	0.000226460609059522	0.00238833342943549	-0.0301029893292171	UP
PTPRC	0.183140262807957	9.86477585712851	3.7415971333806	0.000227050994666803	0.00239274165146588	-0.0325287395081277	UP
MIS12	-0.111988911542241	8.4200073662249	-3.74017650405889	0.000228268994282149	0.00240375217878752	-0.0375131854062625	DOWN
ANKZF1	0.105540070440519	8.67665721828916	3.73972237321293	0.000228659650258279	0.00240604039873742	-0.0391062009541274	UP
GATAD2A	0.115758251169893	10.5950128944297	3.7390110391093	0.000229272828653035	0.00241066484005718	-0.0416010959119344	UP
PDXK	0.119247175025329	9.74675389380723	3.7373546646638	0.000230706664965176	0.00242207095540974	-0.0474089334290539	UP
ENOPH1	-0.116370939677321	8.27894270412851	-3.73617293514984	0.000231734796248398	0.00243102587840629	-0.0515510935399766	DOWN
LEPROTL1	-0.213931844884286	9.1581463931245	-3.73383864722952	0.000233778403863024	0.00244876261676597	-0.059729728853398	DOWN
VPS41	-0.12401459413382	9.63658670139357	-3.732953008625	0.000234558199876237	0.00245507787034863	-0.0628315435535827	DOWN
TLR8	0.188190818784614	10.4161891736345	3.73197591669482	0.000235421368317223	0.0024622555922191	-0.0662528976373	UP
IFI6	0.197688641042442	10.9377403232932	3.73107536757536	0.000236219573032574	0.00246874356484872	-0.0694055238581797	UP
TMC6	0.136332116756167	9.85507422221285	3.7229736932297	0.000243516288379013	0.00253165735311784	-0.0977371738718933	UP
MTHFR	0.113195355150927	8.41951907769076	3.72269773560307	0.000243768535055947	0.00253238285781548	-0.0987012323785095	UP
HLA-B	0.11067318063462	13.9807271910843	3.72034381317969	0.000245930247877425	0.00255292887830276	-0.106922070637192	UP
ARAF	0.100406247386607	9.30816976158635	3.71871254278388	0.000247438915199439	0.00256667018240135	-0.112616394339107	UP
SMARCC2	0.13349839786439	9.97161957177912	3.71704430292352	0.000248990803052095	0.00257996219106954	-0.118437460996258	UP
UNC93B1	0.154932040033687	9.98336781490361	3.71693574649315	0.0002490921057737	0.00257996219106954	-0.118816171114572	UP
TFG	0.101243563704775	9.33539773598394	3.71607352764689	0.000249898093644675	0.0025863800460063	-0.121823758071391	UP
COX19	0.125787301653446	9.86654518774297	3.71455790609032	0.000251320839202472	0.00259916686087266	-0.127109029557628	UP
SEMA4D	0.121216406211532	11.8683998848594	3.71203100385264	0.000253709901403401	0.00262057854462503	-0.135916552469105	UP
MEF2C	0.10471118061691	8.60089615640562	3.71196896151477	0.000253768828011819	0.00262057854462503	-0.136132733795278	UP
TNFSF10	-0.232310004003983	10.660070531012	-3.71049404555397	0.000255173482512394	0.00262921511788383	-0.141271003943291	DOWN
TICAM1	0.102943270470025	9.03473874733333	3.70961276850826	0.00025601627496159	0.00263594204762011	-0.1443403006943	UP
HPRT1	-0.122214728484616	8.74938026948594	-3.70871884281258	0.000256873846019277	0.00264281105181731	-0.147452984176161	DOWN
KIAA2013	0.106688877898739	9.29197691895582	3.70721757973754	0.000258320154752792	0.00265404288670261	-0.152678930910828	UP
SELL	0.19424394149735	12.7958051970281	3.70618299689681	0.000259321333515845	0.00266010405607273	-0.156279247306876	UP
NME3	0.108905824568833	9.45769245360241	3.70582591112059	0.000259667738749631	0.00266169021130438	-0.157521686251851	UP
ACTN4	0.156982568606763	9.46585102363454	3.70296632976596	0.000262457574660537	0.00268830160790671	-0.167467410451595	UP
TAF7	-0.141195179451794	8.20341776636546	-3.69977821167783	0.000265601255415659	0.00271449177018699	-0.178547702930894	DOWN
KLF2	0.130890888931029	13.162303216988	3.6986974549668	0.000266674983729142	0.00272345996996082	-0.182301931645667	UP
MCM7	0.116683791890647	9.58147837410843	3.6983294972956	0.000267041481658045	0.00272519759112647	-0.183579883756281	UP
FMNL1	0.124435853266245	8.37440889748594	3.69768615763763	0.000267683410631203	0.00272773719247465	-0.185813990554903	UP
FRAT1	0.158352583734086	8.76742625037751	3.69519778390938	0.000270180053529364	0.00275115844676012	-0.19445202005667	UP
ZAP70	0.166736099843966	9.78991104081124	3.69199728700404	0.000273423476986622	0.00278214401546725	-0.205554433475742	UP
ZNF467	0.193282468181097	10.0425256401687	3.68813070665335	0.000277390887997552	0.00281220462711323	-0.218955984968574	UP
ZNF385A	0.120441324820026	8.48423831062651	3.68700390237051	0.000278557250365994	0.00282179592340729	-0.222859119031862	UP
AKR1D1	0.104676455428381	13.4152011740161	3.68682429997012	0.000278743584623633	0.00282179592340729	-0.223481144627153	UP
AP1M1	0.124809809991183	9.97743617564257	3.68636822828275	0.000279217278978717	0.00282265014942664	-0.22506055766643	UP
RHBDD2	0.132258156527252	10.3524462330803	3.68615587745653	0.00027943809390534	0.00282265014942664	-0.22579588603249	UP
LYN	0.142514212407828	13.3060404925703	3.68367501507251	0.000282030067117359	0.0028467602192886	-0.234383806195333	UP
HSPA1B	0.1820234037624	9.42137265235341	3.68186530398896	0.000283935108000885	0.00286283356613502	-0.240645158762772	UP
CCNY	0.122604710190517	10.5854628305542	3.68177072298505	0.000284035004003741	0.00286283356613502	-0.240972320339596	UP
TBK1	-0.140438559570359	8.8089855846506	-3.68026305354541	0.000285631877044084	0.0028768394931022	-0.246186426697575	DOWN
SLC16A3	0.168372095468834	11.4369474990361	3.67634859544885	0.000289817537896456	0.00291476638294559	-0.259715214201981	UP
ST6GALNAC6	0.118366151917769	8.83633409989558	3.67556619536753	0.000290661046750851	0.00291935261614104	-0.262417726722849	UP
STK39	-0.137696133053845	8.52032406850201	-3.67337044955617	0.000293040664283513	0.00293777084516603	-0.269999368873421	DOWN
SEC24C	0.100440979368168	10.415096765249	3.6699251783155	0.000296811477619295	0.00297004073387037	-0.281887289373873	UP
AIM2	-0.190806609750464	8.49924949218474	-3.66404138794834	0.00030335713997023	0.00303335284268503	-0.302166216817591	DOWN
MFN2	0.165064046346352	9.04268709211647	3.66090054643286	0.000306906734470555	0.00306222758283022	-0.312979424898556	UP
RPL10A	-0.159710103247349	12.9601920331727	-3.65949778985687	0.000308504654230285	0.00307375168417956	-0.317806113588017	DOWN
PGD	0.175645068755967	11.8540766756627	3.65702089527329	0.00031134530703464	0.00309317216630907	-0.326324710856629	UP
TAGAP	0.147279555477386	9.55149336669076	3.65584521033647	0.000312702259259297	0.00310221204879184	-0.330366345649445	UP
FAM53B	0.128513259409349	10.1447905318715	3.65447883959226	0.000314286295537134	0.00311569963982849	-0.335062034021465	UP
P2RX1	0.170527220876258	8.77369236720482	3.65136642858889	0.000317922777957081	0.00314950052481536	-0.345752310887758	UP
BTG2	0.134990720106432	10.3101967645984	3.64847147409653	0.000321340724289999	0.00318108980914472	-0.355688350346555	UP
ARHGEF3	-0.181978390427986	10.6207107590482	-3.64693070375706	0.000323173923678139	0.00319468011875277	-0.360973687074025	DOWN
ZNF22	-0.163438521775065	8.54540920089157	-3.64326695468802	0.000327572655422473	0.00323125862445523	-0.373533477223428	DOWN
MTF1	0.142237077285673	9.59441585114458	3.64026373523442	0.000331220326268502	0.00326028858743301	-0.383820439630446	UP
ARL6IP5	-0.250140842300002	10.6448313635823	-3.63682168000876	0.00033544802055853	0.00329256228948503	-0.395601186296071	DOWN
POLR2B	-0.11263826768276	8.52180656048193	-3.63648629058645	0.00033586266637435	0.00329430243576651	-0.396748552147117	DOWN
ZBED5	-0.191710400890321	8.98411795030924	-3.63329026383219	0.00033983822771269	0.00332624454331765	-0.40767738037832	DOWN
HCLS1	0.131748587159812	13.1502636851004	3.63168127517245	0.000341856381950498	0.00334363969351019	-0.413176059127045	UP
SLTM	-0.120278253996151	9.16078811906426	-3.62663074976375	0.000348264772961746	0.00339913275944871	-0.43042189423044	DOWN
MMP25	0.256857527947609	11.5254518295582	3.62642726657293	0.0003485253179835	0.00339928523421855	-0.431116268693667	UP
F5	0.141377472824402	8.55479336945783	3.62590475320012	0.000349195197778061	0.00340342707160233	-0.4328991546293	UP
RENBP	0.147996725489522	9.69412256174699	3.62223277330101	0.000353937085604858	0.00344480561788908	-0.445421933723058	UP
TMED10	-0.133602486685408	8.92786874583534	-3.61887099727522	0.00035833144901543	0.00348025345058443	-0.456876808209796	DOWN
MGST3	-0.137838185029377	9.93492549338554	-3.618225033142	0.000359181681952239	0.00348607172294764	-0.459076763705963	DOWN
RERE	0.140731969544227	10.3343136185984	3.61780767012976	0.000359732033673408	0.00348897337201483	-0.460497986278162	UP
COL18A1	0.10088547083415	7.88645391493976	3.61726811555937	0.000360444687844847	0.00349344401019458	-0.462335082449527	UP
ZBP1	0.180044941014723	10.0978807851365	3.61627837494039	0.000361755410422902	0.00350370086619641	-0.465704349181202	UP
NSL1	-0.149263227061272	9.86577872108434	-3.61349418207733	0.000365466630107921	0.00353471174861871	-0.475177830243989	DOWN
LACTB	-0.122614437213265	9.41470647095181	-3.61192572308956	0.000367573064161317	0.00355013678322541	-0.480511772660599	DOWN
C9orf78	-0.221058034622148	11.1952909336024	-3.61109280059069	0.000368696312712114	0.00355850912665607	-0.483343490378593	DOWN
CCDC25	-0.114622466783754	8.45164507343373	-3.60723407216066	0.000373942302847328	0.0035991298344092	-0.496454491219586	DOWN
RAD21	-0.133227960255041	9.07471273222892	-3.60529756523678	0.000376601385559076	0.00362221110892198	-0.50302951004926	DOWN
RBCK1	0.151607379403977	9.43071612870281	3.6044016110988	0.000377837657525707	0.00363158507534577	-0.506070467189235	UP
GPR137	0.134886923805636	9.57212351427711	3.60204415364928	0.000381108823927322	0.00365795945178928	-0.514068663507209	UP
COX4I1	-0.101328540208224	12.8429141967068	-3.59999983644343	0.000383967022362463	0.00368284609769774	-0.521000651007177	DOWN
FYN	0.155328096865187	10.6164237306867	3.59808991494703	0.000386655519035381	0.00370351411227885	-0.527473722635444	UP
POLE3	-0.109242745573873	10.3744551595341	-3.59783760113194	0.000387012008576482	0.00370437218416069	-0.528328628951499	DOWN
G6PD	0.159094598777587	10.8591583903373	3.59676895522577	0.000388525307391052	0.0037162941015027	-0.531948887407332	UP
TRAPPC5	0.16709715527009	9.86700999595181	3.59360827175721	0.000393033742808316	0.00375234141182604	-0.542650690073826	UP
OPRL1	0.126475676297412	9.07793698110442	3.59041077918116	0.000397644690703711	0.0037904606196956	-0.553468508306826	UP
IDH3G	0.129415980558353	9.88752649387149	3.58924333881261	0.000399340834189346	0.00380140702175167	-0.557416054651481	UP
BCL2	-0.164698146299871	9.1934893987751	-3.58892490581614	0.00039980465611475	0.00380321372324648	-0.558492593410643	DOWN
RASSF7	0.118544687645619	9.29264771271486	3.58843814489697	0.000400514639139941	0.00380735799768715	-0.560138038705491	UP
RPS13	-0.180574562104116	11.9731655467068	-3.58730517240316	0.00040217176942701	0.00382049417376965	-0.56396715769004	DOWN
CD37	0.119394825490051	11.3460427673092	3.58232679849664	0.000409529994389681	0.00388507641294216	-0.580779716217616	UP
ZNF672	0.100537176338857	9.04118608581526	3.5795422416583	0.000413700654672095	0.00391661076820873	-0.59017432420598	UP
STAMBPL1	-0.122647134035345	8.36861349729719	-3.57779256289142	0.000416341674631405	0.00393779956741369	-0.596074067933083	DOWN
STAT1	0.195931904289786	12.2479215654217	3.57768389975847	0.000416506215502795	0.00393779956741369	-0.596440383566849	UP
LY96	-0.334794853216382	9.2246592190763	-3.57626806884313	0.000418655699498178	0.00395542712956788	-0.601212392570639	DOWN
ICOS	-0.106846168577121	8.10207176912851	-3.57277130776907	0.000424009145715737	0.00400055943806167	-0.612990812252639	DOWN
TRIM28	0.112778563199006	9.09723742646988	3.56763468334286	0.000431989904688729	0.0040648053472372	-0.630274083824551	UP
KLHL22	0.101216319139722	9.41642251545382	3.56699932957615	0.000432986799364282	0.00407142533087863	-0.632410309832005	UP
ADSL	-0.112277556177389	9.89561264016466	-3.56579038490427	0.000434889650299158	0.00408654939505891	-0.636474151686661	DOWN
MCTP2	0.134796424495951	8.38935719370281	3.56558245252118	0.000435217721592784	0.00408686519484861	-0.637172986811109	UP
SMG5	0.103496186633819	8.4601011618755	3.56143412800306	0.000441811634503698	0.00413479681407743	-0.651107315668544	UP
DUSP18	0.1270209275122	9.88913197311245	3.55878172708866	0.000446076768052648	0.00417178111285401	-0.660009132259621	UP
CCDC14	-0.13912387939224	8.28789291217269	-3.55535507591713	0.000451644166792404	0.0042178888648752	-0.671500581737754	DOWN
IL10RA	0.11513271013143	9.95887634458233	3.54992681315376	0.000460597359627562	0.00429112871455797	-0.689684096393979	UP
NAP1L1	-0.188968720991845	9.53151340569076	-3.54982680497723	0.000460763862117795	0.00429112871455797	-0.690018867130465	DOWN
CTDSP1	0.112612610505899	10.2450661668514	3.54969134724179	0.000460989474270908	0.00429112871455797	-0.690472289343735	UP
PARP10	0.127172927690518	8.76045168903213	3.54779418719846	0.000464160212773366	0.00431774771654259	-0.696821075965455	UP
FGR	0.122954579618037	12.8716173840964	3.54277093670972	0.000472654748502425	0.00438208099830672	-0.713616432579729	UP
DBNL	0.108321451535142	11.629641151245	3.53921307606089	0.000478759271698325	0.00443275512468382	-0.725499227289472	UP
RHOG	0.136371351720816	12.999194482008	3.53338565059942	0.000488917956810703	0.00451777118680143	-0.744938783918487	UP
MRPL14	-0.10858711607805	8.4650727223012	-3.53068830763281	0.000493688265430523	0.00455881532662025	-0.753926984273757	DOWN
D2HGDH	0.13903683651883	9.42917722046988	3.52886983128521	0.000496928882434615	0.00458264183342858	-0.759983088736413	UP
IGF2R	0.193676379962866	11.8568578218072	3.52739363604789	0.000499574199392937	0.00460092257025519	-0.764897215385455	UP
FCN1	0.142164185316311	13.7389847644177	3.52583886400182	0.000502374603099565	0.00462058125673881	-0.770070908704343	UP
KLHL21	0.111215143845158	8.60379979469879	3.52230865494143	0.000508787860711837	0.00467028222144152	-0.78181045595444	UP
TBCD	0.134081163544163	9.29774988859839	3.5195482561848	0.000513856026410787	0.00470746388815532	-0.790982629670451	UP
GMIP	0.134959153796219	9.2892621769759	3.51923937360095	0.000514426078889565	0.0047095775388577	-0.79200857149119	UP
DISC1	0.129357715936537	8.21737312606827	3.518160618389	0.000516421610889318	0.00472278699221804	-0.795590977593176	UP
LAPTM5	-0.101761641635276	11.93758011751	-3.51809161118443	0.000516549510352834	0.00472278699221804	-0.795820107779443	DOWN
TMEM63A	0.101933964016641	8.59286216902811	3.5173699278664	0.000517888874812652	0.00472752012091577	-0.798216127664776	UP
GAB2	0.167921306456895	9.47592418049398	3.5172184861572	0.000518170346938749	0.00472752012091577	-0.798718864290322	UP
SLC44A2	0.147329128745357	11.3488822744177	3.5171445270175	0.000518307860775225	0.00472752012091577	-0.798964377177433	UP
USO1	-0.134316327316313	8.40049394637349	-3.51707902059437	0.000518429686867484	0.00472752012091577	-0.799181826742982	DOWN
CPNE1	0.130389836934018	9.82485206544177	3.51632710953694	0.000519829983662978	0.00473599899908718	-0.801677544681046	UP
TPP1	0.159269091928651	10.833061537988	3.51553782840959	0.000521303690027283	0.00474437633697617	-0.804296781092471	UP
NIF3L1	-0.115485379011142	8.96267305639357	-3.511152534115	0.000529563291669695	0.00481624352257685	-0.818839735559274	DOWN
DFFA	0.11477491527334	8.67448077310843	3.51097809748236	0.000529894362632383	0.00481624352257685	-0.819417880413777	UP
PCMTD1	-0.163406771979446	8.17105788067068	-3.50982362869044	0.000532090376140953	0.00482987725994787	-0.823243544463123	DOWN
SSH1	0.115772422369163	8.3250369662249	3.50600808925722	0.000539409083559494	0.00488672236992312	-0.835879334681354	UP
RNF165	0.160431793172679	8.30352497731727	3.49353455862606	0.000563998753049947	0.00508624996333997	-0.877100708154461	UP
MOV10	0.117111225039654	8.48131966097189	3.49256011431361	0.000565963301171859	0.0051006523746521	-0.880315361741288	UP
NAP1L4	-0.103077952578914	10.9684410463454	-3.48456007979048	0.000582336013328452	0.00523461238923937	-0.906676461610441	DOWN
FOXJ2	0.120133202774667	10.1313919591647	3.48338654103102	0.000584774736725767	0.005253131761176	-0.910538811764524	UP
LTBR	0.128849461982693	9.44455561604418	3.48178804815553	0.000588111945158992	0.0052662240246189	-0.915797874822556	UP
BBX	0.101592626692042	9.68407704351807	3.47993614358143	0.000592000506069996	0.00529405607200095	-0.921887931505498	UP
NDUFA13	-0.119354815707961	9.86145237323293	-3.47479788352035	0.000602916088220183	0.00537090653941458	-0.938769916639697	DOWN
FERMT3	0.111149658627314	11.1799751530924	3.47247386174194	0.000607914819817701	0.0054050286894618	-0.946398170218573	UP
NLRC5	0.107635356877518	8.63907236495181	3.46994698546996	0.000613393885560404	0.00544009812497613	-0.954687014038416	UP
NCL	-0.151735497316842	10.1514812805382	-3.4682309267089	0.000617141164017217	0.00546176285729825	-0.960313036451393	DOWN
TLR2	0.105207498545223	8.06567613889558	3.46698167596211	0.000619882561940689	0.0054728690058364	-0.9644070625955	UP
MGAM	0.141444228943236	8.30950552088755	3.46598043409491	0.000622087945372557	0.00548616012833707	-0.967687352301961	UP
ITPK1	0.158258126984348	9.39619414692369	3.4649875312539	0.000624282211812353	0.00550121448745628	-0.9709394731372	UP
GPR65	-0.159194064127455	8.17644998618876	-3.46423829679624	0.00062594277653162	0.00550885212142191	-0.973392931361562	DOWN
CD93	0.190894151504176	10.8211058224257	3.45716521309348	0.000641824214585928	0.0056130297884298	-0.996530879233975	UP
RPS21	-0.124268440733751	8.32400652575904	-3.45244392753928	0.000652634072579054	0.00569321702911671	-1.01195159109331	DOWN
PAIP2	-0.193587389339458	10.4957793310321	-3.45001064740445	0.000658271601377022	0.0057245411354692	-1.01989172860252	DOWN
RBM42	0.101507496129107	9.23281364012048	3.44969918127431	0.000658996499551314	0.00572712111288208	-1.02090771990455	UP
B2M	-0.184168484956233	13.5063783474699	-3.44527081457592	0.00066938408390918	0.00580511053376572	-1.03534388580119	DOWN
RB1CC1	-0.170970874068237	8.55089499714056	-3.4431742702668	0.000674355166857753	0.00583866210905724	-1.04217260251061	DOWN
DYNC1H1	0.11279188518137	8.67591647465462	3.440048949206	0.000681829699751704	0.00589602143479994	-1.05234517229601	UP
DHRS1	0.120998023337267	9.60188252549398	3.43897087106459	0.000684425958513236	0.00591478697273052	-1.0558522500573	UP
TNS3	0.104006386539059	8.49404442067068	3.43826318525064	0.000686135250702405	0.00592586878935823	-1.05815386810112	UP
CD52	-0.33348939595875	11.7384840733695	-3.43626518464406	0.000690982642785481	0.00595862626329312	-1.06464967610252	DOWN
CSNK1D	0.108804256056235	9.47027242806827	3.43612626671171	0.000691320862355574	0.00595862626329312	-1.06510119221328	UP
PTPN11	-0.105529428430639	8.66771293558635	-3.42949622909849	0.000707643995793617	0.00609267432854814	-1.08663110073043	DOWN
PRKD2	0.128769216263994	8.65603779259036	3.42907803993925	0.000708685561478255	0.00609785921125648	-1.08798783165717	UP
VPS36	-0.147112462157494	8.18273513895582	-3.42884957152531	0.000709255203057087	0.00609897953112101	-1.08872898814617	DOWN
RPL27	-0.263428872980105	12.4390411640562	-3.42350729405796	0.000722697774133984	0.0061992103876425	-1.10604665922515	DOWN
HIP1	0.161333253995423	8.25723435754619	3.42268072971902	0.000724798774885831	0.00621290541747776	-1.10872388031011	UP
NFKBIA	0.147857051657159	11.8014718564257	3.42104602809059	0.000728970756390799	0.00623759872253261	-1.11401690753578	UP
SLC35A4	0.103496603276259	9.02335673042169	3.41972779121496	0.000732351410763149	0.00626266495993946	-1.11828357420858	UP
NDE1	0.161914482223805	11.3598656309759	3.41743441273857	0.000738267781550599	0.00630937102225417	-1.12570286672766	UP
RAB11FIP1	0.149595969091514	12.2091807456626	3.41068537638139	0.000755938815702737	0.00643310603827954	-1.14751036896389	UP
RAB32	0.124776743076456	9.966591836751	3.41066575046813	0.00075599077371813	0.00643310603827954	-1.14757372709096	UP
CLK3	0.116524558678448	9.8402073873253	3.40890590700555	0.000760663402129052	0.00646494020707233	-1.15325366298278	UP
FRAT2	0.159454537851458	12.2383728329317	3.40739500208423	0.000764696573368587	0.00649030923906591	-1.15812801645066	UP
PTPN7	0.102940742396484	8.97276487005622	3.40708787202853	0.000765518857579861	0.00649030923906591	-1.15911861301316	UP
CXXC1	0.11884163410391	10.0372580174297	3.40600628194221	0.00076842119609882	0.00651093881602901	-1.16260645396826	UP
DNAJC10	-0.116762969629043	8.08507329659438	-3.40497083277233	0.000771209346508267	0.00653057627833327	-1.16594455877963	DOWN
CSF1R	0.173570218787468	10.9693438999759	3.40438210926533	0.000772798810682691	0.0065320795940713	-1.16784208736556	UP
DYSF	0.25123307750796	11.5493405979237	3.40123996879287	0.000781333979805506	0.00659618875043833	-1.1779645452132	UP
METRNL	0.135972639023473	9.64787563072289	3.39788043303888	0.000790556998734048	0.00666594203246042	-1.18877793617828	UP
OSBPL1A	0.109370009771681	8.22173965961044	3.39637461242142	0.000794723873202313	0.00668888577087623	-1.19362158810884	UP
STAT5A	0.110123303883421	10.5439246271928	3.39610037934899	0.000795484928887859	0.00669123353214218	-1.19450348118992	UP
TMEM205	0.139508184406829	10.2116974420964	3.39423626950837	0.00080067629545026	0.0067289842450122	-1.20049646534369	UP
SULT1A3	0.103543272964387	8.74965688984739	3.38785646906677	0.000818683768643812	0.00686971706469617	-1.22098440989599	UP
MXD4	0.119093030568369	10.6016103055382	3.38734821276781	0.000820134498883087	0.00687773215105641	-1.22261510296961	UP
RHOQ	0.108834387868033	11.2195175062249	3.38334980892072	0.000831631222976108	0.00696993342009988	-1.23543583793075	UP
PLEKHB2	0.141946971438859	9.1766036790241	3.38254735572485	0.000833956586191349	0.00697678327893293	-1.23800721275787	UP
WDR1	0.113751429904509	12.2816930694378	3.38004679379495	0.000841241731499953	0.00703349035631798	-1.24601643051775	UP
PDCD4	-0.116473018834219	11.1626167881928	-3.3792314253871	0.000843630038243859	0.00704921210161741	-1.24862686208915	DOWN
PAFAH1B3	0.11545585627228	9.02788668609237	3.37649900067269	0.000851679826189356	0.00710364441567432	-1.25737063530148	UP
ANKRD12	-0.162805584087002	8.37805134567872	-3.36843153347532	0.00087586687040725	0.00729223532956342	-1.28314895774599	DOWN
CDC42SE1	0.127906346154109	10.1588824598072	3.36664876735981	0.000881297505656255	0.00732426831197794	-1.28883792267017	UP
CST3	0.140019811539789	13.5296498433735	3.36556819092432	0.000884604410150937	0.00734295730172539	-1.29228480139296	UP
STAT3	0.144763134309949	11.0310023920723	3.36425346548161	0.000888643489420464	0.00736767203683789	-1.29647722019556	UP
NFE2	0.165167873251983	12.6988572940964	3.36074669413002	0.000899501211338373	0.00744879314568334	-1.30765236616849	UP
KLRF1	-0.257802105890452	8.60283716849398	-3.35167791657484	0.000928156381238973	0.00764503407431199	-1.33650284586785	DOWN
RNF24	0.211619851190713	11.1576329058875	3.35126042160823	0.00092949583538034	0.00765152591888715	-1.33782930898443	UP
REXO2	-0.121171145481963	9.25799927777108	-3.34743047561254	0.000941867850087972	0.00773044582576639	-1.34999075912315	DOWN
PPP1R2	-0.139631874536541	8.79753877616868	-3.34719731236702	0.000942625979952117	0.00773209573035191	-1.35073072607072	DOWN
SLC2A6	0.109068823071352	8.81749397185141	3.3456263690927	0.000947748741770603	0.00776952438690738	-1.35571504580764	UP
CAPZA1	-0.106491080887203	7.81984575383133	-3.3450889972514	0.000949507029523625	0.00777934360257284	-1.35741953950927	DOWN
WBP2	0.123152127226128	13.3849255071486	3.34101675258561	0.00096293060056507	0.0078844264790075	-1.37032819817699	UP
RAB37	0.114971956027654	10.1640295643414	3.33933481171437	0.000968526304551123	0.00791071128087927	-1.37565561394653	UP
TNFAIP8	-0.117552934436537	8.59233166178313	-3.33920454314075	0.000968960960983844	0.00791071128087927	-1.37606812722972	DOWN
IFNGR2	0.136210042415117	12.4038164046586	3.33825054617562	0.000972149627280212	0.00793207799942509	-1.37908864144728	UP
AMD1	-0.179457823646622	9.28039428914458	-3.33716722052149	0.000975782417936306	0.00795704123298355	-1.38251767630934	DOWN
HLA-F	0.208324542386206	11.4883520435382	3.33660534398952	0.000977671574136198	0.0079677649896866	-1.38429577559831	UP
RSRC2	-0.120229679347018	8.28518908738153	-3.33540300342649	0.000981725567578577	0.00799141885772614	-1.38809975145766	DOWN
ITGB7	0.160816874636534	10.6768712169759	3.33317939382134	0.000989264315560996	0.00804335057742886	-1.39513152810895	UP
LAMP1	0.126065602999335	11.3980245046988	3.32938228379579	0.00100226251893938	0.00813293316002395	-1.40712932154311	UP
AGGF1	-0.101822840162667	8.30457924436145	-3.32664081219289	0.00101174576183554	0.00819450418665798	-1.41578382937667	DOWN
IGFBP7	0.12406543670663	8.44644670282329	3.32606700687011	0.00101374120311999	0.00820391496099259	-1.41759444180658	UP
KIAA0319L	0.111457501185612	8.9857875304257	3.3250333260719	0.00101734513839694	0.00822349049260984	-1.42085544685769	UP
MGST2	-0.11735998534337	9.52058123787952	-3.32382228305151	0.0010215826236754	0.00824813568004126	-1.42467480714823	DOWN
USP1	-0.115288829422152	7.92225518565462	-3.32162400119821	0.00102931651413007	0.00830092033678751	-1.43160445013251	DOWN
ACBD3	-0.114111128745492	8.29685180147791	-3.31575014590279	0.00105024987807079	0.00845499887340168	-1.45010004219847	DOWN
RPS6	-0.148020633366714	13.1027393553414	-3.3136210674086	0.00105793488800002	0.00850128545089842	-1.45679669300639	DOWN
PYCARD	0.117689877746679	12.1404114682731	3.31347899959553	0.00105844954673625	0.00850128545089842	-1.45724340294044	UP
RAB5A	-0.107221430408488	8.436136218249	-3.31294488680928	0.00106038652390028	0.00851191704176518	-1.45892268005238	DOWN
GFOD1	0.140360994979176	9.20626720901205	3.31029559756393	0.00107004311708303	0.00857950804274718	-1.46724851756936	UP
CBX7	0.109103131962332	9.96350353057831	3.30911625891413	0.00107436804686408	0.00860921138708228	-1.47095282846518	UP
YTHDC1	-0.122237818572813	10.6017328044699	-3.30673847531403	0.00108313748000896	0.00866947236738432	-1.47841779232221	DOWN
ZNF277	-0.117737530115784	8.51698757348996	-3.30382874095209	0.00109395940241636	0.00873593932458953	-1.48754611732154	DOWN
ANKRD49	-0.138389855545492	8.3825750500763	-3.30242143247839	0.00109922949855145	0.00877297654421824	-1.49195844241108	DOWN
CASC3	0.145072228136538	10.2162818372289	3.3013193033093	0.0011033732393231	0.00880098688998007	-1.49541273984612	UP
SLMAP	-0.133749054800798	8.57999709404016	-3.30096789921369	0.00110469748654438	0.00880648846395714	-1.49651389008617	DOWN
CKAP5	0.110238825224931	9.07330523352209	3.29952088734159	0.0011101660666106	0.00884157913187839	-1.50104707662777	UP
POLR2C	-0.109392188197944	9.26582929489558	-3.29939826457755	0.00111063064088088	0.00884157913187839	-1.50143114458959	DOWN
ECHDC3	0.140956837935279	8.15594569489157	3.29929805128658	0.00111101044787059	0.00884157913187839	-1.5017450139217	UP
SLC25A46	-0.102663948569231	8.00780996769076	-3.2947306700093	0.0011284495509453	0.00897007521052106	-1.51604085079606	DOWN
PLEKHG3	0.126491370769363	8.95382606317671	3.29360508514161	0.00113278616997751	0.00899939281804117	-1.51956113103576	UP
FLII	0.11422167856996	9.27730073283936	3.29149429860274	0.00114096035778941	0.00905396729889034	-1.52615967282014	UP
CYBA	0.112139644927055	13.5073262469076	3.29120925516657	0.00114206840531801	0.0090575813699478	-1.52705045193383	UP
TNFRSF1A	0.14366368841644	11.8050632148996	3.29040975084061	0.00114518165527357	0.00907708520476407	-1.52954857762547	UP
MYADM	0.195286794786474	12.5057467526104	3.28707092825125	0.001158268433205	0.00916461752806351	-1.53997503356513	UP
CTSD	0.145201195703978	10.2674239676225	3.28691926359517	0.00115886618356881	0.00916461752806351	-1.54044842093992	UP
CEPT1	-0.138567870498806	9.15463543536546	-3.28625626280198	0.00116148261330492	0.00917485326696587	-1.54251759511057	DOWN
SF3B4	0.107382955361535	10.6356455711205	3.28398890750049	0.00117047194416894	0.0092301023370004	-1.54959094658122	UP
SH3BP1	0.117827756491975	9.08920346388755	3.28030773420143	0.00118520446819685	0.00932508662931072	-1.56106539016482	UP
EEF2	0.105232234836871	12.8186253610442	3.2791188512459	0.00118999923159241	0.00934162858329808	-1.56476869300554	UP
UBE2L3	0.112147654160147	9.05392095358233	3.27659811758945	0.00120022504460133	0.00941125615481464	-1.57261656689502	UP
RPS6KB1	-0.129245778898609	8.3787273716506	-3.26738560649705	0.00123829595023234	0.00969334996800597	-1.6012511049523	DOWN
CANT1	0.123686682078313	10.0002505123896	3.26557047352888	0.00124592809723284	0.00974210482337723	-1.60688422838761	UP
DDX17	0.144127154361538	10.2714839804378	3.25885250849695	0.00127455711487977	0.00991568284608541	-1.62770793961855	UP
RNF7	-0.149215375848412	10.2594908586908	-3.25757340311285	0.00128007686506398	0.0099419064410873	-1.63166833267972	DOWN
ZSWIM4	0.101533940124536	8.66007660112851	3.25662470671048	0.00128418512381326	0.00996823564508069	-1.63460478546528	UP
RFX2	0.130777424888793	8.1172435726747	3.24881352270921	0.00131847924265716	0.0102002081431654	-1.65875252881982	UP
SLC30A7	0.117115934169629	10.1056315893133	3.24861895021516	0.00131934424474699	0.010201213801027	-1.65935335728494	UP
FBL	-0.126296365957296	9.80594927309237	-3.24383976518093	0.00134075695186347	0.0103373866472894	-1.67410083346579	DOWN
TNFSF13B	0.171366581603051	11.1295779268715	3.24216122497597	0.00134835372267457	0.0103735040559869	-1.679275697731	UP
RBP7	-0.126511824858953	8.60207317348996	-3.24183602732936	0.00134983012026877	0.0103787512802395	-1.68027798321544	DOWN
CYP4F3	0.239084017854573	10.495590168743	3.24128573496288	0.00135233186596035	0.0103861969451165	-1.68197381864722	UP
CTNNA1	0.126264014512531	9.95431800889558	3.24055930727015	0.00135564094975107	0.0104007411506883	-1.68421204545464	UP
SNX14	-0.110365254875997	8.07927582811245	-3.23967357521151	0.00135968587647524	0.0104260112041988	-1.68694048851574	DOWN
CA4	0.209765902193963	9.31119480648594	3.23515497874921	0.00138049610065691	0.0105738992168969	-1.70084908891372	UP
ANPEP	0.221112634455237	10.4561766761446	3.2349541927548	0.00138142763469923	0.0105751980926589	-1.70146671060275	UP
SLK	-0.10881263424894	8.13645733916064	-3.22881893709037	0.00141017450577625	0.0107833674741975	-1.7203219054183	DOWN
FCGR2A	0.158589154358092	12.4185897105221	3.22710707449334	0.0014182939227264	0.0108275585002859	-1.72557702636354	UP
APAF1	0.16368999546618	10.0777578816305	3.22616289193674	0.00142279074128308	0.0108559168214776	-1.72847440743828	UP
DOCK11	-0.172377372497083	9.4602149568996	-3.22585153740961	0.00142427651320918	0.0108612822674891	-1.72942967977317	DOWN
SERINC3	0.118721457593367	10.4434655770763	3.22218573882123	0.00144187810410395	0.0109490532862059	-1.74067041149475	UP
ATP6V0D1	0.145881613124137	10.9889189551727	3.22060350886758	0.00144953743507051	0.0109995243637745	-1.74551850150003	UP
CRISPLD2	0.22909736707871	10.9007706817149	3.21744391664792	0.00146494554602032	0.0111103711656918	-1.75519321834137	UP
SH3BGRL3	0.108716815325591	12.9533361958635	3.21548502946916	0.00147457439090268	0.0111590065274473	-1.76118697610292	UP
CTSS	0.15029963199151	10.2876445716988	3.21234757157564	0.00149011877727098	0.0112704951006779	-1.77077990619545	UP
SSH2	0.14202255982268	11.2079550407791	3.20780875912198	0.0015128750534475	0.0114108631259067	-1.78464230858782	UP
DUSP1	0.206005650195623	11.9630749035743	3.20766314586921	0.00151361041968401	0.0114108631259067	-1.78508674096989	UP
HCK	0.127691923428385	11.1798551607831	3.20187697985529	0.00154310083791829	0.0116079655986276	-1.80273192598326	UP
CD58	-0.145435680255769	8.59266592446586	-3.19860363770104	0.00156001899264103	0.0117199460127829	-1.81270115815464	DOWN
RPS6KA5	0.13286353886631	9.95878621657028	3.19801764442159	0.00156306575225959	0.0117327147515473	-1.81448485876727	UP
PACSIN2	0.121938506191643	11.0378523300402	3.19546138934392	0.00157642108824358	0.0118196097371294	-1.822262307874	UP
KIAA0513	0.134783794946218	9.77443462062651	3.19515124621519	0.00157804862330865	0.0118196097371294	-1.82320553430018	UP
ABCG1	0.13358165929357	8.37607107773494	3.19377464717501	0.00158529139087895	0.0118674537292389	-1.82739111543758	UP
PGLYRP1	0.264457873642504	10.5699826046104	3.17830096019276	0.0016688492479325	0.0124259435150511	-1.87432498623797	UP
DEDD2	0.122044608627123	10.6195343218394	3.1762767226051	0.00168007671783616	0.0124894401536412	-1.88044925838724	UP
ARHGEF18	0.119466277308348	11.6599711252209	3.17430099903381	0.00169110247991914	0.012564674153532	-1.88642328706747	UP
CYB5B	-0.104114443074666	10.0379649827349	-3.17323424662971	0.00169708341973555	0.0125992704256038	-1.8896474207979	DOWN
NMI	-0.172418986192243	9.02780009936145	-3.17286748623793	0.00169914424565912	0.012604181178783	-1.89075568034851	DOWN
PSIP1	-0.132758470920953	8.09736964503614	-3.17125986081082	0.00170820484010599	0.0126646233845251	-1.89561213596749	DOWN
LYL1	0.180878539293769	12.6241520556225	3.17076166683183	0.00171102172740226	0.0126787349464047	-1.89711666370831	UP
MYD88	0.114335438157891	10.7386978711325	3.16996067565403	0.0017155597015349	0.0127055779603004	-1.89953517144349	UP
STARD10	0.111681728118961	8.58657807823695	3.16878121145865	0.00172226216928472	0.0127452330060764	-1.90309541334514	UP
CLIC1	-0.128460037821617	11.9845057903213	-3.16815311641471	0.00172584128365474	0.0127612952455216	-1.90499083563495	DOWN
KIR3DL1	0.166639420972281	8.61462902287952	3.16559942166987	0.00174046414538318	0.0128593983972921	-1.91269363538283	UP
RBM25	-0.166655426466646	8.59669373718072	-3.16439160123301	0.00174742016542022	0.0128933782434169	-1.91633483290612	DOWN
MYO1F	0.158044165195093	9.77266569829719	3.16146020404237	0.0017644096057242	0.0129979668768095	-1.92516674429448	UP
IMPA2	0.154136315475064	10.5054537121647	3.15260029727075	0.00181669186349652	0.0133265678506703	-1.9518145962446	UP
PANX2	0.174902683836804	8.81221436736145	3.14650216570858	0.0018535051007269	0.0135251300173442	-1.97011581303608	UP
ZNFX1	0.134645865035145	10.1474297144859	3.14568793938689	0.0018584722714375	0.0135471305962611	-1.9725569293885	UP
SLC45A4	0.173336498623808	9.64841769698795	3.1452742114864	0.00186100092111698	0.0135584418814607	-1.97379709577349	UP
ATG9A	0.131015294707758	9.06226350349398	3.1320588087687	0.00194346421748789	0.0140521790840927	-2.01333160779356	UP
RASGRP2	0.126640614027982	10.4610310414016	3.1319813529012	0.00194395733420693	0.0140521790840927	-2.01356286784003	UP
ZBTB40	0.12865236879715	8.82323930473092	3.12992195117114	0.00195711081524113	0.0141333320466849	-2.01970968876325	UP
ZNF641	0.135623432117175	9.53723831794779	3.12872721850998	0.00196477924721101	0.0141731658898345	-2.0232739686406	UP
ZNF91	-0.121803371161077	8.18635543277108	-3.1214597248466	0.00201202682237574	0.0144464150376373	-2.04492821686962	DOWN
SLC43A2	0.135074837504908	9.4598678539237	3.11945470957139	0.00202524526403562	0.0145272893584569	-2.05089418086966	UP
CLPTM1	0.108626351997811	9.57090293286747	3.11025050363383	0.00208696065928695	0.0148751333484221	-2.07823603458545	UP
STAT4	-0.140394887822278	9.77171618544177	-3.10769545157826	0.00210439778036146	0.0149702392586554	-2.0858127874122	DOWN
SP2	0.10627741546638	9.14847298216466	3.10562351147652	0.00211863646529664	0.0150483907378977	-2.09195269363672	UP
ZNF281	0.178460766182292	9.31543584385141	3.09843489645664	0.00216872967495486	0.0153492091579289	-2.11322579935592	UP
SCAMP1	-0.147437170613529	8.79810921682731	-3.09785368660198	0.00217282714068786	0.0153703709916446	-2.11494376871717	DOWN
GABARAPL1	-0.112512654685874	9.4738009605261	-3.09679990663599	0.00218027438568924	0.015415195210892	-2.11805782452716	DOWN
INPP5D	0.114167861232293	9.61509972115663	3.09540104905457	0.0021901967184059	0.0154774644881647	-2.12219011553477	UP
FAM89B	0.113810977465048	10.3245839955261	3.09330579623865	0.00220513661462256	0.0155751099614995	-2.12837636039728	UP
STK10	0.10325516844012	9.84122924677108	3.09303986803316	0.00220703948220916	0.0155806210445478	-2.12916123772404	UP
ZNF483	-0.14321257103521	9.4639827067751	-3.09280140341141	0.00220874711964136	0.0155847489951716	-2.12986500421118	DOWN
TFAM	-0.113964233218701	8.57679204435743	-3.09003772352991	0.00222862680878684	0.0157090459518296	-2.1380176267609	DOWN
HBQ1	0.266508956918372	11.1457615325341	3.08620995228645	0.00225643322660194	0.0158728011920974	-2.14929809162745	UP
STK17B	-0.136786147546818	8.67047641060643	-3.08300639339313	0.00227995055889143	0.0159972485273375	-2.15872905325769	DOWN
VPREB3	-0.193452927684351	8.65032071531325	-3.08066965288246	0.00229724682442831	0.0161027720587073	-2.16560246946226	DOWN
IL6R	0.140133988832691	8.96637886661044	3.07598387998266	0.00233229521546727	0.0163154865400556	-2.17937092171062	UP
S100A6	-0.113834864608753	11.8612257638956	-3.07399456710174	0.00234732320128307	0.0163875748041286	-2.18521035684604	DOWN
WAS	0.120924377859414	13.0949356130924	3.07224686425463	0.00236059953329485	0.01646369895608	-2.19033768274871	UP
RNF14	-0.12464365422122	8.4701438134739	-3.06671912055121	0.00240304742696492	0.0166842897643052	-2.2065369317924	DOWN
VPS37C	0.114639928591378	10.5013977745984	3.06521893293351	0.00241468812382533	0.0167399882470389	-2.21092862327864	UP
RPIA	-0.172180283489924	9.06251910633735	-3.06052441197394	0.00245145153115415	0.0169694243395953	-2.22465863454661	DOWN
TMEM109	0.100640266127453	9.43811072859839	3.06020724779762	0.00245395377330164	0.0169782773776937	-2.22558553784614	UP
MMP9	0.2960344173071	11.4670138116667	3.05814987870764	0.00247024240546666	0.0170766407962511	-2.23159597927209	UP
PILRA	0.149313129235146	11.0627694044337	3.0581008850267	0.00247063150939349	0.0170766407962511	-2.23173906478512	UP
TRPV2	0.10405183457984	9.58732298925301	3.0522754049086	0.00251730123775589	0.0173646241942416	-2.24873717220618	UP
DPEP3	0.11025549279065	8.31332041958233	3.05137628702579	0.00252457619721866	0.0174061565033273	-2.25135802280424	UP
HSH2D	0.146088466313259	9.49182681788755	3.04798309355489	0.00255220589274283	0.0175617578509557	-2.26124243936717	UP
OPTN	-0.143564596888663	8.8696486745502	-3.04635298808322	0.00256557801508415	0.0176188309111098	-2.2659873320671	DOWN
SPN	-0.129452342104445	9.65449849476305	-3.0438666747109	0.00258609797654371	0.0177509662791544	-2.27321993259782	DOWN
NUCB1	0.123371490294424	12.9490234368675	3.04279565114762	0.00259498375025435	0.0178031534699852	-2.27633381600228	UP
NCF2	-0.176747373096022	9.16917724635743	-3.03383217444032	0.00267045786385105	0.0182577757105363	-2.30235429065267	DOWN
IL17RA	0.149515007113061	9.87604456700402	3.03344648193939	0.00267375031050838	0.0182712853567434	-2.30347233654343	UP
PACS1	0.13740596857069	9.36043396211647	3.03219064134313	0.00268449661465012	0.0183356931666973	-2.30711185497341	UP
RPS18	-0.221808140716512	10.7414163313614	-3.02762103997699	0.00272393494886546	0.0185502910477447	-2.32034309407247	DOWN
ZFP36	0.124319055186337	11.4154975238956	3.02468702625792	0.00274953721141895	0.0186465670464638	-2.32882874141728	UP
GAS7	0.118695988371087	8.90095135521687	3.02403837255351	0.0027552271446922	0.0186717761431558	-2.33070372325765	UP
SLC22A18	0.134576722842175	9.0527313413253	3.02352799225995	0.00275971176031719	0.018693040274008	-2.33217875311218	UP
SEC61B	-0.133292156254774	10.477246622747	-3.02073911098458	0.00278433582948628	0.0188414417247392	-2.3402347065252	DOWN
SLC22A4	0.148227404363524	8.68969067170281	3.0177739538775	0.00281073760216177	0.0189923209252206	-2.34879227979441	UP
API5	-0.110342033503247	8.96341656701205	-3.01363406380807	0.00284798402674903	0.019197265812166	-2.36072713018028	DOWN
GPX4	0.106039862534482	12.169674013253	3.0104289705543	0.00287713089114772	0.0193373848127066	-2.36995661355097	UP
DPEP2	0.135404200921085	11.3785154284739	3.00785358549261	0.00290074946423078	0.0194772626096076	-2.37736616027079	UP
NSMAF	-0.104640652468568	9.53074954638554	-3.0036873858043	0.00293933445482751	0.0196792199221182	-2.3893401081682	DOWN
RPS10	-0.175697126545758	13.0289778536948	-3.00236019124176	0.00295172479198037	0.0197431269339256	-2.39315131913934	DOWN
SERPINA1	0.152351977460212	12.5538916259036	3.00164721155324	0.00295840076158877	0.0197782486368452	-2.39519808636595	UP
PHC2	0.177370011534418	9.58920793853815	2.99426892393149	0.00302830565797356	0.0201775584383173	-2.41635257802055	UP
LILRA2	0.164077899273408	10.2842640128032	2.99328043611976	0.00303778527249486	0.0202310085398062	-2.41918302270997	UP
CHD9	0.128141982849135	9.75461380926104	2.98731390972029	0.00309558489880637	0.0205272923127251	-2.43624917631969	UP
C15orf39	0.155419031538926	10.1097407117671	2.97983461473125	0.00316946371602023	0.0209671052977335	-2.45759759790118	UP
ORMDL1	-0.12661193034927	8.9378130223012	-2.97748758216004	0.00319297833592884	0.0210824673284283	-2.46428655604924	DOWN
CPD	0.139318668727517	9.09451754606024	2.97538279024497	0.00321420190595835	0.0211850264441416	-2.47028096667426	UP
UBQLN1	-0.112118114403781	9.62221149707229	-2.97519090941475	0.00321614314560173	0.0211850264441416	-2.47082724376926	DOWN
SRP9	-0.205861378651726	9.91804564141767	-2.97181365625175	0.00325048689962663	0.0213808093269754	-2.48043678309267	DOWN
GNG11	-0.216419449459417	9.38282587206024	-2.97012582265812	0.00326777639580449	0.0214642803894163	-2.48523549006132	DOWN
ALDH2	0.113001200305041	9.24175651120884	2.96622401005856	0.00330806811779268	0.0216773736576226	-2.49631908391319	UP
RCN2	-0.105131599590122	8.14729415810843	-2.96603189914719	0.00331006364339444	0.0216802139248095	-2.49686444903937	DOWN
SQSTM1	0.132083135611403	10.5215617746064	2.96197494785687	0.00335246310303077	0.0218959225444537	-2.50837365721044	UP
DDX18	-0.110081579390783	9.5680466429237	-2.95781605524739	0.00339644391083567	0.0221727399052156	-2.52015683914954	DOWN
CXCR4	0.196150430194097	10.4086128263373	2.94718640336034	0.00351126594500871	0.0227936670022338	-2.55020322496504	UP
TNFAIP6	-0.264091726021883	9.7853992622008	-2.94641641501861	0.00351971987833322	0.0228378645121022	-2.55237580407838	DOWN
TMEM91	0.154266610977585	9.96933735849799	2.94400336783832	0.00354633428024011	0.0229890581389315	-2.55918096906803	UP
VIPR1	0.118064291027785	9.10935326603614	2.94299712550969	0.00355748682336193	0.0230505880585622	-2.56201719257274	UP
RABEP1	-0.125165563955573	8.809324862	-2.93977961858564	0.00359336336271769	0.0232399804013446	-2.57108008612171	DOWN
MFSD1	-0.130939434813264	9.59767619078313	-2.93925067409651	0.00359929290221976	0.0232671570516572	-2.57256910306054	DOWN
GBGT1	0.117859368349935	8.57113919707229	2.93611184400159	0.00363466419906136	0.0234739434242776	-2.58139999819355	UP
LRRFIP1	-0.115243023641245	11.4430168120884	-2.93410884569522	0.00365740179488718	0.0235769064148812	-2.58703070686046	DOWN
PTMA	-0.12741649534987	8.07361884336948	-2.93074130233341	0.00369592287022178	0.0237783774593371	-2.59648926805713	DOWN
PPP3CB	-0.115141854290986	9.50816500194779	-2.9270495326913	0.00373857887143335	0.0240221000725108	-2.60684685916458	DOWN
PCID2	-0.115311006405573	9.69327620702008	-2.92530405370724	0.00375890308099592	0.0240857875628543	-2.6117397180631	DOWN
PTEN	-0.155126735188993	9.66701956253414	-2.9248301060127	0.00376443910131155	0.0240956397792456	-2.61306779993055	DOWN
PLXNB2	0.136085677369627	9.10634426291968	2.92408788242653	0.00377312374063995	0.0241212272668548	-2.61514723310097	UP
LBR	0.120792630261469	8.92733721076707	2.92102726440448	0.00380912939486197	0.0243178044486151	-2.62371674095402	UP
ARL8B	-0.117435233507035	8.80302753078313	-2.91819907951113	0.00384267960189759	0.0244909143164003	-2.63162801053776	DOWN
PPP1CC	-0.148741859864526	10.3393846580361	-2.91614861392063	0.00386717253684459	0.0245978403477846	-2.63735929814095	DOWN
TUBA1C	0.110716830420818	11.4472045196345	2.91540659696529	0.00387607107423652	0.0246431472466004	-2.63943239479803	UP
UBAP1	0.110169164049335	10.253750349008	2.91372637292008	0.00389629013394665	0.0247263880974145	-2.64412489776502	UP
VCAN	0.227735906390121	10.3723451261647	2.90736993662978	0.00397365563163467	0.0251598387369788	-2.66185420942806	UP
DDIT4	0.154392917722809	9.39663057371486	2.90590378255999	0.00399169851011178	0.0252395369575587	-2.66593846286106	UP
ELL	0.107515887662665	8.98441931860241	2.90426145115936	0.0040119983119724	0.0253332686860168	-2.67051120825967	UP
LITAF	0.123810200254646	13.6819534009237	2.89838920376465	0.00408535504853746	0.0256796389124327	-2.68684156960275	UP
SF3A2	0.107442291777916	10.0001389560803	2.89778570850714	0.00409296295782961	0.0257158138939417	-2.68851810407973	UP
PLCG2	0.117664372767507	10.8197855083414	2.896688875211	0.00410682321609453	0.0257679020868789	-2.69156431700317	UP
SUMO2	-0.120775440284351	10.4127066869317	-2.89526479094018	0.00412488275184001	0.0258461614956151	-2.69551779041208	DOWN
NINJ2	0.193844175465383	11.20485321149	2.89208130520352	0.00416551661229183	0.0260537201721489	-2.70434906158586	UP
TLE3	0.117280784119695	8.49246950820482	2.88318895367078	0.00428096124002587	0.0266795963405115	-2.72896914146671	UP
BTAF1	-0.149189304227455	8.98356102969076	-2.88176795172387	0.00429967750811204	0.0267842119098236	-2.7328968764874	DOWN
PLAUR	0.151714322051788	9.82821627476305	2.86878278285338	0.00447419689262093	0.0276479869424247	-2.76870481815289	UP
SYT11	0.111585388268697	9.70753008323695	2.86629625732616	0.00450834320586943	0.0278342061184438	-2.77554441833992	UP
ANGEL2	-0.114022876757229	9.12299001236145	-2.86555068694851	0.00451862797042853	0.0278664512728423	-2.77759415217857	DOWN
CABIN1	0.104896766809082	9.24679539912851	2.86548106661215	0.00451958943837222	0.0278664512728423	-2.7777855280452	UP
MYH9	0.128261785395225	12.8944218217671	2.86438368523447	0.00453476910200329	0.0279476289372574	-2.78080149039879	UP
PTAFR	0.120654831213459	8.90283688707229	2.863252702144	0.00455046217046514	0.0280318972320842	-2.78390867053532	UP
TAP1	0.136338086175726	11.4984068637751	2.85785595388365	0.0046260289571631	0.0283589469507361	-2.79871949367184	UP
TST	0.11631748346127	10.3790531465382	2.85409571755463	0.00467935470998979	0.0285974302157412	-2.80902362299794	UP
MAP1S	0.107015992151327	9.1213406165502	2.85392841251797	0.00468174030268794	0.0285994162240343	-2.8094817919413	UP
ALOX5AP	0.134365613242709	13.5058476594779	2.8507094191173	0.00472785595566137	0.0288177043516136	-2.81829218993537	UP
SAMSN1	-0.106143826830039	8.28126564053012	-2.84987389248454	0.00473989322906667	0.0288783925049238	-2.82057750850644	DOWN
PSMD4	-0.102819547757161	10.5351091649719	-2.84911697901981	0.0047508220224118	0.0289130357399809	-2.82264726433421	DOWN
TRIOBP	0.105246094628312	9.98093423193976	2.84557171196578	0.00480231686936272	0.0291435749146853	-2.83233483391453	UP
ABCC3	0.149236135959084	8.56048326094377	2.84479643290158	0.00481364525386211	0.0291867988109883	-2.8344518071536	UP
SEC16A	0.102499294781962	9.92509901865863	2.84233195540287	0.00484981798271531	0.0293804556010938	-2.84117771030533	UP
SIGLEC5	0.179580775975264	9.1976142530241	2.83763502055973	0.00491944381663351	0.0297373522347807	-2.8539811865071	UP
ARRB2	0.109492096658686	9.6043653400763	2.83676067589611	0.00493250479554817	0.0298033234903844	-2.85636239222819	UP
ECHDC2	0.125847826929773	9.94555353616466	2.83223511046182	0.00500061346823624	0.0301099845230589	-2.8686764115105	UP
CTBS	0.132397935016774	10.1966879038273	2.82939787942776	0.00504374827346278	0.0303433820058041	-2.87638709679547	UP
FCER2	-0.118453154495027	8.05071900411647	-2.82716945755819	0.0050778642482564	0.0304957498492214	-2.88243815710799	DOWN
MIDN	0.125480923127386	10.313648682747	2.8228574773928	0.00514447495314003	0.03084240512943	-2.89413422915023	UP
CORO1C	-0.106848498861277	8.5781761727992	-2.82013751048449	0.00518690012277166	0.0310833276355561	-2.90150342420062	DOWN
PML	0.10360049422858	8.45280828431325	2.81918589048228	0.00520181812390363	0.0311592722234176	-2.90408007205981	UP
FH	-0.10537457204682	8.37739743742169	-2.80960338387782	0.00535422580968862	0.0319206615174692	-2.92998064759627	DOWN
CAPNS1	0.110654056424398	10.9589228203614	2.80524113579784	0.00542494093320532	0.0322452913113305	-2.94174398542282	UP
ANXA11	0.115597303080305	10.4699796583213	2.80221265236626	0.00547453253027858	0.0324705286272378	-2.94990058060945	UP
HNRNPU	-0.14545455508541	10.0566201109357	-2.80170170579747	0.00548293978121172	0.0325065020177008	-2.95127589498044	DOWN
ALDOA	0.187530617397481	12.1867288074538	2.79211852747532	0.0056428114765599	0.03329786585169	-2.97702733152529	UP
CDC42SE2	-0.184836754748545	9.49900491357028	-2.79181803322183	0.00564789220273547	0.0333024839363108	-2.97783346582679	DOWN
FPR2	0.184932248658885	10.4900033743333	2.79143243640646	0.0056544179159686	0.0333238497901181	-2.97886778502648	UP
CTSB	0.128680877444959	11.4200445733735	2.79022818526213	0.00567484234356062	0.0334300241452792	-2.98209718722015	UP
GPBAR1	0.132437233223538	9.83102227895984	2.78997654000628	0.00567911876282297	0.0334410221931353	-2.98277185113867	UP
PNPLA2	0.156086296803911	9.52017852693173	2.78697564697651	0.00573034129854548	0.0337010567275644	-2.99081287934396	UP
PRDX5	-0.137407814055042	11.9586068048193	-2.78696266945161	0.00573056372051675	0.0337010567275644	-2.99084763556755	DOWN
TSEN34	0.114816977250001	11.6023049707229	2.78556687895049	0.00575453196726232	0.0337990474708564	-2.99458493503878	UP
KIR2DL4	0.205968468292108	8.89670028677912	2.78317631909923	0.00579579354871415	0.0339551788360505	-3.00098169667648	UP
TMEM14B	-0.127320095883753	8.586781990249	-2.7774195802461	0.00589625953962407	0.0343552418767601	-3.01636466212399	DOWN
BANP	0.103127253828911	11.3868352919679	2.77656236520831	0.00591135390119563	0.0344142956353583	-3.01865272504362	UP
NDUFA12	-0.109235222388927	9.83865132853414	-2.77386436945675	0.00595909079299852	0.0346776608452941	-3.0258498372122	DOWN
SEMA4A	0.162298832730567	10.1445526306787	2.77354403571658	0.00596478175534052	0.0346962305039275	-3.02670391577236	UP
SMAP2	0.127219689088193	13.4284521776707	2.75960188143802	0.00621729919045258	0.0359541231101214	-3.06378689889298	UP
PNKD	0.110477973144956	8.89576616204016	2.75707793397998	0.00626403419048096	0.0361490771433203	-3.07048125520728	UP
NOD2	0.147247456073076	9.19029491589157	2.75533296190618	0.00629653096068736	0.0363064201094224	-3.07510614073517	UP
CD69	-0.105798432116581	7.87700996708434	-2.75351455691752	0.00633055764051181	0.036457182362101	-3.07992272463065	DOWN
FAM110A	0.107890626054045	9.75961561100402	2.74846341691709	0.00642595180468412	0.0369171314698723	-3.09328647768235	UP
OSBPL5	0.115352249691513	8.85244682792369	2.74780162714649	0.00643854608403769	0.0369623283510863	-3.09503565912104	UP
OLIG2	-0.103189496516314	7.87888890450201	-2.74541476892858	0.00648415532310948	0.0371413915515627	-3.101341091003	DOWN
CD1D	0.108359942764389	8.81529386488353	2.74483065426207	0.00649536130718385	0.037190230850827	-3.10288337863094	UP
TSC22D1	0.106753540058289	8.85546556718474	2.74172913671919	0.00655515666945957	0.0373783974590918	-3.1110674085886	UP
WAC	-0.167863678514125	9.73283381678313	-2.73526630689303	0.00668135903384559	0.0380196162177103	-3.12809302771938	DOWN
SNURF	-0.131601054976592	9.59493137049398	-2.73224537919977	0.00674110018547822	0.0382813950385648	-3.13603836614309	DOWN
ACTA2	0.154076880521684	9.09754195938153	2.72920434851465	0.00680172632728452	0.038553607041041	-3.1440282324637	UP
ARGLU1	-0.214629406550864	10.3921053290924	-2.7291445148027	0.00680292410429493	0.038553607041041	-3.14418535284943	DOWN
KYNU	-0.11605814107719	8.86368777328916	-2.72797276179513	0.00682641922609261	0.0386551907135616	-3.14726166521767	DOWN
MAP4K4	0.152047626001458	9.14608375926104	2.72516574415654	0.00688300208039416	0.0388962483199473	-3.1546261328693	UP
ZYX	0.122977234007296	11.7559550538153	2.72085766462466	0.00697066763050921	0.0392319124265358	-3.1659148911165	UP
RPS14	-0.126505469939653	12.5824932273092	-2.71646975138379	0.00706099363423556	0.0396598667137011	-3.17739555713452	DOWN
NFKBIZ	0.126509243283818	10.5516175001928	2.71060715415004	0.00718332610188223	0.0401358224508951	-3.19270739720946	UP
SHISA5	0.101201240985411	11.8829892143775	2.70858952514208	0.00722586777724054	0.0403572711792038	-3.19796980222903	UP
AGL	-0.103424399677785	7.99019211114859	-2.70282665645847	0.00734863340061997	0.0409605152478733	-3.21298025732331	DOWN
YPEL5	-0.15481922904582	10.3074569133092	-2.70227415343729	0.0073605016346438	0.0409772973073491	-3.21441777101699	DOWN
CHCHD2	-0.146588529072943	11.5473336759839	-2.69407141339955	0.00753874996167611	0.0416687816479899	-3.2357272486606	DOWN
ASPRV1	0.116573512138526	8.50709582187952	2.69243752562325	0.00757471652095731	0.0418509118608147	-3.23996454925699	UP
HSP90B1	-0.117823817582691	10.1720214599317	-2.68704809554186	0.00769445316727738	0.0423943293007713	-3.25392423726779	DOWN
FURIN	0.124121991712599	8.91500887690361	2.68178312323257	0.00781306990196712	0.0429625979276552	-3.26753608663801	UP
KIR2DL3	0.221583672101456	9.30201744201205	2.67699941476416	0.00792227038993266	0.0434254307827312	-3.27988186353941	UP
KIR2DL1	0.119852942928317	8.17408158143775	2.66984302692628	0.00808820195781779	0.0442371034209828	-3.29831221977161	UP
TSC22D3	0.149722417605171	12.0799728944739	2.66885496709128	0.00811135586478513	0.0443047206861868	-3.30085318355399	UP
SNRPN	-0.107982874535081	9.692428277751	-2.66753964133789	0.00814227144302974	0.0443980574014193	-3.3042343900731	DOWN
EVI2A	-0.234718301789322	8.87200335148193	-2.66500901977261	0.00820205008754764	0.0446591813123082	-3.31073523929645	DOWN
RASGRP1	-0.114081629968435	8.08811156926908	-2.66470090976725	0.00820935521713428	0.0446814278661203	-3.31152633757779	DOWN
HERPUD1	0.105134943557161	10.3046481318835	2.66320739740494	0.00824484870671594	0.0448218782610695	-3.31535983237211	UP
PRKAA1	-0.100715884753116	8.74106364825703	-2.66181620514094	0.00827803475659995	0.0449494696349181	-3.31892887066091	DOWN
BNIP2	-0.138137148076925	9.23364318094779	-2.65799520754219	0.00836980184177396	0.0453590315353303	-3.32872240270881	DOWN
AP1S2	-0.207435298881828	10.8297571695823	-2.65587127647101	0.00842120620790903	0.0455486831487021	-3.33416046988809	DOWN
SPI1	0.137715772070685	11.5383576652771	2.65543483086253	0.00843180438487651	0.0455704879508182	-3.33527742742322	UP
SHROOM4	-0.124367393697282	10.7359381160281	-2.65248235629692	0.0085038148463605	0.0457991642423894	-3.34282888810304	DOWN
MX2	0.139432335955567	10.9354819845984	2.64670310995229	0.00864637319897011	0.0464228292566755	-3.35758733906076	UP
LAMP2	0.133929029331695	11.0856599320402	2.643793784896	0.00871894847804511	0.0466680624476622	-3.365005371211	UP
ITLN1	-0.125330074155172	7.93737013498394	-2.6411038767388	0.00878653702234749	0.0469935827873452	-3.37185708925574	DOWN
SS18	-0.10311054175617	8.2098252378755	-2.64043538023641	0.00880340703907113	0.0470475495938653	-3.37355885726463	DOWN
SAMD9L	0.158971945058422	9.44393890768273	2.63668746969747	0.00889852869993799	0.0474280644494775	-3.38309224289887	UP
STX10	0.105905703790846	10.7722648639719	2.635522458518	0.00892828418820179	0.0475318972949952	-3.38605302066262	UP
C5AR1	0.13424533361605	11.4564806756827	2.63020978997805	0.00906511129102328	0.0480942964862814	-3.39953904215365	UP
KLHDC2	-0.102673548913263	8.41072428732129	-2.62863408760534	0.00910605389644849	0.0482193521666573	-3.40353396132651	DOWN
TM2D1	-0.125126811821026	9.01328940468675	-2.62351761027187	0.00924014662794595	0.0487805230312902	-3.416490293583	DOWN
CST7	0.158483907523012	10.8639341010602	2.62185405290661	0.00928412553458287	0.0489196576668473	-3.42069773829847	UP
PTCRA	0.101654006482624	8.32482739082731	2.62005753313847	0.00933183047443347	0.0491337159160327	-3.42523863544141	UP
TAF15	-0.123773568450268	11.0257515669076	-2.61410735391583	0.00949140714195715	0.0498227079134733	-3.44025733404443	DOWN
SKAP1	-0.109539452900068	9.55229608999598	-2.61284185532075	0.00952566039318903	0.0499836070310286	-3.44344738247275	DOWN
F13A1	0.14872071230146	9.10825019537751	2.60927198126063	0.00962288462918498	0.050417521996398	-3.45243838836238	UP
RARA	0.108629342885942	11.3474884018474	2.60715235098562	0.00968103222599994	0.0507030363262842	-3.45777133973365	UP
SLC2A3	0.116241995079571	12.4004725858635	2.60454366052897	0.00975302858062361	0.0508891942134476	-3.46432912858301	UP
CLSTN1	0.120961678844495	10.1276034449438	2.59742594581449	0.00995191597443586	0.0516732666701068	-3.48219020952823	UP
