# Supplementary material for: FLOT1 and EEF1D: ac4C-related genes bridging Alzheimer’s disease and sleep deprivation
Source: Front Aging Neurosci. 2026 Jun 18;18:1825164. doi: 10.3389/fnagi.2026.1825164 (PMC13323225; doi:10.3389/fnagi.2026.1825164)
Supplement: SUPPLEMENTARY FIGURE 1 — Screen candidate key genes. (A) PPI network; (B) Cluster 1; (C) Cluster 2; (D) Cluster 3; (E,G) represent the error plots of Lasso cross-validation for AD and SD, respectively. A positive coefficient indicates that high expression of the gene increases the risk of the outcome, while a negative coefficient indicates that high expression of the gene reduces the risk of the outcome. Curves (in different colors): Changes in the regression coefficients of genes under different λ values; as λ increases, some curves gradually decrease to 0, indicating that the corresponding gene is eliminated by LASSO; (F,H) represent the gene coefficient plots of Lasso for AD and SD, respectively. Lines and labels in different colors: Each point represents a model corresponding to a λ value; colors and labels indicate the number of variables retained under that λ; (I) Venn diagram. [file Data_sheet_1.zip › Supplementary material/Supplementary Table 8.csv]

SYMBOL	ENSEMBL	id.exposure
NPEPL1	ENSG00000215440	eqtl-a-ENSG00000215440
NOL12	ENSG00000273899	eqtl-a-ENSG00000273899
TAF1C	ENSG00000103168	eqtl-a-ENSG00000103168
SBF1	ENSG00000100241	eqtl-a-ENSG00000100241
LMF2	ENSG00000100258	eqtl-a-ENSG00000100258
MAZ	ENSG00000103495	eqtl-a-ENSG00000103495
TRPC4AP	ENSG00000100991	eqtl-a-ENSG00000100991
MBD6	ENSG00000166987	eqtl-a-ENSG00000166987
NDUFA8	ENSG00000119421	eqtl-a-ENSG00000119421
KATNB1	ENSG00000140854	eqtl-a-ENSG00000140854
TMEM184B	ENSG00000198792	eqtl-a-ENSG00000198792
ZNF598	ENSG00000167962	eqtl-a-ENSG00000167962
ZNF598	ENSG00000292232	eqtl-a-ENSG00000292232
STK25	ENSG00000115694	eqtl-a-ENSG00000115694
TRIM41	ENSG00000146063	eqtl-a-ENSG00000146063
CCM2	ENSG00000136280	eqtl-a-ENSG00000136280
RAB40C	ENSG00000197562	eqtl-a-ENSG00000197562
EXOC7	ENSG00000182473	eqtl-a-ENSG00000182473
VHL	ENSG00000134086	eqtl-a-ENSG00000134086
EHD1	ENSG00000110047	eqtl-a-ENSG00000110047
MPDU1	ENSG00000129255	eqtl-a-ENSG00000129255
PITPNM1	ENSG00000110697	eqtl-a-ENSG00000110697
UNKL	ENSG00000059145	eqtl-a-ENSG00000059145
ZNF787	ENSG00000142409	eqtl-a-ENSG00000142409
ULK1	ENSG00000177169	eqtl-a-ENSG00000177169
CLCN7	ENSG00000103249	eqtl-a-ENSG00000103249
EEF1D	ENSG00000104529	eqtl-a-ENSG00000104529
EEF1D	ENSG00000273594	eqtl-a-ENSG00000273594
BRPF1	ENSG00000156983	eqtl-a-ENSG00000156983
SRRM2	ENSG00000167978	eqtl-a-ENSG00000167978
PPP1R14B	ENSG00000173457	eqtl-a-ENSG00000173457
ZNF282	ENSG00000170265	eqtl-a-ENSG00000170265
MGAT1	ENSG00000131446	eqtl-a-ENSG00000131446
PRR14	ENSG00000156858	eqtl-a-ENSG00000156858
GHDC	ENSG00000167925	eqtl-a-ENSG00000167925
RAB24	ENSG00000169228	eqtl-a-ENSG00000169228
TOM1	ENSG00000100284	eqtl-a-ENSG00000100284
FADD	ENSG00000168040	eqtl-a-ENSG00000168040
SRF	ENSG00000112658	eqtl-a-ENSG00000112658
NISCH	ENSG00000010322	eqtl-a-ENSG00000010322
GRN	ENSG00000030582	eqtl-a-ENSG00000030582
STXBP2	ENSG00000076944	eqtl-a-ENSG00000076944
REPIN1	ENSG00000214022	eqtl-a-ENSG00000214022
RBM10	ENSG00000182872	eqtl-a-ENSG00000182872
AXIN1	ENSG00000103126	eqtl-a-ENSG00000103126
CCDC97	ENSG00000142039	eqtl-a-ENSG00000142039
PNPLA6	ENSG00000032444	eqtl-a-ENSG00000032444
RANBP3	ENSG00000031823	eqtl-a-ENSG00000031823
FAM3A	ENSG00000071889	eqtl-a-ENSG00000071889
CCNI	ENSG00000118816	eqtl-a-ENSG00000118816
SAFB2	ENSG00000130254	eqtl-a-ENSG00000130254
RRBP1	ENSG00000125844	eqtl-a-ENSG00000125844
MFSD10	ENSG00000109736	eqtl-a-ENSG00000109736
FLOT2	ENSG00000132589	eqtl-a-ENSG00000132589
CPSF1	ENSG00000071894	eqtl-a-ENSG00000071894
CPSF1	ENSG00000285049	eqtl-a-ENSG00000285049
MTCH1	ENSG00000137409	eqtl-a-ENSG00000137409
BAX	ENSG00000087088	eqtl-a-ENSG00000087088
STRN4	ENSG00000090372	eqtl-a-ENSG00000090372
IRAK1	ENSG00000184216	eqtl-a-ENSG00000184216
CMAS	ENSG00000111726	eqtl-a-ENSG00000111726
INTS3	ENSG00000143624	eqtl-a-ENSG00000143624
INTS3	ENSG00000262826	eqtl-a-ENSG00000262826
VIM	ENSG00000026025	eqtl-a-ENSG00000026025
PTOV1	ENSG00000104960	eqtl-a-ENSG00000104960
POR	ENSG00000127948	eqtl-a-ENSG00000127948
HGS	ENSG00000185359	eqtl-a-ENSG00000185359
DHX16	ENSG00000204560	eqtl-a-ENSG00000204560
DHX16	ENSG00000233049	eqtl-a-ENSG00000233049
DHX16	ENSG00000233561	eqtl-a-ENSG00000233561
DHX16	ENSG00000233418	eqtl-a-ENSG00000233418
DHX16	ENSG00000227222	eqtl-a-ENSG00000227222
DHX16	ENSG00000231377	eqtl-a-ENSG00000231377
DHX16	ENSG00000226171	eqtl-a-ENSG00000226171
DHX16	ENSG00000206486	eqtl-a-ENSG00000206486
STAT6	ENSG00000166888	eqtl-a-ENSG00000166888
CEBPB	ENSG00000172216	eqtl-a-ENSG00000172216
TKT	ENSG00000163931	eqtl-a-ENSG00000163931
POLG	ENSG00000140521	eqtl-a-ENSG00000140521
PIM3	ENSG00000198355	eqtl-a-ENSG00000198355
FLOT1	ENSG00000137312	eqtl-a-ENSG00000137312
FLOT1	ENSG00000232280	eqtl-a-ENSG00000232280
FLOT1	ENSG00000236271	eqtl-a-ENSG00000236271
FLOT1	ENSG00000206379	eqtl-a-ENSG00000206379
FLOT1	ENSG00000223654	eqtl-a-ENSG00000223654
FLOT1	ENSG00000224740	eqtl-a-ENSG00000224740
FLOT1	ENSG00000206480	eqtl-a-ENSG00000206480
FLOT1	ENSG00000230143	eqtl-a-ENSG00000230143
PUM1	ENSG00000134644	eqtl-a-ENSG00000134644
ILK	ENSG00000166333	eqtl-a-ENSG00000166333
DCTN1	ENSG00000204843	eqtl-a-ENSG00000204843
GPR108	ENSG00000125734	eqtl-a-ENSG00000125734
EPN1	ENSG00000063245	eqtl-a-ENSG00000063245
WDR6	ENSG00000178252	eqtl-a-ENSG00000178252
STX16	ENSG00000124222	eqtl-a-ENSG00000124222
ZNF692	ENSG00000171163	eqtl-a-ENSG00000171163
CKAP4	ENSG00000136026	eqtl-a-ENSG00000136026
TMUB1	ENSG00000164897	eqtl-a-ENSG00000164897
XPO6	ENSG00000169180	eqtl-a-ENSG00000169180
CBX6	ENSG00000183741	eqtl-a-ENSG00000183741
MARK2	ENSG00000072518	eqtl-a-ENSG00000072518
PCSK7	ENSG00000160613	eqtl-a-ENSG00000160613
TTYH3	ENSG00000136295	eqtl-a-ENSG00000136295
CCND3	ENSG00000112576	eqtl-a-ENSG00000112576
JUND	ENSG00000130522	eqtl-a-ENSG00000130522
ITGA5	ENSG00000161638	eqtl-a-ENSG00000161638
SBNO2	ENSG00000064932	eqtl-a-ENSG00000064932
SBNO2	ENSG00000278788	eqtl-a-ENSG00000278788
GNAI2	ENSG00000114353	eqtl-a-ENSG00000114353
CSNK1E	ENSG00000213923	eqtl-a-ENSG00000213923
MLLT6	ENSG00000275023	eqtl-a-ENSG00000275023
MLLT6	ENSG00000275851	eqtl-a-ENSG00000275851
COPA	ENSG00000122218	eqtl-a-ENSG00000122218
ITPR3	ENSG00000096433	eqtl-a-ENSG00000096433
PCBP1	ENSG00000169564	eqtl-a-ENSG00000169564
POLR2A	ENSG00000181222	eqtl-a-ENSG00000181222
POLR2A	ENSG00000284832	eqtl-a-ENSG00000284832
TRIM26	ENSG00000234127	eqtl-a-ENSG00000234127
TRIM26	ENSG00000231002	eqtl-a-ENSG00000231002
TRIM26	ENSG00000230230	eqtl-a-ENSG00000230230
TRIM26	ENSG00000226060	eqtl-a-ENSG00000226060
TRIM26	ENSG00000228881	eqtl-a-ENSG00000228881
TRIM26	ENSG00000231641	eqtl-a-ENSG00000231641
TRIM26	ENSG00000137313	eqtl-a-ENSG00000137313
TRIM26	ENSG00000234046	eqtl-a-ENSG00000234046
VCL	ENSG00000035403	eqtl-a-ENSG00000035403
CDKN1B	ENSG00000111276	eqtl-a-ENSG00000111276
TLN1	ENSG00000137076	eqtl-a-ENSG00000137076
XAB2	ENSG00000076924	eqtl-a-ENSG00000076924
NR1H2	ENSG00000131408	eqtl-a-ENSG00000131408
P4HB	ENSG00000185624	eqtl-a-ENSG00000185624
GATAD2A	ENSG00000167491	eqtl-a-ENSG00000167491
IFI6	ENSG00000126709	eqtl-a-ENSG00000126709
UNC93B1	ENSG00000110057	eqtl-a-ENSG00000110057
NME3	ENSG00000103024	eqtl-a-ENSG00000103024
ACTN4	ENSG00000130402	eqtl-a-ENSG00000130402
ACTN4	ENSG00000282844	eqtl-a-ENSG00000282844
ZNF385A	ENSG00000161642	eqtl-a-ENSG00000161642
CCNY	ENSG00000108100	eqtl-a-ENSG00000108100
PGD	ENSG00000142657	eqtl-a-ENSG00000142657
RBCK1	ENSG00000125826	eqtl-a-ENSG00000125826
G6PD	ENSG00000160211	eqtl-a-ENSG00000160211
TRIM28	ENSG00000130726	eqtl-a-ENSG00000130726
CTDSP1	ENSG00000144579	eqtl-a-ENSG00000144579
DBNL	ENSG00000136279	eqtl-a-ENSG00000136279
MOV10	ENSG00000155363	eqtl-a-ENSG00000155363
LTBR	ENSG00000111321	eqtl-a-ENSG00000111321
RBM42	ENSG00000126254	eqtl-a-ENSG00000126254
FRAT2	ENSG00000181274	eqtl-a-ENSG00000181274
METRNL	ENSG00000176845	eqtl-a-ENSG00000176845
METRNL	ENSG00000275031	eqtl-a-ENSG00000275031
MXD4	ENSG00000123933	eqtl-a-ENSG00000123933
RHOQ	ENSG00000119729	eqtl-a-ENSG00000119729
WDR1	ENSG00000071127	eqtl-a-ENSG00000071127
WBP2	ENSG00000132471	eqtl-a-ENSG00000132471
LAMP1	ENSG00000185896	eqtl-a-ENSG00000185896
CASC3	ENSG00000108349	eqtl-a-ENSG00000108349
PLEKHG3	ENSG00000126822	eqtl-a-ENSG00000126822
FLII	ENSG00000177731	eqtl-a-ENSG00000177731
FLII	ENSG00000284571	eqtl-a-ENSG00000284571
CYBA	ENSG00000051523	eqtl-a-ENSG00000051523
CTSD	ENSG00000117984	eqtl-a-ENSG00000117984
SF3B4	ENSG00000143368	eqtl-a-ENSG00000143368
EEF2	ENSG00000167658	eqtl-a-ENSG00000167658
DUSP1	ENSG00000120129	eqtl-a-ENSG00000120129
CLPTM1	ENSG00000104853	eqtl-a-ENSG00000104853
FAM89B	ENSG00000176973	eqtl-a-ENSG00000176973
TMEM109	ENSG00000110108	eqtl-a-ENSG00000110108
NUCB1	ENSG00000104805	eqtl-a-ENSG00000104805
PACS1	ENSG00000175115	eqtl-a-ENSG00000175115
PLXNB2	ENSG00000196576	eqtl-a-ENSG00000196576
DDIT4	ENSG00000168209	eqtl-a-ENSG00000168209
TRIOBP	ENSG00000100106	eqtl-a-ENSG00000100106
ARRB2	ENSG00000141480	eqtl-a-ENSG00000141480
MIDN	ENSG00000167470	eqtl-a-ENSG00000167470
CAPNS1	ENSG00000126247	eqtl-a-ENSG00000126247
ANXA11	ENSG00000122359	eqtl-a-ENSG00000122359
PNPLA2	ENSG00000177666	eqtl-a-ENSG00000177666
TSEN34	ENSG00000170892	eqtl-a-ENSG00000170892
TSEN34	ENSG00000278622	eqtl-a-ENSG00000278622
TSEN34	ENSG00000273896	eqtl-a-ENSG00000273896
TSEN34	ENSG00000278712	eqtl-a-ENSG00000278712
TSEN34	ENSG00000274129	eqtl-a-ENSG00000274129
TSEN34	ENSG00000274796	eqtl-a-ENSG00000274796
TSEN34	ENSG00000274078	eqtl-a-ENSG00000274078
TSEN34	ENSG00000274672	eqtl-a-ENSG00000274672
TSEN34	ENSG00000275165	eqtl-a-ENSG00000275165
TSEN34	ENSG00000278605	eqtl-a-ENSG00000278605
PNKD	ENSG00000127838	eqtl-a-ENSG00000127838
ZYX	ENSG00000159840	eqtl-a-ENSG00000159840
ZYX	ENSG00000285443	eqtl-a-ENSG00000285443
FURIN	ENSG00000140564	eqtl-a-ENSG00000140564
TSC22D3	ENSG00000157514	eqtl-a-ENSG00000157514
RARA	ENSG00000131759	eqtl-a-ENSG00000131759
