# Supplementary material for: FLOT1 and EEF1D: ac4C-related genes bridging Alzheimer’s disease and sleep deprivation
Source: Front Aging Neurosci. 2026 Jun 18;18:1825164. doi: 10.3389/fnagi.2026.1825164 (PMC13323225; doi:10.3389/fnagi.2026.1825164)
Supplement: SUPPLEMENTARY FIGURE 1 — Screen candidate key genes. (A) PPI network; (B) Cluster 1; (C) Cluster 2; (D) Cluster 3; (E,G) represent the error plots of Lasso cross-validation for AD and SD, respectively. A positive coefficient indicates that high expression of the gene increases the risk of the outcome, while a negative coefficient indicates that high expression of the gene reduces the risk of the outcome. Curves (in different colors): Changes in the regression coefficients of genes under different λ values; as λ increases, some curves gradually decrease to 0, indicating that the corresponding gene is eliminated by LASSO; (F,H) represent the gene coefficient plots of Lasso for AD and SD, respectively. Lines and labels in different colors: Each point represents a model corresponding to a λ value; colors and labels indicate the number of variables retained under that λ; (I) Venn diagram. [file Data_sheet_1.zip › Supplementary material/Supplementary Table 14.xlsx]

## Sheet: Sheet1
ID	Description	setSize	enrichmentScore	NES	pvalue	p.adjust	qvalue	rank	leading_edge	core_enrichment
KEGG_OLFACTORY_TRANSDUCTION	KEGG_OLFACTORY_TRANSDUCTION	381	0.332848021755445	3.02183612632898	1e-10	1.84e-08	1.24210526315789e-08	8643	tags=71%, list=54%, signal=33%	OR6Q1/OR51A4/OR9Q1/CLCA2/OR4F6/OR10G7/OR6C4/OR51L1/OR5B17/OR2A12/OR52E8/OR52E4/OR4K1/OR2F2/CAMK2A/CALML6/OR1D2/OR6B2/OR4F3/OR1I1/OR7D2/OR2T5/OR13D1/OR13G1/OR6C3/OR8U1/OR5AK2/OR2M3/OR5H6/OR5AC2/OR7D4/OR1A1/GUCA1C/OR52R1/OR8B4/OR2K2/OR4C11/OR1N2/OR6T1/OR4C16/OR4A15/OR10R2/OR52I2/OR4D11/OR56A1/CAMK2B/OR5B21/OR51A7/OR6C76/OR5AU1/OR2G2/OR10A4/OR5T3/OR52B4/OR52A1/OR13F1/OR1M1/OR13H1/OR4F17/OR13A1/OR51B…
KEGG_LYSOSOME	KEGG_LYSOSOME	118	-0.366808	-2.69647	3.32546387631785e-09	3.05942676621242e-07	2.06528809160793e-07	2385	tags=35%, list=15%, signal=30%	CLTA/GNPTAB/CTSC/SMPD1/GUSB/MANBA/LAMP1/NPC2/CLN3/GNPTG/DNASE2/SCARB2/LAPTM5/GLA/CLTB/MFSD8/CTSW/LIPA/GM2A/NEU1/PLA2G15/GGA1/CTSD/NAGPA/CTSH/SORT1/CTSB/CTSZ/GGA3/CTSK/PPT1/IGF2R/GLB1/GALC/CTSS/TPP1/HEXB/NAGLU/LAMP2/PSAP/GNS
KEGG_NEUROACTIVE_LIGAND_RECEPTOR_INTERACTION	KEGG_NEUROACTIVE_LIGAND_RECEPTOR_INTERACTION	270	0.246630449468884	2.09771226064189	7.88022515073741e-07	4.83320475911894e-05	3.26268971153338e-05	8040	tags=66%, list=50%, signal=33%	PARD3/GRM1/HRH4/CHRM1/GABRA2/PTGER1/SSTR5/GIPR/CNR2/GABRG1/GRIN2D/P2RY1/CHRM5/NMBR/GLP1R/RXFP1/CALCR/GCGR/GRIK4/GRM6/PRLHR/CHRNA4/MLNR/MC3R/DRD2/HRH3/PTGDR/TSHB/GALR2/NPFFR1/ADRA1B/FSHB/GRIA4/NMUR2/TACR1/CHRNG/NPY2R/PLG/FSHR/ADCYAP1R1/GRIK1/GLRA1/THRA/CHRND/EDNRA/HTR2B/MTNR1B/LPAR1/HTR1A/GABRA6/THRB/HRH2/OXTR/DRD4/CHRM2/LHCGR/GNRHR/GRIA1/NPY5R/GHR/GABRD/GABRA1/GRID1/CCKBR/NPBWR1/GABRG3/FPR3/CHRNA…
KEGG_CHEMOKINE_SIGNALING_PATHWAY	KEGG_CHEMOKINE_SIGNALING_PATHWAY	183	-0.262757	-2.15383	4.73397611761166e-06	0.000217762901410136	0.000147002416283731	1960	tags=27%, list=12%, signal=24%	GNG2/CXCL10/CCR2/PIK3R2/ELMO1/PREX1/PIK3R1/CCL4L2/CX3CR1/CRK/GRK5/KRAS/CXCL2/STAT2/DOCK2/MAPK3/CRKL/GNG5/ROCK2/MAPK1/IKBKG/GNAI3/CCR6/CXCL16/NFKBIA/CXCR3/GRK6/CDC42/MAP2K1/LYN/GRB2/RAF1/FOXO3/GNB1/HCK/GNAI2/GNG10/PRKCD/RAC2/PXN/GNB2/RHOA/WAS/JAK2/PTK2B/FGR/CHUK/CSK/PLCB2
KEGG_PENTOSE_PHOSPHATE_PATHWAY	KEGG_PENTOSE_PHOSPHATE_PATHWAY	26	-0.540374	-2.567	8.64975589210443e-06	0.000300065937964547	0.00020256167436966	2172	tags=58%, list=14%, signal=50%	RPE/H6PD/PRPS1/GPI/PFKP/DERA/PGM1/RBKS/PGLS/PGM2/TALDO1/RPIA/PGD/TKT/G6PD
KEGG_LEISHMANIA_INFECTION	KEGG_LEISHMANIA_INFECTION	68	-0.369946	-2.38872	9.78475884667001e-06	0.000300065937964547	0.00020256167436966	3823	tags=54%, list=24%, signal=42%	TRAF6/TLR2/MAPK13/CR1/IL12A/HLA-DQA1/IL10/IFNG/HLA-DPA1/HLA-DMA/JAK1/ELK1/TNF/IFNGR1/MAP3K7/PTPN6/JUN/IRAK4/FCGR3B/MARCKSL1/ITGA4/CYBA/HLA-DRA/IFNGR2/MAPK3/MAPK1/HLA-DMB/ITGB2/FOS/NFKBIA/MYD88/IRAK1/JAK2/FCGR2A/IL1B/ITGAM/PTGS2
KEGG_B_CELL_RECEPTOR_SIGNALING_PATHWAY	KEGG_B_CELL_RECEPTOR_SIGNALING_PATHWAY	74	-0.360167	-2.3335	1.36595518101258e-05	0.000359051076151879	0.000242380017081932	3574	tags=49%, list=22%, signal=38%	CD81/VAV3/SOS2/RASGRP3/IKBKB/CD19/CD79A/CARD11/IFITM1/VAV1/MALT1/PTPN6/JUN/NFKBIE/PIK3R2/PIK3R1/KRAS/MAP2K2/MAPK3/PLCG2/MAPK1/IKBKG/DAPP1/PPP3R1/INPP5D/FOS/NFKBIA/SYK/MAP2K1/LYN/GRB2/RAF1/RAC2/LILRB3/PIK3AP1/CHUK
KEGG_T_CELL_RECEPTOR_SIGNALING_PATHWAY	KEGG_T_CELL_RECEPTOR_SIGNALING_PATHWAY	106	-0.314758	-2.23348	1.82819605026065e-05	0.000420485091559949	0.000283851492014153	4144	tags=49%, list=26%, signal=37%	PAK4/MAPK13/MAPK9/NFAT5/CD247/GRAP2/LAT/IL10/VAV3/CD3D/IFNG/SOS2/PLCG1/IKBKB/ZAP70/LCP2/TNF/CARD11/VAV1/MAP3K7/CTLA4/CD3G/MALT1/PTPN6/JUN/CD4/NFKBIE/LCK/NCK1/PIK3R2/PIK3R1/KRAS/FYN/CD8A/MAP2K2/MAPK3/MAPK1/IKBKG/PPP3R1/CBL/FOS/NFKBIA/PAK2/CDC42/MAP2K1/GRB2/RAF1/MAP3K14/MAP3K8/RHOA/CDK4/CHUK
KEGG_NATURAL_KILLER_CELL_MEDIATED_CYTOTOXICITY	KEGG_NATURAL_KILLER_CELL_MEDIATED_CYTOTOXICITY	131	-0.266261	-2.00511	5.01110184178775e-05	0.00102449193209883	0.000691590663544976	3926	tags=41%, list=24%, signal=31%	NFAT5/CD247/NCR3/LAT/ICAM2/VAV3/IFNG/KIR2DL1/SOS2/PLCG1/KIR2DL4/KIR2DL3/ZAP70/KIR3DL2/LCP2/TNF/IFNGR1/VAV1/PRKCA/PTPN6/KLRD1/PRF1/FCGR3B/HLA-E/LCK/HLA-G/PIK3R2/HLA-B/PIK3R1/KRAS/FYN/ICAM1/IFNAR2/MAP2K2/IFNGR2/MAPK3/MICB/PLCG2/HCST/TNFRSF10B/FCER1G/MAPK1/CASP3/PPP3R1/TNFSF10/ITGB2/IFNAR1/SYK/MAP2K1/GRB2/RAF1/RAC2/TYROBP/PTK2B
KEGG_NON_SMALL_CELL_LUNG_CANCER	KEGG_NON_SMALL_CELL_LUNG_CANCER	54	-0.376682	-2.25858	6.55248898479457e-05	0.00113612289746742	0.000766947951379607	3330	tags=48%, list=21%, signal=38%	SOS2/RXRB/PLCG1/RASSF1/ERBB2/CDK6/PRKCA/TP53/STK4/PIK3R2/PIK3R1/KRAS/MAP2K2/MAPK3/PLCG2/MAPK1/RASSF5/CASP9/RXRA/MAP2K1/GRB2/RAF1/FOXO3/E2F3/E2F2/CDK4
KEGG_NOD_LIKE_RECEPTOR_SIGNALING_PATHWAY	KEGG_NOD_LIKE_RECEPTOR_SIGNALING_PATHWAY	57	-0.383251	-2.32871	6.79203906094652e-05	0.00113612289746742	0.000766947951379607	3326	tags=46%, list=21%, signal=36%	NAIP/IKBKB/CARD9/TNF/XIAP/MAP3K7/CCL5/CXCL1/PYCARD/CASP1/NOD2/CXCL2/TNFAIP3/SUGT1/MAPK3/HSP90B1/NLRP1/MAPK1/IKBKG/HSP90AA1/RIPK2/NFKBIA/IL18/NLRP3/CHUK/IL1B
KEGG_SPLICEOSOME	KEGG_SPLICEOSOME	110	-0.290905	-2.10661	7.46897333050302e-05	0.0011452425773438	0.000773104257016979	3661	tags=44%, list=23%, signal=34%	RBMX/CCDC12/PUF60/SNRNP70/SNRNP200/RBM17/MAGOH/PPIH/HSPA8/RBM22/HSPA1B/LSM3/PRPF40A/TCERG1/SNRPG/PLRG1/CTNNBL1/PHF5A/SNRNP40/HNRNPM/LSM5/SNRPD3/RBM25/USP39/U2AF2/SNRNP27/SLU7/CDC40/DHX16/PRPF8/DDX23/PRPF38B/NCBP2/SNRPC/WBP11/PPIL1/DHX15/SNW1/EIF4A3/SNRPB2/PRPF31/DDX5/SMNDC1/PCBP1/PRPF4/NCBP1/EFTUD2/DHX38
KEGG_NOTCH_SIGNALING_PATHWAY	KEGG_NOTCH_SIGNALING_PATHWAY	47	-0.384855	-2.21262	0.000167238878580887	0.00236707335837563	0.00159790993299956	3711	tags=45%, list=23%, signal=34%	DVL2/KAT2A/CREBBP/MFNG/CTBP1/RBPJ/NOTCH1/DTX2/CTBP2/DTX3/EP300/LFNG/HDAC2/DTX3L/NCOR2/SNW1/KAT2B/PSENEN/NCSTN/NOTCH2/NUMB
KEGG_CHRONIC_MYELOID_LEUKEMIA	KEGG_CHRONIC_MYELOID_LEUKEMIA	72	-0.32657	-2.13456	0.000215760868645964	0.00283571427363267	0.00191426936091908	3105	tags=42%, list=19%, signal=34%	IKBKB/RUNX1/CTBP1/CDK6/TP53/SMAD4/CTBP2/CDKN1B/STAT5A/CDKN1A/PIK3R2/PIK3R1/CRK/GAB2/KRAS/HDAC2/MAP2K2/MAPK3/CRKL/MAPK1/IKBKG/CBL/NFKBIA/MAP2K1/GRB2/RAF1/E2F3/E2F2/CDK4/CHUK
KEGG_APOPTOSIS	KEGG_APOPTOSIS	86	-0.29331	-1.99433	0.0002765858493816	0.00339278641908096	0.00229032492821255	2854	tags=40%, list=18%, signal=33%	ENDOD1/PRKX/ENDOG/IKBKB/FADD/TRADD/TNF/XIAP/DFFA/TP53/IRAK4/DFFB/PIK3R2/CASP7/PIK3R1/IL3RA/PRKAR2A/TNFRSF10B/IKBKG/CASP3/PPP3R1/CAPN2/IRAK3/TNFSF10/NFKBIA/MYD88/CAPN1/CASP9/IRAK1/PRKAR1A/MAP3K14/CFLAR/CHUK/IL1B
KEGG_BLADDER_CANCER	KEGG_BLADDER_CANCER	40	-0.394465	-2.16784	0.000394590135683422	0.00453778656035935	0.00306326552701604	3159	tags=45%, list=20%, signal=36%	THBS1/RASSF1/ERBB2/TP53/DAPK3/CDKN1A/RPS6KA5/KRAS/MAP2K2/MAPK3/MAPK1/MAP2K1/RAF1/E2F3/TYMP/E2F2/DAPK1/CDK4
KEGG_NEUROTROPHIN_SIGNALING_PATHWAY	KEGG_NEUROTROPHIN_SIGNALING_PATHWAY	125	-0.257215	-1.90941	0.000435369221854538	0.00471223157771971	0.00318102589342635	2559	tags=32%, list=16%, signal=27%	PRDM4/MAGED1/TP53/JUN/IRAK4/RPS6KA1/NFKBIE/PIK3R2/MAP3K1/PIK3R1/YWHAZ/CRK/RPS6KA5/KRAS/MAP2K2/MAPK3/CRKL/PLCG2/MAPK1/CAMK2G/RIPK2/IRAK3/NFKBIA/IRS2/RPS6KA4/CDC42/IRAK1/SORT1/YWHAB/MAP2K1/KIDINS220/GRB2/RAF1/FOXO3/MAP3K5/PRKCD/MAPK7/CALM2/RHOA/CSK
KEGG_FC_GAMMA_R_MEDIATED_PHAGOCYTOSIS	KEGG_FC_GAMMA_R_MEDIATED_PHAGOCYTOSIS	93	-0.279735	-1.92505	0.000465200795210727	0.00475538590659854	0.00321015753420267	1991	tags=27%, list=12%, signal=24%	MARCKSL1/PIK3R2/PIK3R1/CRK/GAB2/DOCK2/MAPK3/CRKL/PLCG2/MAPK1/INPP5D/CDC42/WASF2/SYK/SPHK2/MAP2K1/LYN/RAF1/HCK/PRKCD/RAC2/MARCKS/CFL1/WAS/FCGR2A
KEGG_TOLL_LIKE_RECEPTOR_SIGNALING_PATHWAY	KEGG_TOLL_LIKE_RECEPTOR_SIGNALING_PATHWAY	99	-0.265245	-1.84148	0.000780547326562664	0.0075589846361858	0.00510274706561742	3105	tags=33%, list=19%, signal=27%	IKBKB/MAP2K4/FADD/TNF/MAP3K7/IRF7/CCL5/JUN/IRAK4/CXCL10/PIK3R2/IKBKE/PIK3R1/TLR8/IFNAR2/MAP2K2/MAPK3/MAPK1/IKBKG/FOS/IFNAR1/NFKBIA/TICAM2/MYD88/IRAK1/MAP2K1/CD86/CTSK/MAP3K8/TBK1/CHUK/CD14/IL1B
KEGG_HUNTINGTONS_DISEASE	KEGG_HUNTINGTONS_DISEASE	158	-0.228726	-1.81049	0.000873138294157273	0.00803287230624691	0.00542264835318727	3899	tags=40%, list=24%, signal=30%	POLR2I/NDUFS5/POLR2F/POLR2H/NDUFB2/NDUFS4/POLR2B/VDAC3/TFAM/NDUFB8/NDUFV3/COX7C/UQCRFS1/COX6C/NDUFB5/NDUFA3/DNAH1/CREBBP/NDUFA9/COX4I1/POLR2G/SOD1/COX7A2/NDUFA1/DCTN2/UQCRQ/TAF4/GPX1/TP53/CLTA/NDUFB9/IFT57/POLR2C/EP300/ITPR1/VDAC1/POLR2J2/POLR2A/NDUFA4/CREB1/TBPL1/GNAQ/POLR2J3/NDUFV1/HDAC2/COX8A/CLTB/CASP3/NDUFC1/COX6A1/DCTN1/SP1/NDUFAB1/NDUFV2/CYC1/COX5A/CASP9/CREB3L2/DLG4/DNAL4/CREB3/PLCB2/SOD2
KEGG_PROTEASOME	KEGG_PROTEASOME	43	-0.360175	-2.01035	0.00108428543152058	0.00950040568570411	0.0064133173393197	3504	tags=49%, list=22%, signal=38%	IFNG/PSMD7/PSMD8/PSMC3/PSMF1/PSMA1/PSMC2/PSMB10/PSMA7/PSMC1/PSMC5/PSMD6/PSME2/PSME4/PSMD12/PSMB4/PSMB3/PSMB6/PSMA6/POMP/PSMD2
KEGG_HEDGEHOG_SIGNALING_PATHWAY	KEGG_HEDGEHOG_SIGNALING_PATHWAY	56	0.320012202856772	1.91243237292954	0.00147034128034247	0.0122973997992279	0.00830144837705317	9113	tags=80%, list=57%, signal=35%	SHH/WNT5A/WNT11/BMP7/BMP8A/HHIP/BMP2/WNT16/WNT3A/WNT3/BTRC/SMO/GLI2/WNT10A/PTCH2/WNT9B/WNT8B/STK36/GSK3B/BMP4/IHH/LRP2/WNT2B/GLI3/WNT6/BMP6/GLI1/CSNK1G3/CSNK1A1L/WNT9A/CSNK1A1/WNT7B/CSNK1D/PRKACA/RAB23/DHH/WNT1/WNT4/WNT5B/BMP5/PRKACG/SUFU/WNT2/ZIC2/WNT8A
KEGG_RNA_DEGRADATION	KEGG_RNA_DEGRADATION	51	-0.328131	-1.91972	0.00158257821497334	0.0126606257197867	0.00854664665294526	4046	tags=51%, list=25%, signal=38%	DIS3/EXOSC6/EXOSC7/ENO3/EXOSC1/CNOT2/DCPS/XRN2/CNOT3/EDC4/ZCCHC7/PNPT1/LSM3/CNOT7/LSM1/EXOSC9/EXOSC8/CNOT1/DCP2/LSM5/HSPA9/EXOSC10/PATL1/HSPD1/ENO1/PAPOLA
KEGG_FC_EPSILON_RI_SIGNALING_PATHWAY	KEGG_FC_EPSILON_RI_SIGNALING_PATHWAY	78	-0.279828	-1.85009	0.00213920086798289	0.0164005399878689	0.0110713027378062	4084	tags=45%, list=25%, signal=34%	MAPK13/MAPK9/PLA2G2D/PLA2G6/PLA2G2C/LAT/VAV3/PRKCE/SOS2/PLA2G4B/PLCG1/MAP2K4/LCP2/FCER1A/TNF/VAV1/PRKCA/PIK3R2/PIK3R1/GAB2/KRAS/FYN/MAP2K2/MAPK3/PLCG2/FCER1G/MAPK1/INPP5D/SYK/MAP2K1/LYN/GRB2/RAF1/PRKCD/RAC2
KEGG_PATHOGENIC_ESCHERICHIA_COLI_INFECTION	KEGG_PATHOGENIC_ESCHERICHIA_COLI_INFECTION	53	-0.31588	-1.88004	0.00258657691915952	0.0190372061250141	0.0128512032194031	2839	tags=36%, list=18%, signal=30%	TUBB2A/TUBA3D/PRKCA/TUBA4A/NCK1/CTNNB1/YWHAZ/FYN/EZR/NCL/ROCK2/TUBB6/HCLS1/CDC42/TUBA1C/TUBA1B/RHOA/WAS/CD14
KEGG_PROSTATE_CANCER	KEGG_PROSTATE_CANCER	88	-0.26667	-1.82093	0.00282681519834588	0.0200051537113708	0.0135046232147698	2584	tags=33%, list=16%, signal=28%	ERBB2/TP53/PDGFC/CDKN1B/CDKN1A/EP300/PIK3R2/CTNNB1/PIK3R1/CREB1/KRAS/MAP2K2/MAPK3/HSP90B1/MAPK1/IKBKG/HSP90AA1/NFKBIA/GSTP1/PTEN/CASP9/CREB3L2/MAP2K1/GRB2/RAF1/E2F3/E2F2/CREB3/CHUK
KEGG_UBIQUITIN_MEDIATED_PROTEOLYSIS	KEGG_UBIQUITIN_MEDIATED_PROTEOLYSIS	129	-0.227612	-1.71368	0.00310128992617929	0.0211347165339626	0.014267142740318	3306	tags=33%, list=21%, signal=27%	WWP1/PIAS3/DDB2/UBA3/SOCS3/SAE1/KLHL9/CUL1/HERC2/UBE2E2/XIAP/CDC26/HERC1/RBX1/UBE3A/ITCH/UBE2E1/KEAP1/UBE2N/CDC16/PIAS1/MAP3K1/UBE2J1/UBE2F/VHL/WWP2/FBXO4/CUL2/CBL/SYVN1/UBE2D3/CUL4A/TRIP12/CDC34/UBE4B/RNF7/UBE2A/UBE2Q2/UBE2M/PIAS4/DDB1/UBA1/UBE2D4
KEGG_DORSO_VENTRAL_AXIS_FORMATION	KEGG_DORSO_VENTRAL_AXIS_FORMATION	24	-0.413661	-1.93515	0.00407868752350287	0.026704063483661	0.0180267705438902	3330	tags=50%, list=21%, signal=40%	SOS2/ETS1/NOTCH1/KRAS/MAPK3/MAPK1/MAP2K1/GRB2/NOTCH2/ETS2/ETV6/SPIRE1
KEGG_HEMATOPOIETIC_CELL_LINEAGE	KEGG_HEMATOPOIETIC_CELL_LINEAGE	84	-0.250445	-1.70671	0.00420879261427266	0.026704063483661	0.0180267705438902	3849	tags=40%, list=24%, signal=31%	GP9/CR1/CD1C/CD7/CD3D/ITGA2B/IL11RA/MS4A1/GP1BA/IL7R/CD19/IL2RA/TNF/IL5RA/IL4R/CD3G/CD4/IL1R2/CD2/ITGA4/CSF1R/CD8A/CD36/IL3RA/HLA-DRA/EPOR/CD55/TFRC/CD44/CSF3R/ITGA5/CD14/IL1B/ITGAM
KEGG_ALDOSTERONE_REGULATED_SODIUM_REABSORPTION	KEGG_ALDOSTERONE_REGULATED_SODIUM_REABSORPTION	41	0.345449090789706	1.87901812307076	0.00524882402098306	0.0321927873286961	0.0217319731395088	3809	tags=49%, list=24%, signal=37%	HSD11B1/FXYD4/SFN/ATP1A2/SCNN1A/HSD11B2/ATP1A1/IRS1/IRS4/PRKCG/PIK3R5/FXYD2/NEDD4L/ATP1A4/NR3C2/ATP1B2/SCNN1G/KCNJ1/PIK3CB/ATP1B4
KEGG_PYRIMIDINE_METABOLISM	KEGG_PYRIMIDINE_METABOLISM	94	-0.231318	-1.59724	0.00750356785717698	0.0445373059909859	0.0300652294447159	3964	tags=44%, list=25%, signal=33%	POLR3B/ENTPD4/POLR2I/CAD/POLR2F/NT5C/NME3/POLR2H/POLR2B/NME1-NME2/POLR3GL/POLA2/NME1/DCK/POLR2G/CTPS2/UPP1/POLR1D/PNPT1/DUT/UPRT/POLE3/POLR3C/NME4/CMPK1/UCKL1/POLR2C/POLE4/POLR2J2/POLR2A/POLR2J3/PRIM1/RRM1/ITPA/TYMS/TXNRD1/ENTPD1/TXNRD2/NT5C2/TYMP/DPYD
KEGG_ANTIGEN_PROCESSING_AND_PRESENTATION	KEGG_ANTIGEN_PROCESSING_AND_PRESENTATION	80	-0.259475	-1.73187	0.00813911255787324	0.046395208927795	0.0313194202144154	3441	tags=39%, list=21%, signal=31%	KIR3DL3/TAP1/KIR2DL1/HLA-DPA1/HLA-DMA/KIR2DL4/KIR2DL3/HSPA8/LGMN/KIR3DL2/HSPA1B/KLRD1/CD4/HLA-E/HLA-G/HLA-B/PSME2/CREB1/CALR/CD8A/HLA-DRA/CD74/IFI30/TAPBP/RFX5/HSP90AA1/HLA-DMB/CIITA/CANX/CTSB/CTSS
KEGG_ABC_TRANSPORTERS	KEGG_ABC_TRANSPORTERS	44	0.314090090823196	1.74832153997276	0.0083208798620502	0.046395208927795	0.0313194202144154	9785	tags=80%, list=61%, signal=31%	ABCG2/ABCA12/ABCA13/ABCC12/ABCC2/ABCA9/ABCC8/ABCB5/ABCD2/ABCA5/ABCB7/TAP2/ABCA7/ABCA10/ABCB4/ABCC11/ABCG5/ABCB8/ABCD4/ABCC6/ABCC9/ABCB6/ABCA4/ABCG1/ABCC5/ABCA8/ABCC10/ABCB10/ABCA6/ABCG4/ABCG8/ABCC3/ABCD1/ABCA2/ABCC4
KEGG_GLYCOSAMINOGLYCAN_DEGRADATION	KEGG_GLYCOSAMINOGLYCAN_DEGRADATION	21	-0.402879	-1.81933	0.00898094478900904	0.0479971190515534	0.0324008011904079	200	tags=24%, list=1%, signal=24%	GLB1/HEXB/NAGLU/HPSE/GNS
KEGG_AMINO_SUGAR_AND_NUCLEOTIDE_SUGAR_METABOLISM	KEGG_AMINO_SUGAR_AND_NUCLEOTIDE_SUGAR_METABOLISM	42	-0.312933	-1.74107	0.00938916955214582	0.0479971190515534	0.0324008011904079	2623	tags=38%, list=16%, signal=32%	UGP2/PGM3/GNPDA1/RENBP/GALK1/GPI/PGM1/PGM2/NAGK/GFPT1/HK2/NANS/HEXB/NPL/PMM2/HK3
KEGG_ENDOMETRIAL_CANCER	KEGG_ENDOMETRIAL_CANCER	52	-0.29856	-1.77434	0.00939074068399958	0.0479971190515534	0.0324008011904079	2834	tags=37%, list=18%, signal=30%	ELK1/ERBB2/TP53/PIK3R2/CTNNB1/PIK3R1/KRAS/MLH1/ILK/MAP2K2/MAPK3/MAPK1/PTEN/CASP9/MAP2K1/GRB2/RAF1/FOXO3/CTNNA1
KEGG_PRIMARY_IMMUNODEFICIENCY	KEGG_PRIMARY_IMMUNODEFICIENCY	35	-0.334181	-1.76994	0.00978548021479452	0.0480697945080057	0.032449861281148	3629	tags=46%, list=23%, signal=35%	RFXANK/CD3D/TAP1/IL7R/CD19/ZAP70/CD79A/CD4/UNG/LCK/CD8A/DCLRE1C/RFX5/IKBKG/CIITA/IGLL1
KEGG_PANCREATIC_CANCER	KEGG_PANCREATIC_CANCER	69	-0.258105	-1.66081	0.0100104337829507	0.0480697945080057	0.032449861281148	2584	tags=30%, list=16%, signal=26%	ERBB2/CDK6/TP53/SMAD4/PIK3R2/PIK3R1/KRAS/RALGDS/MAPK3/RALB/MAPK1/IKBKG/CDC42/CASP9/MAP2K1/RAF1/RAC2/E2F3/E2F2/CDK4/CHUK
KEGG_RENAL_CELL_CARCINOMA	KEGG_RENAL_CELL_CARCINOMA	66	-0.253906	-1.61656	0.0101887064446316	0.0480697945080057	0.032449861281148	2768	tags=42%, list=17%, signal=35%	PAK4/VEGFB/RAPGEF1/EGLN1/TGFA/SOS2/CREBBP/ETS1/FH/JUN/EP300/RBX1/PIK3R2/PIK3R1/CRK/KRAS/VHL/MAP2K2/MAPK3/CRKL/HIF1A/CUL2/MAPK1/PAK2/CDC42/MAP2K1/GRB2/RAF1
KEGG_CALCIUM_SIGNALING_PATHWAY	KEGG_CALCIUM_SIGNALING_PATHWAY	176	0.201207407837349	1.58457847452911	0.0122975559380906	0.0557762163314838	0.0376521368828095	7637	tags=61%, list=48%, signal=32%	PPP3R2/ATP2B2/GRM1/CHRM1/PTGER1/CAMK2A/ITPKB/CALML6/GRIN2D/CHRM5/MYLK3/NOS3/CACNA1H/ADRA1B/CAMK2B/TACR1/PDE1A/SLC8A2/MYLK2/PDGFRB/VDAC2/SLC25A6/RYR3/SLC8A3/CALML3/EDNRA/TRPC1/HTR2B/PPID/PLCD4/CACNA1F/HRH2/OXTR/CHRM2/LHCGR/PRKCG/ATP2A1/CCKBR/TNNC1/SPHK1/PDGFRA/BDKRB2/P2RX6/HTR6/ERBB4/CALML5/CACNA1G/AVPR1A/P2RX2/HTR5A/CACNA1S/CAMK2D/SLC8A1/HTR2C/CACNA1A/LTB4R2/GNA11/ADCY4/CHP2/PLCB4/PLCZ1/NTSR1/GRI…
KEGG_BUTANOATE_METABOLISM	KEGG_BUTANOATE_METABOLISM	34	0.341395629134325	1.72297847702014	0.012428396030385	0.0557762163314838	0.0376521368828095	6196	tags=59%, list=39%, signal=36%	ACSM4/ACSM1/HMGCS2/BDH1/AKR1B10/HADHA/ACSM5/ALDH7A1/HMGCL/GAD1/EHHADH/BDH2/GAD2/ACSM2A/PDHA1/ACSM3/ACAT2/PDHA2/AACS/ACADS
KEGG_GLYCOLYSIS_GLUCONEOGENESIS	KEGG_GLYCOLYSIS_GLUCONEOGENESIS	60	-0.262438	-1.62	0.0132009224255677	0.0578326125310585	0.0390403219603255	1870	tags=25%, list=12%, signal=22%	GPI/PFKP/DLAT/DLD/PGM1/TPI1/PDHB/PGK1/PGAM4/PGM2/LDHA/HK2/GAPDH/ENO1/HK3
KEGG_LEUKOCYTE_TRANSENDOTHELIAL_MIGRATION	KEGG_LEUKOCYTE_TRANSENDOTHELIAL_MIGRATION	111	-0.211995	-1.53471	0.0148345503624812	0.0634780759696869	0.0428513327484156	2978	tags=30%, list=19%, signal=24%	CLDN15/CXCR4/VCL/CLDN23/VAV1/PRKCA/CD99/ITGA4/PIK3R2/CTNNB1/PIK3R1/CYBA/CLDN14/ICAM1/EZR/PLCG2/ROCK2/GNAI3/MSN/ITGB2/RASSF5/CDC42/MYL12A/GNAI2/PECAM1/RAC2/PXN/CYBB/F11R/RHOA/CTNNA1/PTK2B/ITGAM
KEGG_GLUTATHIONE_METABOLISM	KEGG_GLUTATHIONE_METABOLISM	49	-0.280473	-1.65044	0.0154571358855229	0.0646389318849141	0.0436349769017155	3864	tags=45%, list=24%, signal=34%	GSTA4/GSTK1/GPX4/GCLC/GSS/ODC1/GSTM2/GGCT/MGST3/GPX1/GSTZ1/TXNDC12/GSR/RRM1/GCLM/SMS/PGD/GSTP1/SRM/LAP3/OPLAH/G6PD
KEGG_COLORECTAL_CANCER	KEGG_COLORECTAL_CANCER	62	-0.268676	-1.66172	0.0175703472137994	0.0705102821727226	0.0475984742355907	2409	tags=32%, list=15%, signal=28%	TP53/JUN/SMAD4/MSH6/PIK3R2/CTNNB1/PIK3R1/KRAS/RALGDS/MLH1/MAPK3/MAPK1/CASP3/FOS/CASP9/MAP2K1/RAF1/RAC2/MSH3/RHOA
KEGG_ENDOCYTOSIS	KEGG_ENDOCYTOSIS	174	-0.179199	-1.44917	0.0178766899267226	0.0705102821727226	0.0475984742355907	3541	tags=30%, list=22%, signal=24%	RAB11FIP3/RAB11A/CHMP4B/PRKCZ/RABEP1/RUFY1/EHD1/WWP1/IL2RB/PSD4/DAB2/CXCR4/HSPA8/IL2RA/STAM/F2R/HSPA1B/RAB22A/CLTA/GIT2/VPS4B/VPS25/HLA-E/SMAP2/RAB5B/HGS/ITCH/HLA-G/LDLR/HLA-B/RNF41/CSF1R/GRK5/VTA1/EHD4/TSG101/CLTB/CBL/RAB5C/CHMP5/PDCD6IP/VPS36/CHMP6/GRK6/CDC42/CHMP1B/PARD6A/VPS37C/TFRC/EPN1/RAB31/EPS15
KEGG_RETINOL_METABOLISM	KEGG_RETINOL_METABOLISM	63	0.25393692077122	1.54808557289752	0.0180107785984672	0.0705102821727226	0.0475984742355907	9271	tags=75%, list=58%, signal=32%	RPE65/UGT2B28/ADH4/UGT2B10/UGT1A1/RDH12/CYP2B6/UGT2B15/CYP1A2/PNPLA4/RDH16/DHRS9/UGT2B7/UGT1A8/DHRS4/CYP2C19/CYP26C1/CYP4A22/AWAT2/CYP2C18/UGT1A10/CYP26A1/CYP3A4/UGT1A5/CYP2A6/CYP2C8/RDH10/CYP2A7/LRAT/CYP4A11/RETSAT/ADH5/CYP1A1/ADH1A/CYP3A43/UGT1A6/UGT2A1/ADH1B/CYP3A5/RDH8/UGT1A4/CYP3A7/ADH6/UGT2B4/ALDH1A2/CYP26B1/ALDH1A1
KEGG_NUCLEOTIDE_EXCISION_REPAIR	KEGG_NUCLEOTIDE_EXCISION_REPAIR	44	-0.280948	-1.58289	0.019185096601024	0.0735428703039253	0.0496456447131761	3698	tags=43%, list=23%, signal=33%	RPA2/GTF2H5/ERCC5/DDB2/RFC4/RFC5/ERCC3/CETN2/RPA3/POLE3/RBX1/GTF2H4/CCNH/RAD23B/POLE4/RFC1/ERCC1/CUL4A/DDB1
KEGG_GLYCEROPHOSPHOLIPID_METABOLISM	KEGG_GLYCEROPHOSPHOLIPID_METABOLISM	69	-0.244892	-1.5758	0.020807571106183	0.0781345527252586	0.0527452930296368	4247	tags=42%, list=27%, signal=31%	PTDSS1/PLD2/PLA2G2D/PLA2G6/PLA2G2C/CHKA/GPD1L/DGKA/LCLAT1/PLA2G4B/DGKE/GPAM/CHKB/LYPLA2/DGKD/GNPAT/DGKQ/CRLS1/LPCAT1/CDIPT/PCYT2/PGS1/CHPT1/PLA2G15/LPGAT1/PISD/MBOAT1/CDS2/LPCAT3
KEGG_CITRATE_CYCLE_TCA_CYCLE	KEGG_CITRATE_CYCLE_TCA_CYCLE	30	-0.323704	-1.61025	0.0233442665661226	0.0855485500974092	0.0577501653975646	3261	tags=40%, list=20%, signal=32%	IDH3A/DLST/FH/SUCLG2/DLAT/IDH3B/DLD/PDHB/MDH1/CS/IDH3G/MDH2
KEGG_TASTE_TRANSDUCTION	KEGG_TASTE_TRANSDUCTION	49	0.284656890768117	1.61784700896413	0.0237118263856949	0.0855485500974092	0.0577501653975646	5413	tags=47%, list=34%, signal=31%	TAS2R38/TAS2R1/TAS2R7/SCNN1A/TAS1R1/TAS2R19/PDE1A/TAS2R50/TRPM5/TAS2R31/TAS2R14/TAS2R39/TAS2R10/TAS2R9/SCNN1G/CACNA1A/ADCY4/TAS2R40/TAS2R8/GNAT3/TAS2R13/TAS2R5/GNB3
KEGG_HYPERTROPHIC_CARDIOMYOPATHY_HCM	KEGG_HYPERTROPHIC_CARDIOMYOPATHY_HCM	83	0.22621854958293	1.49008259721427	0.0266873750154433	0.0938045193922262	0.0633234169810222	5576	tags=47%, list=35%, signal=31%	LAMA2/TNNI3/TTN/ITGB6/TPM1/SGCG/ITGB8/CACNG2/ITGB4/ITGA1/TPM2/CACNG3/TNNT2/TGFB2/CACNG8/CACNA2D1/CACNA1F/TGFB1/PRKAG3/TNNC1/DES/ITGA9/PRKAA2/ACE/TGFB3/CACNB4/CACNA1S/SLC8A1/ITGA2/ITGA11/IGF1/PRKAB1/DMD/ITGA7/CACNG7/ITGA8/LMNA/ACTC1/ITGB1
KEGG_TYROSINE_METABOLISM	KEGG_TYROSINE_METABOLISM	40	0.308076447431538	1.65636643130815	0.027019780042326	0.0938045193922262	0.0633234169810222	5189	tags=52%, list=32%, signal=36%	DBH/TH/TAT/PNMT/TYR/TRMT11/ADH4/DDC/MAOB/DCT/METTL2B/TYRP1/TPO/HPD/AOX1/ALDH3B2/ALDH1A3/METTL6/IL4I1/AOC2/MAOA
KEGG_THYROID_CANCER	KEGG_THYROID_CANCER	29	-0.32473	-1.59684	0.028850377528581	0.0983049900973871	0.066361492171005	3590	tags=48%, list=22%, signal=38%	TCF7/LEF1/RXRB/TPR/TP53/NCOA4/CTNNB1/KRAS/CCDC6/MAP2K2/MAPK3/MAPK1/RXRA/MAP2K1
KEGG_GLIOMA	KEGG_GLIOMA	64	-0.239356	-1.50417	0.030302397844822	0.101193026813519	0.0683110821738861	2468	tags=31%, list=15%, signal=27%	CDK6/PRKCA/TP53/CDKN1A/PIK3R2/PIK3R1/KRAS/MAP2K2/MAPK3/PLCG2/MAPK1/CAMK2G/PTEN/MAP2K1/GRB2/RAF1/E2F3/CALM2/E2F2/CDK4
KEGG_BASAL_CELL_CARCINOMA	KEGG_BASAL_CELL_CARCINOMA	55	0.264977662071544	1.55947653654329	0.0309149493031062	0.101193026813519	0.0683110821738861	4660	tags=44%, list=29%, signal=31%	TCF7L1/FZD6/SHH/WNT5A/WNT11/APC2/FZD4/HHIP/BMP2/WNT16/WNT3A/WNT3/SMO/GLI2/WNT10A/PTCH2/AXIN2/FZD9/WNT9B/WNT8B/STK36/GSK3B/BMP4/DVL3
KEGG_GRAFT_VERSUS_HOST_DISEASE	KEGG_GRAFT_VERSUS_HOST_DISEASE	37	-0.293243	-1.58229	0.0313478398281011	0.101193026813519	0.0683110821738861	3799	tags=49%, list=24%, signal=37%	KIR3DL1/HLA-DQA1/IFNG/KIR2DL1/HLA-DPA1/HLA-DMA/KIR2DL3/KIR3DL2/TNF/KLRD1/PRF1/HLA-E/HLA-G/HLA-B/HLA-DRA/HLA-DMB/CD86/IL1B
KEGG_TRYPTOPHAN_METABOLISM	KEGG_TRYPTOPHAN_METABOLISM	38	0.303372794807123	1.59968909468343	0.0338009969323815	0.107230748888934	0.0723868899822326	5945	tags=55%, list=37%, signal=35%	INMT/TPH2/ASMT/DDC/AANAT/IDO1/MAOB/HADHA/CYP1A2/ALDH7A1/ACMSD/TDO2/KMO/AOX1/EHHADH/IL4I1/TPH1/MAOA/ACAT2/OGDHL/WARS2
KEGG_PATHWAYS_IN_CANCER	KEGG_PATHWAYS_IN_CANCER	319	-0.145816	-1.32312	0.0366618792482644	0.114335352231875	0.0771829036805566	2468	tags=22%, list=15%, signal=19%	CDK6/PRKCA/TP53/JUN/DAPK3/SMAD4/CTBP2/CDKN1B/FZD7/STAT5A/CDKN1A/EP300/STK4/RBX1/MSH6/NCOA4/PIK3R2/PIAS1/CTNNB1/CSF1R/PIK3R1/LAMA5/CRK/KRAS/RALGDS/FZD2/VHL/CCDC6/MLH1/HDAC2/MAP2K2/MAPK3/CRKL/PLCG2/HIF1A/RALB/HSP90B1/CUL2/MAPK1/IKBKG/CASP3/CBL/HSP90AA1/FOS/NFKBIA/RASSF5/CDC42/GSTP1/PTEN/CASP9/RXRA/MAP2K1/GRB2/RAF1/RAC2/MSH3/E2F3/PIAS4/CSF3R/RHOA/CTNNA1/E2F2/DAPK1/CDK4/CHUK/ITGAV/SPI1/RARA/PTGS2
KEGG_INSULIN_SIGNALING_PATHWAY	KEGG_INSULIN_SIGNALING_PATHWAY	135	-0.187135	-1.42732	0.0373098682648335	0.114416929345489	0.0772379728991289	1862	tags=21%, list=12%, signal=18%	PIK3R2/PRKAG2/PHKA2/PIK3R1/CRK/KRAS/FLOT2/MAP2K2/MAPK3/CRKL/PRKAR2A/RHEB/MAPK1/PRKAA1/CBL/INPP5D/FLOT1/IRS2/EXOC7/HK2/PHKG2/MAP2K1/PRKAR1A/GRB2/RAF1/PYGL/CALM2/HK3
KEGG_MATURITY_ONSET_DIABETES_OF_THE_YOUNG	KEGG_MATURITY_ONSET_DIABETES_OF_THE_YOUNG	25	0.349832329203283	1.60189317898541	0.0393254793109988	0.11861717468293	0.0800733787905363	8411	tags=80%, list=52%, signal=38%	NR5A2/SLC2A2/FOXA2/GCK/FOXA3/HNF4G/BHLHA15/NKX6-1/HNF4A/PAX4/MAFA/ONECUT1/PAX6/PDX1/IAPP/PKLR/HNF1A/NEUROG3/HNF1B/NEUROD1
KEGG_CARDIAC_MUSCLE_CONTRACTION	KEGG_CARDIAC_MUSCLE_CONTRACTION	71	0.23605747410355	1.48625338525329	0.039968830599683	0.11861717468293	0.0800733787905363	4197	tags=39%, list=26%, signal=29%	TNNI3/COX4I2/TPM1/ATP1A2/COX7A1/ATP1A1/CACNG2/TPM2/CACNG3/TNNT2/CACNG8/CACNA2D1/CACNA1F/COX7B2/TNNC1/FXYD2/ATP1A4/UQCRH/ATP1B2/CACNB4/CACNA1S/SLC8A1/ATP1B4/COX5B/COX6B1/COX6B2/COX8C/COX7A2L
KEGG_REGULATION_OF_ACTIN_CYTOSKELETON	KEGG_REGULATION_OF_ACTIN_CYTOSKELETON	206	-0.16306	-1.37235	0.0423173160001305	0.123593430857524	0.0834326363912348	2506	tags=22%, list=16%, signal=19%	ITGB7/VAV1/FGD3/PPP1CC/PIP4K2A/PDGFC/DIAPH2/ITGA4/GNA12/RRAS/ITGAX/PIK3R2/PIK3R1/CRK/KRAS/EZR/MAP2K2/MAPK3/CRKL/ROCK2/DIAPH1/MAPK1/MSN/ITGB2/PAK2/CDC42/WASF2/PIP4K2C/PFN1/IQGAP1/MAP2K1/RAF1/MYL12A/RAC2/PXN/CFL1/CYFIP1/SSH2/RHOA/WAS/IQGAP2/CSK/ITGA5/ITGAV/CD14/ITGAM
KEGG_PRION_DISEASES	KEGG_PRION_DISEASES	35	-0.288788	-1.52953	0.0435836606791866	0.125117651505967	0.084461572526911	2954	tags=34%, list=18%, signal=28%	SOD1/ELK1/NOTCH1/CCL5/FYN/PRNP/MAP2K2/MAPK3/MAPK1/EGR1/MAP2K1/IL1B
KEGG_CYTOSOLIC_DNA_SENSING_PATHWAY	KEGG_CYTOSOLIC_DNA_SENSING_PATHWAY	52	-0.256107	-1.52204	0.0441991703689556	0.125117651505967	0.084461572526911	2686	tags=33%, list=17%, signal=27%	POLR1D/IRF7/CCL5/POLR3C/PYCARD/CXCL10/IKBKE/CASP1/CCL4L2/RIPK3/IKBKG/ZBP1/NFKBIA/IL18/TBK1/CHUK/IL1B
KEGG_LINOLEIC_ACID_METABOLISM	KEGG_LINOLEIC_ACID_METABOLISM	28	0.320332508773992	1.51847979275563	0.0497335701598579	0.138651165294149	0.093597468562412	5933	tags=57%, list=37%, signal=36%	PLA2G1B/PLA2G2E/PLA2G3/PLA2G4A/AKR1B10/CYP1A2/CYP2E1/CYP2J2/CYP2C19/CYP2C18/PLA2G5/CYP3A4/PLA2G12A/PLA2G4E/CYP2C8/PLA2G2A
KEGG_GLYCINE_SERINE_AND_THREONINE_METABOLISM	KEGG_GLYCINE_SERINE_AND_THREONINE_METABOLISM	31	0.308313991654436	1.50773266418348	0.0552584670231729	0.149661634565331	0.101030165210006	7100	tags=65%, list=44%, signal=36%	GNMT/GAMT/MAOB/DMGDH/GATM/GLDC/AMT/PIPOX/SARDH/DAO/SRR/SHMT2/AOC2/MAOA/GCAT/CHDH/AGXT2/PSAT1/CTH/SHMT1
KEGG_STEROID_HORMONE_BIOSYNTHESIS	KEGG_STEROID_HORMONE_BIOSYNTHESIS	55	0.24655183294841	1.45103476088854	0.0615114235500879	0.159409886383326	0.107610792867463	1380	tags=22%, list=9%, signal=20%	HSD11B1/HSD3B2/UGT2B28/CYP21A2/CYP7A1/HSD17B1/UGT2B10/UGT1A1/CYP11B2/HSD11B2/HSD3B1/UGT2B15
KEGG_DRUG_METABOLISM_CYTOCHROME_P450	KEGG_DRUG_METABOLISM_CYTOCHROME_P450	71	0.220458681156877	1.38804103713384	0.0669014084507042	0.170970266040689	0.115414710485133	8901	tags=68%, list=56%, signal=30%	UGT2B28/GSTA5/ADH4/UGT2B10/UGT1A1/MAOB/CYP2B6/UGT2B15/GSTO2/CYP1A2/CYP2E1/UGT2B7/GSTM4/UGT1A8/FMO3/AOX1/CYP2C19/ALDH3B2/CYP2C18/ALDH1A3/GSTT2/UGT1A10/CYP2D6/CYP3A4/MAOA/UGT1A5/GSTA1/CYP2A6/CYP2C8/CYP2A7/GSTM1/ADH5/GSTA2/MGST1/ADH1A/CYP3A43/GSTM5/UGT1A6/MGST2/UGT2A1/ADH1B/CYP3A5/GSTO1/FMO1/UGT1A4/CYP3A7/ADH6/UGT2B4
KEGG_DILATED_CARDIOMYOPATHY	KEGG_DILATED_CARDIOMYOPATHY	90	0.201251737584239	1.36722740508302	0.0693240901213172	0.174734692908525	0.117955913977151	6598	tags=50%, list=41%, signal=30%	LAMA2/TNNI3/TTN/ITGB6/TPM1/SGCG/ITGB8/CACNG2/ITGB4/ITGA1/TPM2/CACNG3/TNNT2/TGFB2/CACNG8/CACNA2D1/CACNA1F/TGFB1/TNNC1/DES/ITGA9/TGFB3/CACNB4/CACNA1S/SLC8A1/ITGA2/ADCY4/ITGA11/ADCY3/IGF1/DMD/ITGA7/CACNG7/ITGA8/LMNA/ACTC1/ITGB1/CACNB2/PLN/ADRB1/CACNA2D2/SGCD/ADCY1/CACNG5/TPM4
KEGG_ASCORBATE_AND_ALDARATE_METABOLISM	KEGG_ASCORBATE_AND_ALDARATE_METABOLISM	25	0.314153449495579	1.43851847268603	0.0800711743772242	0.186571663469444	0.125947	2543	tags=28%, list=16%, signal=24%	UGT2B28/UGT2B10/UGT1A1/UGT2B15/ALDH7A1/UGT2B7/UGT1A8
KEGG_COMPLEMENT_AND_COAGULATION_CASCADES	KEGG_COMPLEMENT_AND_COAGULATION_CASCADES	69	0.220137702133062	1.37116625569503	0.0811287477954145	0.186571663469444	0.125947	3543	tags=33%, list=22%, signal=26%	SERPINC1/C7/KNG1/VWF/MASP1/C8A/PLG/F10/PROC/CD59/F13A1/CPB2/C4BPA/A2M/SERPINF2/F9/C9/CR2/BDKRB2/C1S/MBL2/C4BPB/F13B
KEGG_METABOLISM_OF_XENOBIOTICS_BY_CYTOCHROME_P450	KEGG_METABOLISM_OF_XENOBIOTICS_BY_CYTOCHROME_P450	69	0.21824813423606	1.35939675091185	0.0828924162257496	0.186571663469444	0.125947	8901	tags=68%, list=56%, signal=30%	UGT2B28/GSTA5/ADH4/CYP2F1/UGT2B10/UGT1A1/DHDH/CYP2B6/UGT2B15/GSTO2/CYP1A2/CYP2E1/UGT2B7/GSTM4/UGT1A8/CYP2C19/ALDH3B2/CYP2C18/AKR1C1/ALDH1A3/GSTT2/UGT1A10/CYP3A4/UGT1A5/GSTA1/CYP2C8/GSTM1/ADH5/CYP1A1/GSTA2/MGST1/ADH1A/CYP3A43/AKR1C2/GSTM5/UGT1A6/MGST2/UGT2A1/ADH1B/CYP3A5/GSTO1/AKR1C4/UGT1A4/CYP3A7/ADH6/EPHX1/UGT2B4
KEGG_ECM_RECEPTOR_INTERACTION	KEGG_ECM_RECEPTOR_INTERACTION	83	0.201513207212674	1.32735058079913	0.0843585237258348	0.187011667054863	0.126243573869987	5652	tags=45%, list=35%, signal=29%	LAMA2/ITGB6/RELN/LAMB2/COL6A6/VWF/ITGB8/COL5A2/ITGB4/ITGA1/SV2C/COL4A1/IBSP/VTN/ITGA9/SDC1/LAMB4/TNXB/GP5/LAMC2/COL2A1/ITGA2/THBS2/COL4A4/ITGA11/AGRN/LAMA1/GP6/LAMC3/COL4A6/ITGA7/ITGA8/CHAD/LAMA3/LAMB3/ITGB1/COL5A3
KEGG_PHENYLALANINE_METABOLISM	KEGG_PHENYLALANINE_METABOLISM	17	0.35263432062428	1.41376416276955	0.0938053097345133	0.196138374899437	0.132404623787949	5189	tags=59%, list=32%, signal=40%	TAT/DDC/MAOB/HPD/ALDH3B2/ALDH1A3/PAH/IL4I1/AOC2/MAOA
KEGG_AUTOIMMUNE_THYROID_DISEASE	KEGG_AUTOIMMUNE_THYROID_DISEASE	50	0.232821177533701	1.33568009065526	0.104895104895105	0.212095596710981	0.143176661395285	4843	tags=44%, list=30%, signal=31%	IFNA5/HLA-DOA/TG/HLA-DRB5/IFNA6/TSHB/IFNA17/CD40/IFNA7/CD40LG/IL5/CD28/TPO/HLA-DPB1/FASLG/IFNA14/HLA-DQA2/HLA-DOB/IFNA13/IFNA4/HLA-DQB1/IL2
KEGG_TAURINE_AND_HYPOTAURINE_METABOLISM	KEGG_TAURINE_AND_HYPOTAURINE_METABOLISM	10	0.425737033105668	1.39211809880136	0.116363636363636	0.227775628626692	0.153761579965387	7185	tags=90%, list=45%, signal=50%	GGT6/GGT7/GAD1/GAD2/BAAT/GGT5/CDO1/ADO/GGT1
KEGG_ARACHIDONIC_ACID_METABOLISM	KEGG_ARACHIDONIC_ACID_METABOLISM	57	0.216405159029454	1.29180766139578	0.125	0.237634530418036	0.160416902684944	7501	tags=60%, list=47%, signal=32%	EPHX2/GGT6/PLA2G1B/PLA2G2E/PLA2G3/PLA2G4A/CYP2B6/PTGES2/GPX5/GPX6/ALOX12B/CYP2E1/CYP2J2/GPX7/GGT7/CYP2C19/CYP4A22/CYP2C18/PTGS1/PLA2G5/GGT5/PLA2G12A/PLA2G4E/GPX2/CYP2C8/PLA2G2A/HPGDS/PTGES/CYP4A11/LTC4S/GGT1/ALOX15/CYP4F2/CBR1
KEGG_HISTIDINE_METABOLISM	KEGG_HISTIDINE_METABOLISM	27	0.273204251302814	1.28096356580193	0.169039145907473	0.296220979495001	0.199966107439417	5199	tags=48%, list=32%, signal=33%	TRMT11/DDC/MAOB/METTL2B/ALDH7A1/ACY3/ALDH3B2/ALDH1A3/METTL6/CNDP1/UROC1/MAOA/FTCD
KEGG_NITROGEN_METABOLISM	KEGG_NITROGEN_METABOLISM	23	0.283322652818792	1.2614337660779	0.183123877917415	0.314904612493498	0.212578628571126	4279	tags=48%, list=27%, signal=35%	CA5A/CA12/CA7/CA9/AMT/GLS2/CA14/CA8/ASNS/CA3/GLUD2
KEGG_PROXIMAL_TUBULE_BICARBONATE_RECLAMATION	KEGG_PROXIMAL_TUBULE_BICARBONATE_RECLAMATION	23	0.280351854478231	1.24820691922429	0.199281867145422	0.336402417933556	0.227090877094735	4279	tags=43%, list=27%, signal=32%	ATP1A2/ATP1A1/GLS2/FXYD2/ATP1A4/PCK1/SLC38A3/ATP1B2/ATP1B4/GLUD2
KEGG_PENTOSE_AND_GLUCURONATE_INTERCONVERSIONS	KEGG_PENTOSE_AND_GLUCURONATE_INTERCONVERSIONS	27	0.260961972527101	1.22356360588441	0.218861209964413	0.359557702084392	0.242722018569556	2696	tags=30%, list=17%, signal=25%	UGT2B28/UGT2B10/UGT1A1/DHDH/UGT2B15/UGT2B7/UGT1A8/AKR1B1
KEGG_ALPHA_LINOLENIC_ACID_METABOLISM	KEGG_ALPHA_LINOLENIC_ACID_METABOLISM	18	0.292885663881856	1.18725336014118	0.23956442831216	0.38666539306524	0.261021260764865	938	tags=22%, list=6%, signal=21%	PLA2G1B/PLA2G2E/PLA2G3/PLA2G4A
KEGG_GLYCOSPHINGOLIPID_BIOSYNTHESIS_LACTO_AND_NEOLACTO_SERIES	KEGG_GLYCOSPHINGOLIPID_BIOSYNTHESIS_LACTO_AND_NEOLACTO_SERIES	25	0.258494701915856	1.18365532638425	0.252669039145907	0.39735985643459	0.268240635350581	3675	tags=36%, list=23%, signal=28%	FUT1/FUT3/B3GALT5/B3GALT1/FUT5/B4GALT2/B3GNT5/B4GALT4/FUT9
KEGG_MELANOMA	KEGG_MELANOMA	71	0.177575568724319	1.11804250705074	0.276408450704225	0.423901118993637	0.286157505956803	5571	tags=48%, list=35%, signal=31%	FGF10/FGFR1/FGF14/FGF7/FGF22/AKT2/PDGFRB/BRAF/BAD/CCND1/FGF16/FGF8/FGF6/IGF1R/FGF4/PDGFRA/PIK3R5/FGF13/PDGFA/PIK3CB/FGF5/FGF3/FGF12/MDM2/IGF1/FGF19/PIK3R3/E2F1/FGF1/PIK3CA/MET/EGFR/PDGFB/HGF
KEGG_BIOSYNTHESIS_OF_UNSATURATED_FATTY_ACIDS	KEGG_BIOSYNTHESIS_OF_UNSATURATED_FATTY_ACIDS	20	0.254037421139639	1.05510246213024	0.370705244122966	0.550078749343755	0.371334624843039	4637	tags=45%, list=29%, signal=32%	HADHA/ACOT1/ELOVL2/ACAA1/SCD5/ACOT7/ACOT2/BAAT/FADS2
KEGG_ARRHYTHMOGENIC_RIGHT_VENTRICULAR_CARDIOMYOPATHY_ARVC	KEGG_ARRHYTHMOGENIC_RIGHT_VENTRICULAR_CARDIOMYOPATHY_ARVC	74	0.162090022765386	1.04285137023907	0.402417962003454	0.578475820379965	0.390504272338878	6554	tags=47%, list=41%, signal=28%	TCF7L1/LAMA2/ITGB6/SGCG/ITGB8/CACNG2/ITGB4/ITGA1/CACNG3/CACNG8/CACNA2D1/PKP2/CACNA1F/DSG2/DES/ITGA9/GJA1/CTNNA3/CACNB4/CACNA1S/SLC8A1/ITGA2/ITGA11/DSP/DMD/ITGA7/CACNG7/ITGA8/LMNA/ITGB1/ACTN2/CACNB2/CACNA2D2/SGCD/CACNG5
KEGG_BETA_ALANINE_METABOLISM	KEGG_BETA_ALANINE_METABOLISM	22	0.231801084324941	1.00293707080169	0.452727272727273	0.621655359565807	0.419652931514675	4331	tags=41%, list=27%, signal=30%	DPYS/HADHA/MLYCD/ALDH7A1/UPB1/GAD1/EHHADH/GAD2/CNDP1
