# Supplementary material for: FLOT1 and EEF1D: ac4C-related genes bridging Alzheimer’s disease and sleep deprivation
Source: Front Aging Neurosci. 2026 Jun 18;18:1825164. doi: 10.3389/fnagi.2026.1825164 (PMC13323225; doi:10.3389/fnagi.2026.1825164)
Supplement: SUPPLEMENTARY FIGURE 1 — Screen candidate key genes. (A) PPI network; (B) Cluster 1; (C) Cluster 2; (D) Cluster 3; (E,G) represent the error plots of Lasso cross-validation for AD and SD, respectively. A positive coefficient indicates that high expression of the gene increases the risk of the outcome, while a negative coefficient indicates that high expression of the gene reduces the risk of the outcome. Curves (in different colors): Changes in the regression coefficients of genes under different λ values; as λ increases, some curves gradually decrease to 0, indicating that the corresponding gene is eliminated by LASSO; (F,H) represent the gene coefficient plots of Lasso for AD and SD, respectively. Lines and labels in different colors: Each point represents a model corresponding to a λ value; colors and labels indicate the number of variables retained under that λ; (I) Venn diagram. [file Data_sheet_1.zip › Supplementary material/Supplementary Table 9.csv]

id.exposure	id.outcome	outcome	exposure	egger_intercept	se	pval	SYMBOL
eqtl-a-ENSG00000010322	AD	AD || id:GCST90027158	eqtl-a-ENSG00000010322	0.0199137357177292	0.00724227361986401	0.00986394452830971	NISCH
eqtl-a-ENSG00000026025	AD	AD || id:GCST90027158	eqtl-a-ENSG00000026025	0.00281046013930217	0.00426098055820757	0.514911952176746	VIM
eqtl-a-ENSG00000030582	AD	AD || id:GCST90027158	eqtl-a-ENSG00000030582	-0.00351793640387265	0.00489361028014878	0.474388594701282	GRN
eqtl-a-ENSG00000031823	AD	AD || id:GCST90027158	eqtl-a-ENSG00000031823	0.00486489996592748	0.0196722254740299	0.810226823142875	RANBP3
eqtl-a-ENSG00000035403	AD	AD || id:GCST90027158	eqtl-a-ENSG00000035403	0.0110508996272081	0.00204441930704479	3.90102649857033e-07	VCL
eqtl-a-ENSG00000051523	AD	AD || id:GCST90027158	eqtl-a-ENSG00000051523	0.000135488526441087	0.00633904256050912	0.98321186984706	CYBA
eqtl-a-ENSG00000071127	AD	AD || id:GCST90027158	eqtl-a-ENSG00000071127	0.00816977056286501	0.00368147897588295	0.0312369976595146	WDR1
eqtl-a-ENSG00000071894	AD	AD || id:GCST90027158	eqtl-a-ENSG00000071894	0.0088932035555446	0.00228748560185186	0.000202969245416828	CPSF1
eqtl-a-ENSG00000072518	AD	AD || id:GCST90027158	eqtl-a-ENSG00000072518	0.0198657462462987	0.00781963418992546	0.0226200254720633	MARK2
eqtl-a-ENSG00000076924	AD	AD || id:GCST90027158	eqtl-a-ENSG00000076924	-0.00441940321690894	0.0079196663661168	0.58909871545044	XAB2
eqtl-a-ENSG00000076944	AD	AD || id:GCST90027158	eqtl-a-ENSG00000076944	0.00583424954086715	0.00807223906321792	0.488185805359947	STXBP2
eqtl-a-ENSG00000090372	AD	AD || id:GCST90027158	eqtl-a-ENSG00000090372	0.0134261174053825	0.0582088164448871	0.820048733262609	STRN4
eqtl-a-ENSG00000096433	AD	AD || id:GCST90027158	eqtl-a-ENSG00000096433	0.00681780174619939	0.00301878434072651	0.025754331619992	ITPR3
eqtl-a-ENSG00000100106	AD	AD || id:GCST90027158	eqtl-a-ENSG00000100106	0.00170884805618805	0.00420584059425207	0.685896443559453	TRIOBP
eqtl-a-ENSG00000100258	AD	AD || id:GCST90027158	eqtl-a-ENSG00000100258	0.00492182655800607	0.0124123412573087	0.699300576855678	LMF2
eqtl-a-ENSG00000100284	AD	AD || id:GCST90027158	eqtl-a-ENSG00000100284	-0.00142271753233744	0.0026103877601665	0.58727411481777	TOM1
eqtl-a-ENSG00000100991	AD	AD || id:GCST90027158	eqtl-a-ENSG00000100991	-0.0033142875227498	0.0029658058743757	0.26498858117162	TRPC4AP
eqtl-a-ENSG00000103024	AD	AD || id:GCST90027158	eqtl-a-ENSG00000103024	0.00173673516753959	0.00745549718302054	0.817438966200862	NME3
eqtl-a-ENSG00000103126	AD	AD || id:GCST90027158	eqtl-a-ENSG00000103126	-0.00731206634523774	0.00475424481307196	0.133581081803272	AXIN1
eqtl-a-ENSG00000104529	AD	AD || id:GCST90027158	eqtl-a-ENSG00000104529	0.000103183500995371	0.0163945226188987	0.995132439852942	EEF1D
eqtl-a-ENSG00000104853	AD	AD || id:GCST90027158	eqtl-a-ENSG00000104853	0.0651658630935861	0.0422866984260078	0.167205004449787	CLPTM1
eqtl-a-ENSG00000108100	AD	AD || id:GCST90027158	eqtl-a-ENSG00000108100	-0.0109333329778306	0.00606068908295192	0.0787696859549952	CCNY
eqtl-a-ENSG00000108349	AD	AD || id:GCST90027158	eqtl-a-ENSG00000108349	-0.00989798613894134	0.00339525701759477	0.00471697201179716	CASC3
eqtl-a-ENSG00000109736	AD	AD || id:GCST90027158	eqtl-a-ENSG00000109736	0.0114710690795989	0.00417155222673158	0.0073515111102927	MFSD10
eqtl-a-ENSG00000110047	AD	AD || id:GCST90027158	eqtl-a-ENSG00000110047	-0.0118246504209365	0.00542899953213809	0.0422044871861059	EHD1
eqtl-a-ENSG00000110057	AD	AD || id:GCST90027158	eqtl-a-ENSG00000110057	-0.0226238503570298	0.0125392642799504	0.0963341282567338	UNC93B1
eqtl-a-ENSG00000110108	AD	AD || id:GCST90027158	eqtl-a-ENSG00000110108	0.000904545154821479	0.0048688037981263	0.854583316318507	TMEM109
eqtl-a-ENSG00000110697	AD	AD || id:GCST90027158	eqtl-a-ENSG00000110697	0.0105155118434846	0.00535072198362275	0.059028053715781	PITPNM1
eqtl-a-ENSG00000111726	AD	AD || id:GCST90027158	eqtl-a-ENSG00000111726	0.0119030197212354	0.0305318644283042	0.722673442004821	CMAS
eqtl-a-ENSG00000112576	AD	AD || id:GCST90027158	eqtl-a-ENSG00000112576	-0.015256056876058	0.00637157674967293	0.0260575489131067	CCND3
eqtl-a-ENSG00000112658	AD	AD || id:GCST90027158	eqtl-a-ENSG00000112658	-0.0334590117433965	0.0525062796494882	0.55861634957163	SRF
eqtl-a-ENSG00000114353	AD	AD || id:GCST90027158	eqtl-a-ENSG00000114353	-0.0422418417311058	0.051024798533769	0.42534158104485	GNAI2
eqtl-a-ENSG00000115694	AD	AD || id:GCST90027158	eqtl-a-ENSG00000115694	-0.00473765407849599	0.0100286563207271	0.640168859413415	STK25
eqtl-a-ENSG00000119729	AD	AD || id:GCST90027158	eqtl-a-ENSG00000119729	0.00668087634951707	0.00740927377293321	0.378509664986157	RHOQ
eqtl-a-ENSG00000122218	AD	AD || id:GCST90027158	eqtl-a-ENSG00000122218	-0.000230000096072011	0.00543813084609819	0.966757143124039	COPA
eqtl-a-ENSG00000122359	AD	AD || id:GCST90027158	eqtl-a-ENSG00000122359	0.0705532705398659	0.00812326295298819	3.32964243886824e-13	ANXA11
eqtl-a-ENSG00000124222	AD	AD || id:GCST90027158	eqtl-a-ENSG00000124222	-0.0135227701707259	0.00709140267138436	0.074649655209867	STX16
eqtl-a-ENSG00000125826	AD	AD || id:GCST90027158	eqtl-a-ENSG00000125826	-0.00650196085731378	0.0128842310672661	0.620286757422045	RBCK1
eqtl-a-ENSG00000125844	AD	AD || id:GCST90027158	eqtl-a-ENSG00000125844	-0.00475530141197046	0.00571245308613774	0.41452496906504	RRBP1
eqtl-a-ENSG00000126709	AD	AD || id:GCST90027158	eqtl-a-ENSG00000126709	0.00478372704659462	0.00932686220346153	0.616626669303508	IFI6
eqtl-a-ENSG00000126822	AD	AD || id:GCST90027158	eqtl-a-ENSG00000126822	-0.00221492460926618	0.00357423220062555	0.537731134119569	PLEKHG3
eqtl-a-ENSG00000127838	AD	AD || id:GCST90027158	eqtl-a-ENSG00000127838	-0.00645986147620806	0.00243819039779205	0.00945846319429102	PNKD
eqtl-a-ENSG00000129255	AD	AD || id:GCST90027158	eqtl-a-ENSG00000129255	0.00468726245582501	0.00608478006951137	0.448325522581201	MPDU1
eqtl-a-ENSG00000130254	AD	AD || id:GCST90027158	eqtl-a-ENSG00000130254	-0.00188144086039254	0.0351712015443454	0.959075116509617	SAFB2
eqtl-a-ENSG00000130402	AD	AD || id:GCST90027158	eqtl-a-ENSG00000130402	0.00694061456259927	0.00372727088362301	0.0689815271820302	ACTN4
eqtl-a-ENSG00000130726	AD	AD || id:GCST90027158	eqtl-a-ENSG00000130726	0.0236600806997691	0.0116240623686698	0.0587182410828844	TRIM28
eqtl-a-ENSG00000131408	AD	AD || id:GCST90027158	eqtl-a-ENSG00000131408	0.0135319831737308	0.192097550781125	0.950250751974278	NR1H2
eqtl-a-ENSG00000131446	AD	AD || id:GCST90027158	eqtl-a-ENSG00000131446	-0.00561356978676798	0.00410128165107038	0.188898202733058	MGAT1
eqtl-a-ENSG00000132471	AD	AD || id:GCST90027158	eqtl-a-ENSG00000132471	-0.00252232104639269	0.00483287580063392	0.60556616858507	WBP2
eqtl-a-ENSG00000132589	AD	AD || id:GCST90027158	eqtl-a-ENSG00000132589	-0.0171020332314472	0.00689797688725521	0.0205802399213644	FLOT2
eqtl-a-ENSG00000134086	AD	AD || id:GCST90027158	eqtl-a-ENSG00000134086	-0.0134686682110592	0.00741363919291522	0.119156964717133	VHL
eqtl-a-ENSG00000134644	AD	AD || id:GCST90027158	eqtl-a-ENSG00000134644	-0.00864212892677744	0.00482366517973522	0.0910136753035224	PUM1
eqtl-a-ENSG00000136026	AD	AD || id:GCST90027158	eqtl-a-ENSG00000136026	0.0175486094082652	0.00297657277974392	1.46310275100523e-07	CKAP4
eqtl-a-ENSG00000136280	AD	AD || id:GCST90027158	eqtl-a-ENSG00000136280	-0.00812512806421515	0.00264765400590142	0.00305643660854029	CCM2
eqtl-a-ENSG00000137312	AD	AD || id:GCST90027158	eqtl-a-ENSG00000137312	0.000916398337613402	0.00369820554227025	0.804661031179868	FLOT1
eqtl-a-ENSG00000137409	AD	AD || id:GCST90027158	eqtl-a-ENSG00000137409	-0.00816388236898607	0.00640852514486618	0.21661447524567	MTCH1
eqtl-a-ENSG00000140521	AD	AD || id:GCST90027158	eqtl-a-ENSG00000140521	0.000567363531391323	0.0086882538309729	0.948742232104156	POLG
eqtl-a-ENSG00000142657	AD	AD || id:GCST90027158	eqtl-a-ENSG00000142657	-0.00993314315474342	0.0151377276842017	0.519184148454217	PGD
eqtl-a-ENSG00000156858	AD	AD || id:GCST90027158	eqtl-a-ENSG00000156858	0.0416448786983028	0.00467640881569559	7.72753384108284e-11	PRR14
eqtl-a-ENSG00000161638	AD	AD || id:GCST90027158	eqtl-a-ENSG00000161638	0.0154985312963076	0.00677534349614687	0.0326455602491554	ITGA5
eqtl-a-ENSG00000163931	AD	AD || id:GCST90027158	eqtl-a-ENSG00000163931	0.00386932633438765	0.00203714989104635	0.0599555043639464	TKT
eqtl-a-ENSG00000166987	AD	AD || id:GCST90027158	eqtl-a-ENSG00000166987	0.007375265426324	0.00892193831822648	0.427722486788553	MBD6
eqtl-a-ENSG00000167491	AD	AD || id:GCST90027158	eqtl-a-ENSG00000167491	0.00821840496196043	0.00368803266745269	0.0283175318276613	GATAD2A
eqtl-a-ENSG00000168209	AD	AD || id:GCST90027158	eqtl-a-ENSG00000168209	-0.0117284069623131	0.0118591084480338	0.327847286916576	DDIT4
eqtl-a-ENSG00000169180	AD	AD || id:GCST90027158	eqtl-a-ENSG00000169180	0.0116278474840162	0.00237293618303267	1.81246678874704e-05	XPO6
eqtl-a-ENSG00000169228	AD	AD || id:GCST90027158	eqtl-a-ENSG00000169228	8.66976670075605e-05	0.00996993841975065	0.993169260437222	RAB24
eqtl-a-ENSG00000170892	AD	AD || id:GCST90027158	eqtl-a-ENSG00000170892	0.00210435747581374	0.00816211915579912	0.799640930945664	TSEN34
eqtl-a-ENSG00000176973	AD	AD || id:GCST90027158	eqtl-a-ENSG00000176973	0.00488297082857047	0.00294639083904442	0.100870959758815	FAM89B
eqtl-a-ENSG00000177169	AD	AD || id:GCST90027158	eqtl-a-ENSG00000177169	-0.00384769472089364	0.00707428924352363	0.590668812228045	ULK1
eqtl-a-ENSG00000177666	AD	AD || id:GCST90027158	eqtl-a-ENSG00000177666	-0.00453446578240372	0.00401241434146824	0.266115703632133	PNPLA2
eqtl-a-ENSG00000178252	AD	AD || id:GCST90027158	eqtl-a-ENSG00000178252	0.00088124918860373	0.00229540567754339	0.701521283812393	WDR6
eqtl-a-ENSG00000181274	AD	AD || id:GCST90027158	eqtl-a-ENSG00000181274	-0.00235334377098312	0.00238484582647862	0.327243495193706	FRAT2
eqtl-a-ENSG00000183741	AD	AD || id:GCST90027158	eqtl-a-ENSG00000183741	0.00571954438000372	0.00311396000812055	0.0706185333824307	CBX6
eqtl-a-ENSG00000204560	AD	AD || id:GCST90027158	eqtl-a-ENSG00000204560	-0.0648402991225672	0.00890711410328089	4.17834838915368e-08	DHX16
eqtl-a-ENSG00000215440	AD	AD || id:GCST90027158	eqtl-a-ENSG00000215440	-0.0184000734317501	0.0054536002381577	0.00225530927260111	NPEPL1
eqtl-a-ENSG00000234127	AD	AD || id:GCST90027158	eqtl-a-ENSG00000234127	0.0172304512115468	0.00442554195409069	0.000176654259393451	TRIM26
