# Supplementary material for: FLOT1 and EEF1D: ac4C-related genes bridging Alzheimer’s disease and sleep deprivation
Source: Front Aging Neurosci. 2026 Jun 18;18:1825164. doi: 10.3389/fnagi.2026.1825164 (PMC13323225; doi:10.3389/fnagi.2026.1825164)
Supplement: SUPPLEMENTARY FIGURE 1 — Screen candidate key genes. (A) PPI network; (B) Cluster 1; (C) Cluster 2; (D) Cluster 3; (E,G) represent the error plots of Lasso cross-validation for AD and SD, respectively. A positive coefficient indicates that high expression of the gene increases the risk of the outcome, while a negative coefficient indicates that high expression of the gene reduces the risk of the outcome. Curves (in different colors): Changes in the regression coefficients of genes under different λ values; as λ increases, some curves gradually decrease to 0, indicating that the corresponding gene is eliminated by LASSO; (F,H) represent the gene coefficient plots of Lasso for AD and SD, respectively. Lines and labels in different colors: Each point represents a model corresponding to a λ value; colors and labels indicate the number of variables retained under that λ; (I) Venn diagram. [file Data_sheet_1.zip › Supplementary material/Supplementary Table 2.xlsx]

## Sheet: Sheet1
gene
ARNTL2
GFPT1
SRRD
JUN
ATF5
PPP1CB
CIPC
CRTC2
METTL3
HELZ2
PRF1
HOMER1
NLGN1
MAPK10
SIRT1
SLC9A3
TGS1
BHLHE40
NOS2
RORB
PRKDC
CLDN4
HDAC3
KLF9
PPP1CC
TYMS
CRTC3
BHLHE41
NONO
NCOA1
PTEN
CSNK1E
PER2
CIART
NR3C1
ARNTL
AGRP
FBXL17
NMU
CLOCK
HCRTR2
FASPS4
NR2F6
MTNR1A
USP2
CUL1
PROX1
PIWIL2
PER
TOP1
ID2
NR1D2
SKP1
CARM1
TOP2A
RIGUI
ATF4
ATG7
HIF1A
JUND
HS3ST2
NAMPT
TIM
MAPK8
HNF4A
UBA52
PRKG2
NTRK1
ADIPOQ
TIM1
NRIP1
PPARG
DRD1
RBM4
UTS2
CSF2
MAGEL2
BTBD9
USP7
KMT2A
DRD2
PER3
NKX2-1
PRKCG
PHLPP1
NCOA2
RELB
NOCT
CREB1
RORA
AVP
RXRA
AHCY
FBXL22
DBP
MAPK9
SERPINE1
NPAS2
CSNK1D
HDAC1
ADA
SMARCD3
RAI1
CHRM1
HNRNPU
RORC
MTTP
GHRH
CRX
CARTPT
IL6
NMS
CRTC1
TH
NR1H3
KCND2
HTR7
PAX4
TPH2
SFPQ
MTA1
SUV39H2
PRMT5
NTRK3
ATOH7
PER1
CRY2
BTRC
KLF15
CRY1
UTS2R
PASD1
TBL1XR1
SIN3A
HNRNPD
PPARGC1A
DYRK1A
RBM4B
CREM
TIMELESS
MEF2D
DDX5
DHX9
USP9X
LEP
DRD3
MTNR1B
AANAT
KDM5A
FBXW7
NCOA6
SETX
SIAH2
PTGDS
FAS
PROKR2
SUV39H1
AHR
FBXL3
ELOVL3
CPT1A
MC3R
FBXL12
UBB
MYBBP1A
TNFRSF11A
ADCY1
SREBF1
RPS27A
SLC6A4
TP53
MED1
CCAR2
GHRHR
CST3
CAVIN3
GNA11
FBXW11
FBXL6
KDM2A
OPN3
KCNH7
ID3
ADRB1
NR1D1
MAGED1
PRKAA1
TARDBP
PROK1
PML
KLF10
GM129
FBXL8
ZFHX3
UBC
SIK1
CRH
PSPC1
FASPS1
GNAQ
NCOR1
EGR1
DRD4
MTOR
CHD9
KIAA0347
PPARA
ARNT
LGR4
NPS
ROCK2
OGT
USP46
UBE3A
OPN5
SFTPC
EP300
CREBBP
PPP1CA
EGR3
HCRTR1
CDK1
ADORA1
TBL1X
CDK4
HNF1B
SIX3
STAR
PRKAA2
GHRL
DDC
ID4
NGFR
ADORA2A
HDAC2
ATF2
OPN4
KCNMA1
OPRL1
TPH1
GSK3B
HEBP1
NFIL3
THRAP3
PROK2
DDB1
PDE6B
FASPS3
NAGLU
ARNT2
MEF2C
FBXL21P
CHRNB2
CHRONO
SPSB4
EZH2
SOX14
KCNA2
NPY2R
F7
