# Supplementary material for: FLOT1 and EEF1D: ac4C-related genes bridging Alzheimer’s disease and sleep deprivation
Source: Front Aging Neurosci. 2026 Jun 18;18:1825164. doi: 10.3389/fnagi.2026.1825164 (PMC13323225; doi:10.3389/fnagi.2026.1825164)
Supplement: SUPPLEMENTARY FIGURE 1 — Screen candidate key genes. (A) PPI network; (B) Cluster 1; (C) Cluster 2; (D) Cluster 3; (E,G) represent the error plots of Lasso cross-validation for AD and SD, respectively. A positive coefficient indicates that high expression of the gene increases the risk of the outcome, while a negative coefficient indicates that high expression of the gene reduces the risk of the outcome. Curves (in different colors): Changes in the regression coefficients of genes under different λ values; as λ increases, some curves gradually decrease to 0, indicating that the corresponding gene is eliminated by LASSO; (F,H) represent the gene coefficient plots of Lasso for AD and SD, respectively. Lines and labels in different colors: Each point represents a model corresponding to a λ value; colors and labels indicate the number of variables retained under that λ; (I) Venn diagram. [file Data_sheet_1.zip › Supplementary material/Supplementary Table 13.xlsx]

## Sheet: Sheet1
ID	Description	setSize	enrichmentScore	NES	pvalue	p.adjust	qvalue	rank	leading_edge	core_enrichment
KEGG_OLFACTORY_TRANSDUCTION	KEGG_OLFACTORY_TRANSDUCTION	381	-0.313521	-2.80118	1e-10	1.84e-08	1.32631578947368e-08	9653	tags=78%, list=60%, signal=32%	OR52K2/OR5AP2/OR3A1/OR6C74/OR10X1/OR51E2/OR4D5/PDE1C/GUCY2D/OR52W1/OR2S2/OR5B3/OR5AN1/OR5D16/OR2T29/OR13C4/OR4A47/OR2AK2/OR2T11/OR5P2/OR4F16/OR5M1/OR2J3/OR52I1/OR10A7/OR7A5/OR52L1/OR3A2/OR13C2/OR4D2/OR2T34/OR12D3/OR5M10/OR10G2/OR10K2/OR2M4/OR9G1/OR10S1/OR4B1/OR7A17/OR5AR1/OR1J1/OR5C1/OR5D14/OR2Y1/OR10H3/OR56A3/OR5L1/OR8D1/ADCY3/OR4M2/OR4N5/OR4M1/OR2V2/OR7A10/OR6N1/OR6M1/OR4N2/GNAL/OR11A1/OR51B4/O…
KEGG_LYSOSOME	KEGG_LYSOSOME	118	0.303586748771841	2.41408932090847	7.47134426450222e-07	6.87363672334205e-05	4.95468093330148e-05	3220	tags=37%, list=20%, signal=30%	CLTB/SMPD1/CTSH/LAPTM5/LGMN/CTSD/GLA/GUSB/CTSK/GALC/LAMP2/NEU1/DNASE2/GM2A/SORT1/CTSZ/CTSS/PLA2G15/LIPA/PSAP/HEXB/GNPTG/CLTA/TPP1/NAGLU/MANBA/CTSB/PPT1/CLN3/GNS/LAMP1/NPC2/CTSW/GLB1/NAGPA/GGA1/SCARB2/GNPTAB/MFSD8/GGA2/CTSC/GGA3/IGF2R/CD164
KEGG_PENTOSE_PHOSPHATE_PATHWAY	KEGG_PENTOSE_PHOSPHATE_PATHWAY	26	0.569714949758427	2.83517124833158	1.16325926218852e-06	7.13465680808957e-05	5.14283042230712e-05	1983	tags=54%, list=12%, signal=47%	GPI/PGLS/PGD/RBKS/G6PD/RPIA/DERA/PRPS1/TKT/PGM1/TALDO1/TKTL1/H6PD/PFKP
KEGG_NEUROACTIVE_LIGAND_RECEPTOR_INTERACTION	KEGG_NEUROACTIVE_LIGAND_RECEPTOR_INTERACTION	270	-0.243373	-2.05102	3.67336253574703e-06	0.000136424872389849	9.83382947432549e-05	8232	tags=66%, list=51%, signal=33%	CSH1/CCKAR/NPY5R/MAS1/GRIK3/GNRHR/CHRNA10/CHRM2/NTSR2/PTGFR/GABRA5/CHRNB4/SSTR1/UTS2R/PRLR/GHSR/HTR1B/TAAR1/OXTR/HCRTR1/GABRR1/PRSS2/TAAR9/GABRB1/CYSLTR2/AGTR1/PTH1R/GH2/NPFFR2/ADORA1/BDKRB2/LEPR/LHB/HTR7/GABBR1/GABRG2/P2RY2/APLNR/P2RX3/GRPR/P2RY6/AVPR1A/GABBR2/GRM5/CTSG/FPR2/HTR1F/P2RX2/BDKRB1/GPR83/NPY1R/TSHR/CCKBR/THRA/RXFP2/GABRQ/GRM3/GRIA2/ADRB1/DRD5/P2RY14/GHRHR/HTR2B/GRIN2B/S1PR2/DRD4/CHRN…
KEGG_SPLICEOSOME	KEGG_SPLICEOSOME	110	0.302430526785129	2.3759054345838	3.70719761928937e-06	0.000136424872389849	9.83382947432549e-05	3545	tags=46%, list=22%, signal=36%	LSM3/LSM5/PRPF8/SNRPC/SLU7/EFTUD2/PPIH/RBMX/MAGOH/SNRNP27/HNRNPM/PRPF31/SNRPB2/PHF5A/PCBP1/SNW1/CTNNBL1/SMNDC1/CWC15/WBP11/NCBP2/U2AF2/SNRPB/PRPF4/USP39/LSM7/RBM17/DHX38/CDC40/SNRPD3/PUF60/DDX23/PPIL1/TCERG1/SNRPG/EIF4A3/DDX5/SNRNP200/PRPF38B/PPIE/SNRPD2/CCDC12/RBM22/NCBP1/HSPA8/HSPA1B/DHX15/PLRG1/SNRNP40/SYF2/DHX16
KEGG_RIBOSOME	KEGG_RIBOSOME	87	0.312272973628664	2.3324344936867	2.1066491189761e-05	0.000590553655431433	0.000425685129201147	3231	tags=40%, list=20%, signal=32%	RPL23A/RPL12/RPL23/RPL7A/RPL22/RPSA/RPL36/RPS4X/RPS20/RPL21/RPS6/RSL24D1/FAU/RPL13A/RPL35A/RPL31/RPL36AL/RPL10A/UBA52/RPL26/RPLP0/RPL28/RPS9/RPL32/RPL24/RPL39/RPL11/RPL9/RPL6/RPS27A/RPL19/RPL27A/RPS19/RPS10/RPLP2
KEGG_HUNTINGTONS_DISEASE	KEGG_HUNTINGTONS_DISEASE	158	0.251978847227645	2.1673511971075	2.24667151522828e-05	0.000590553655431433	0.000425685129201147	3741	tags=39%, list=23%, signal=30%	COX6A1/CLTB/NDUFA9/COX8A/SOD2/COX5A/UQCRQ/NDUFB9/COX6C/NDUFC1/POLR2C/NDUFS5/NDUFAB1/VDAC1/CREB3/NDUFA1/CYC1/COX7A2/IFT57/NDUFA4/NDUFB2/NDUFV2/DCTN2/NDUFA3/GPX1/TFAM/NDUFB8/CLTA/DLG4/SOD1/COX4I1/TBPL1/POLR2I/DCTN1/UQCRFS1/DNAL4/COX7C/NDUFV3/POLR2J2/POLR2J3/GNAQ/SP1/CASP9/PLCB2/CREB3L2/TP53/HDAC2/NDUFV1/CASP3/ITPR1/HDAC1/NDUFS4/POLR2G/EP300/VDAC3/POLR2F/CREB1/CREBBP/POLR2H/NDUFB5/POLR2A/TAF4
KEGG_PARKINSONS_DISEASE	KEGG_PARKINSONS_DISEASE	97	0.28190177867701	2.15586766063066	5.97179945709389e-05	0.00137351387513159	0.00099006148893925	1921	tags=29%, list=12%, signal=26%	SNCA/COX6A1/NDUFA9/COX8A/COX5A/UQCRQ/NDUFB9/COX6C/NDUFC1/NDUFS5/NDUFAB1/VDAC1/UBE2J1/NDUFA1/UBA1/CYC1/COX7A2/NDUFA4/NDUFB2/NDUFV2/NDUFA3/NDUFB8/UBE2G2/COX4I1/UQCRFS1/COX7C/NDUFV3/LRRK2
KEGG_LEISHMANIA_INFECTION	KEGG_LEISHMANIA_INFECTION	68	0.32276322114539	2.25074257233925	0.000108103598929861	0.00221011802256605	0.00159310566844006	4135	tags=51%, list=26%, signal=38%	MAPK3/CYBA/IRAK1/IL1B/PTGS2/MARCKSL1/NFKBIA/FCGR2A/IFNGR2/JUN/HLA-DRA/ITGB2/ITGAM/FCGR3B/ELK1/FOS/JAK1/MYD88/HLA-DMB/JAK2/MAP3K7/IRAK4/HLA-DPA1/IFNGR1/MAPK1/ITGA4/TNF/HLA-DQA1/PTPN6/TRAF6/HLA-DMA/MAPK13/IL12A/IFNG/CR1
KEGG_HEDGEHOG_SIGNALING_PATHWAY	KEGG_HEDGEHOG_SIGNALING_PATHWAY	56	-0.374032	-2.1782	0.000143950381066086	0.00262338675637347	0.0018909996069969	7122	tags=70%, list=44%, signal=39%	WNT2B/WNT4/WNT6/DHH/LRP2/WNT5B/SHH/SUFU/WNT9A/PTCH2/RAB23/WNT8B/PRKACA/CSNK1G3/CSNK1A1L/WNT7B/PRKACG/WNT10A/WNT1/GLI3/CSNK1A1/HHIP/SMO/IHH/BMP4/BMP7/GLI1/WNT11/GLI2/WNT2/BMP8A/WNT3A/CSNK1D/BTRC/WNT16/WNT5A/WNT3/STK36/BMP2
KEGG_B_CELL_RECEPTOR_SIGNALING_PATHWAY	KEGG_B_CELL_RECEPTOR_SIGNALING_PATHWAY	74	0.304492588879381	2.19131769670878	0.000179717683123473	0.00262338675637347	0.0018909996069969	3832	tags=49%, list=24%, signal=37%	MAPK3/GRB2/NFKBIA/IFITM1/MALT1/JUN/PPP3R1/INPP5D/MAP2K2/CHUK/PIK3AP1/PIK3R1/LYN/CD79A/NFKBIE/SYK/RAF1/MAP2K1/FOS/VAV1/KRAS/CARD11/RAC2/SOS2/LILRB3/DAPP1/CD19/PIK3R2/RASGRP3/MAPK1/VAV3/PTPN6/CD81/IKBKG/PLCG2/IKBKB
KEGG_ALZHEIMERS_DISEASE	KEGG_ALZHEIMERS_DISEASE	142	0.244587377831756	2.05219345647072	0.000186424847450091	0.00262338675637347	0.0018909996069969	2201	tags=27%, list=14%, signal=24%	SNCA/COX6A1/MAPK3/NDUFA9/COX8A/HSD17B10/GAPDH/IL1B/COX5A/UQCRQ/NDUFB9/COX6C/PSENEN/NDUFC1/NDUFS5/NDUFAB1/CAPN1/ERN1/NDUFA1/CYC1/COX7A2/CDK5/NDUFA4/NDUFB2/NDUFV2/NDUFA3/NDUFB8/PPP3R1/COX4I1/CAPN2/UQCRFS1/FADD/COX7C/CALM2/NDUFV3/GNAQ/NCSTN/CASP9/PLCB2
KEGG_T_CELL_RECEPTOR_SIGNALING_PATHWAY	KEGG_T_CELL_RECEPTOR_SIGNALING_PATHWAY	106	0.268106397599319	2.09945821373037	0.000204540305136757	0.00262338675637347	0.0018909996069969	3845	tags=44%, list=24%, signal=34%	MAPK3/GRB2/CD4/NFKBIA/CDK4/CDC42/RHOA/MALT1/JUN/PPP3R1/MAP3K8/MAP2K2/MAP3K14/CHUK/LCK/CBL/PIK3R1/NFKBIE/RAF1/CD3G/MAP2K1/FOS/VAV1/KRAS/FYN/GRAP2/CARD11/PAK2/NCK1/LAT/CTLA4/SOS2/PLCG1/CD8A/CD3D/MAP3K7/PIK3R2/LCP2/MAPK1/TNF/VAV3/PTPN6/CD247/IKBKG/MAPK13/IKBKB/ZAP70
KEGG_PATHOGENIC_ESCHERICHIA_COLI_INFECTION	KEGG_PATHOGENIC_ESCHERICHIA_COLI_INFECTION	53	0.349673231142869	2.2935929123543	0.000206326212888157	0.00262338675637347	0.0018909996069969	2516	tags=38%, list=16%, signal=32%	TUBA1B/TUBA1C/CDC42/RHOA/TUBA4A/PRKCA/TUBB6/CD14/YWHAZ/TUBA3D/CTTN/HCLS1/WAS/NCL/TUBB2A/TUBB1/FYN/EZR/NCK1/CTNNB1
KEGG_NATURAL_KILLER_CELL_MEDIATED_CYTOTOXICITY	KEGG_NATURAL_KILLER_CELL_MEDIATED_CYTOTOXICITY	131	0.238062877970577	1.95935640647065	0.000213863050791316	0.00262338675637347	0.0018909996069969	3845	tags=41%, list=24%, signal=32%	MAPK3/IFNAR2/GRB2/HLA-G/PTK2B/IFNGR2/PRKCA/TYROBP/PPP3R1/ITGB2/TNFRSF10B/MAP2K2/ICAM1/LCK/HCST/FCGR3B/HLA-B/PIK3R1/FCER1G/SYK/IFNAR1/KIR3DL2/RAF1/MAP2K1/HLA-E/VAV1/KRAS/FYN/KIR2DL3/KIR2DL4/RAC2/LAT/NCR3/SOS2/MICB/PLCG1/KIR2DL1/CASP3/KLRD1/ICAM2/PIK3R2/LCP2/IFNGR1/MAPK1/TNF/VAV3/PRF1/PTPN6/KIR3DL1/TNFSF10/CD247/PLCG2/CD244/ZAP70
KEGG_NOD_LIKE_RECEPTOR_SIGNALING_PATHWAY	KEGG_NOD_LIKE_RECEPTOR_SIGNALING_PATHWAY	57	0.339196919745498	2.27276323238717	0.000327401156175988	0.00376511329602387	0.00271398326830096	3832	tags=51%, list=24%, signal=39%	MAPK3/NLRP3/IL1B/RIPK2/NFKBIA/HSP90B1/TNFAIP3/CHUK/CXCL2/CXCL1/PYCARD/HSP90AA1/CASP1/NLRP1/NAIP/CCL5/MAP3K7/IL18/MAPK1/TNF/CARD9/SUGT1/XIAP/NOD1/TRAF6/NOD2/IKBKG/MAPK13/IKBKB
KEGG_OXIDATIVE_PHOSPHORYLATION	KEGG_OXIDATIVE_PHOSPHORYLATION	99	0.250265902012636	1.93010039662509	0.000560506646232909	0.00606666017099148	0.00437299302943322	1832	tags=25%, list=11%, signal=23%	COX6A1/NDUFA9/COX8A/COX5A/UQCRQ/NDUFB9/COX6C/NDUFC1/NDUFS5/PPA1/NDUFAB1/NDUFA1/CYC1/COX7A2/NDUFA4/NDUFB2/NDUFV2/NDUFA3/NDUFB8/COX15/NDUFA11/COX4I1/UQCRFS1/COX7C/NDUFV3
KEGG_NOTCH_SIGNALING_PATHWAY	KEGG_NOTCH_SIGNALING_PATHWAY	47	0.339130269567769	2.13154097292309	0.000812754144007919	0.00830815347208095	0.00598871474532151	4189	tags=51%, list=26%, signal=38%	PSENEN/NOTCH2/NCOR2/SNW1/CTBP2/MFNG/DTX3L/DTX3/NUMB/NCSTN/HDAC2/CTBP1/HDAC1/KAT2B/DVL2/EP300/LFNG/KAT2A/CREBBP/RBPJ/NOTCH1/DTX2/RFNG/MAML2
KEGG_RNA_DEGRADATION	KEGG_RNA_DEGRADATION	51	0.318805606806898	2.0477717568958	0.000947089726274804	0.009171816296556	0.00661126346319254	3441	tags=45%, list=21%, signal=36%	LSM3/ENO1/LSM5/LSM1/PAPOLA/DCPS/EXOSC9/EXOSC7/HSPD1/PATL1/LSM7/ZCCHC7/CNOT7/HSPA9/XRN2/EXOSC8/CNOT2/EXOSC6/EXOSC1/CNOT1/ENO3/EXOSC10/EDC4
KEGG_NON_SMALL_CELL_LUNG_CANCER	KEGG_NON_SMALL_CELL_LUNG_CANCER	54	0.313219	2.0540919977947	0.00113704635142107	0.0104608264330738	0.00754041264626604	4026	tags=52%, list=25%, signal=39%	MAPK3/GRB2/CDK4/RASSF5/PRKCA/FOXO3/MAP2K2/CDK6/PIK3R1/E2F3/RAF1/FHIT/MAP2K1/RXRA/KRAS/STK4/CASP9/TP53/SOS2/E2F2/PLCG1/PIK3R2/MAPK1/ERBB2/TGFA/PLCG2/RXRB/RASSF1
KEGG_PROTEASOME	KEGG_PROTEASOME	43	0.34326953790471	2.09068931251424	0.00123435593874573	0.0105799972408978	0.00762631380064713	3519	tags=49%, list=22%, signal=38%	PSMD8/POMP/PSMC5/PSMF1/PSMB6/PSMB3/PSMA1/PSMD6/PSMA6/PSMC1/PSMD2/PSMC3/PSMD4/PSMB7/PSME2/PSMB4/PSMD12/PSMA7/PSMB10/PSMD7/PSME4
KEGG_GLUTATHIONE_METABOLISM	KEGG_GLUTATHIONE_METABOLISM	49	0.324249205997634	2.06553557841293	0.00126499967010734	0.0105799972408978	0.00762631380064713	3493	tags=45%, list=22%, signal=35%	SRM/PGD/GPX4/G6PD/GSTP1/MGST3/SMS/GSR/GPX1/LAP3/TXNDC12/GSS/ODC1/OPLAH/GSTM2/RRM1/GGCT/GSTK1/GSTM3/GSTZ1/GCLM/GSTA4
KEGG_HEMATOPOIETIC_CELL_LINEAGE	KEGG_HEMATOPOIETIC_CELL_LINEAGE	84	0.251100090889396	1.85218763579522	0.0014156633071392	0.0113253064571136	0.00816355042103154	3262	tags=36%, list=20%, signal=29%	CD55/IL1B/CD4/CD36/CD7/GP1BA/CSF3R/CD44/CD14/HLA-DRA/EPOR/TFRC/ITGAM/IL1R2/IL5RA/IL2RA/CD3G/ITGA2B/IL4R/GP9/CD1C/ITGA5/IL3RA/CD8A/CD3D/CD19/CD2/IL7R/ITGA4/TNF
KEGG_PYRIMIDINE_METABOLISM	KEGG_PYRIMIDINE_METABOLISM	94	0.248402290239256	1.89914095332904	0.0015555461740134	0.0119258540007694	0.00859643938270563	3760	tags=43%, list=23%, signal=33%	NME1/POLR2C/POLR1D/POLE4/CMPK1/UPP1/TYMS/NME4/TYMP/ITPA/DUT/ENTPD1/NT5C2/DPYD/POLR2I/NME1-NME2/TXNRD1/UPRT/POLR3GL/POLR2J2/POLR2J3/POLR3C/CAD/POLE3/PRIM1/UCKL1/DCK/RRM1/NT5M/NME3/POLR2G/TXNRD2/POLR2F/CTPS2/POLA2/POLR2H/NT5C/POLR2A/POLR3B/POLD1
KEGG_BLADDER_CANCER	KEGG_BLADDER_CANCER	40	0.334913482254073	1.98753121825937	0.00198261776156365	0.0145920667251085	0.0105183089666114	3450	tags=45%, list=22%, signal=35%	MAPK3/CDKN1A/CDK4/TYMP/MAP2K2/E2F3/RAF1/MAP2K1/KRAS/DAPK1/THBS1/TP53/RPS6KA5/E2F2/VEGFB/MAPK1/ERBB2/DAPK3
KEGG_ENDOMETRIAL_CANCER	KEGG_ENDOMETRIAL_CANCER	52	0.296631937410253	1.91693772901568	0.00360746849976116	0.0247000420630626	0.0178043781461435	3375	tags=42%, list=21%, signal=34%	MAPK3/GRB2/PTEN/ILK/FOXO3/MAP2K2/PIK3R1/ELK1/RAF1/CTNNA1/LEF1/MAP2K1/KRAS/TCF7/CASP9/TP53/MLH1/CTNNB1/SOS2/PIK3R2/MAPK1/ERBB2
KEGG_NEUROTROPHIN_SIGNALING_PATHWAY	KEGG_NEUROTROPHIN_SIGNALING_PATHWAY	125	0.210940139666971	1.71803258994997	0.00362446269403636	0.0247000420630626	0.0178043781461435	3237	tags=34%, list=20%, signal=28%	MAPK3/IRAK1/GRB2/RIPK2/MAPK7/NFKBIA/CDC42/IRS2/RHOA/SORT1/RPS6KA4/IRAK3/JUN/FOXO3/MAGED1/YWHAZ/MAP2K2/CSK/PIK3R1/NFKBIE/RAF1/CALM2/MAP3K5/MAP2K1/KRAS/MAP3K1/KIDINS220/TP53/RPS6KA5/YWHAB/PRDM4/SOS2/PLCG1/CRK/ZNF274/CRKL/CALM3/IRAK4/RPS6KA1/PRKCD/PIK3R2/MAPK1/CAMK2G
KEGG_CHEMOKINE_SIGNALING_PATHWAY	KEGG_CHEMOKINE_SIGNALING_PATHWAY	183	0.182924743136927	1.63024474569454	0.00438867290811907	0.0288398505390682	0.0207884506174061	3958	tags=37%, list=25%, signal=28%	MAPK3/GRK6/GNG5/GRB2/GNB2/CXCL16/NFKBIA/CDC42/PXN/RHOA/GNAI2/PTK2B/GNG10/FOXO3/CSK/CHUK/GRK5/CCR1/GNG7/PIK3R1/LYN/CXCR4/CXCL2/GNB1/WAS/GNAI3/ELMO1/RAF1/CXCL1/MAP2K1/VAV1/CCR7/CXCR5/KRAS/PREX1/CCR6/FGR/PRKCZ/PLCB2/GNG2/RAC2/CCL4L2/CXCR3/HCK/GNG11/JAK2/SOS2/PPBP/CRK/CCL5/CRKL/CCL3L3/PRKCD/TIAM1/PIK3R2/MAPK1/VAV3/CXCL10/ROCK2/DOCK2/STAT2/IKBKG/IKBKB/CXCL5/CCR2/CX3CR1/RASGRP2/PRKX
KEGG_CHRONIC_MYELOID_LEUKEMIA	KEGG_CHRONIC_MYELOID_LEUKEMIA	72	0.262554219735628	1.86329656340815	0.00489786661275217	0.0310761191981517	0.0224004062869972	3232	tags=40%, list=20%, signal=32%	MAPK3/CDKN1A/GRB2/NFKBIA/CDK4/CDKN1B/GAB2/MAP2K2/CTBP2/CDK6/CHUK/CBL/PIK3R1/E2F3/RAF1/MAP2K1/KRAS/TP53/RUNX1/HDAC2/CTBP1/SOS2/E2F2/CRK/STAT5A/HDAC1/CRKL/PIK3R2/MAPK1
KEGG_ABC_TRANSPORTERS	KEGG_ABC_TRANSPORTERS	44	-0.329266	-1.76596	0.00511939195627232	0.0313989373318036	0.0226331012803619	9846	tags=84%, list=61%, signal=33%	ABCC1/ABCC4/ABCD3/ABCG4/ABCC9/ABCB8/ABCG5/ABCA8/ABCG1/ABCB7/ABCA3/ABCD1/ABCA4/ABCC5/ABCB4/ABCA2/ABCC11/ABCA6/ABCB5/ABCG8/ABCA10/ABCC2/ABCA7/ABCB10/ABCD4/ABCD2/ABCC6/ABCA13/ABCB6/ABCG2/ABCC10/ABCA5/TAP2/ABCC12/ABCA9/ABCC8/ABCA12
KEGG_BASAL_CELL_CARCINOMA	KEGG_BASAL_CELL_CARCINOMA	55	-0.304595	-1.76087	0.00571739950896729	0.0339355325693543	0.0244615394950723	6003	tags=56%, list=37%, signal=35%	WNT5B/SHH/SUFU/WNT9A/PTCH2/TCF7L2/WNT8B/APC2/WNT7B/WNT10A/WNT1/GLI3/FZD1/FZD4/HHIP/SMO/BMP4/DVL3/GLI1/WNT11/FZD9/GLI2/WNT2/WNT3A/WNT16/WNT5A/WNT3/FZD6/STK36/TCF7L1/BMP2
KEGG_HYPERTROPHIC_CARDIOMYOPATHY_HCM	KEGG_HYPERTROPHIC_CARDIOMYOPATHY_HCM	83	-0.260201	-1.6778	0.00619358774883637	0.0356131295558091	0.0256707913274139	2595	tags=30%, list=16%, signal=25%	ITGB6/ITGB1/TNNI3/TGFB3/ITGB4/CACNG3/ITGA8/TNNT2/TTN/IGF1/CACNA2D1/PRKAA2/CACNG7/ITGA1/SLC8A1/TNNC1/LAMA2/CACNG2/SGCG/PRKAG3/TPM2/TGFB1/CACNA1F/CACNB4/ITGB8
KEGG_ANTIGEN_PROCESSING_AND_PRESENTATION	KEGG_ANTIGEN_PROCESSING_AND_PRESENTATION	80	0.245679517275092	1.79043122838975	0.00673851906028764	0.0375723486997857	0.0270830431131178	3463	tags=40%, list=22%, signal=32%	CANX/LGMN/HLA-G/CD4/CALR/CTSS/RFXANK/HLA-DRA/TAPBP/CTSB/HLA-B/KIR3DL2/IFI30/HLA-E/HSP90AA1/CD74/KIR2DL3/KIR2DL4/PSME2/RFX5/KIR3DL3/HLA-DMB/KIR2DL1/CD8A/CIITA/KLRD1/HLA-DPA1/HSPA8/HSPA1B/HLA-DQA1/KIR3DL1/CREB1
KEGG_TASTE_TRANSDUCTION	KEGG_TASTE_TRANSDUCTION	49	-0.308859	-1.71416	0.00708083057944527	0.0383197890181744	0.0276218158826658	6671	tags=57%, list=42%, signal=33%	TAS1R3/ADCY6/SCNN1B/TAS2R39/TAS2R42/CACNA1A/TAS2R8/GNG3/TAS2R5/GNAT3/CACNA1B/PRKACA/GNB3/PRKACG/TAS2R10/SCNN1G/PDE1A/TAS1R1/TAS2R13/TRPM5/TAS2R31/TAS2R19/TAS2R50/TAS2R7/TAS2R38/TAS2R40/ADCY4/SCNN1A
KEGG_GLYCOLYSIS_GLUCONEOGENESIS	KEGG_GLYCOLYSIS_GLUCONEOGENESIS	60	0.25495317402349	1.7192127087386	0.00790696407232105	0.0415680396944878	0.0299632322740587	980	tags=20%, list=6%, signal=19%	GPI/ENO1/GAPDH/LDHA/PGAM4/PGK1/TPI1/HK3/DLD/LDHB/DLAT/PGM1
KEGG_FC_EPSILON_RI_SIGNALING_PATHWAY	KEGG_FC_EPSILON_RI_SIGNALING_PATHWAY	78	0.239344925154367	1.74669929076852	0.00820065130929298	0.0419144400252752	0.0302129258763426	4038	tags=45%, list=25%, signal=34%	MAPK3/GRB2/GAB2/PRKCA/INPP5D/MAP2K2/PIK3R1/LYN/FCER1G/SYK/RAF1/MAP2K1/VAV1/KRAS/FYN/FCER1A/RAC2/LAT/PLA2G2C/SOS2/PLCG1/PRKCD/PIK3R2/LCP2/MAPK1/TNF/VAV3/MAPK13/PLCG2/PLA2G6/MAP2K3/PLA2G4B/PRKCE/MAPK9/MAP2K4
KEGG_RETINOL_METABOLISM	KEGG_RETINOL_METABOLISM	63	-0.279534	-1.66368	0.00855786690331431	0.0425580408164819	0.0306768486434595	7669	tags=65%, list=48%, signal=34%	UGT1A5/CYP2C18/CYP2C9/UGT2B7/ALDH1A1/CYP3A4/UGT1A8/ADH6/CYP3A5/DHRS4/UGT1A10/CYP4A11/CYP2A6/CYP2A7/CYP2B6/UGT1A6/LRAT/PNPLA4/CYP2C8/CYP3A43/CYP1A1/ADH5/CYP26B1/UGT2B4/CYP26C1/AWAT2/CYP4A22/UGT1A1/RDH12/DHRS9/CYP2C19/RDH10/CYP1A2/UGT2B28/RPE65/UGT2B10/CYP26A1/RETSAT/UGT2B15/ADH4/RDH16
KEGG_MATURITY_ONSET_DIABETES_OF_THE_YOUNG	KEGG_MATURITY_ONSET_DIABETES_OF_THE_YOUNG	25	-0.407777	-1.83689	0.00978203631989427	0.0473656495489617	0.034142287432318	6621	tags=72%, list=41%, signal=42%	PKLR/PDX1/HNF1B/PAX4/BHLHA15/MNX1/HNF1A/NEUROG3/MAFA/HNF4A/NKX6-1/PAX6/HNF4G/ONECUT1/GCK/FOXA3/SLC2A2/NR5A2
KEGG_NUCLEOTIDE_EXCISION_REPAIR	KEGG_NUCLEOTIDE_EXCISION_REPAIR	44	0.275262878560929	1.69124113079077	0.0115991977366399	0.0547244200908139	0.0394466643675203	3909	tags=45%, list=24%, signal=34%	ERCC1/POLE4/RBX1/CETN2/RAD23B/GTF2H4/RPA3/CCNH/RFC1/POLE3/GTF2H5/CUL4A/RFC5/DDB1/RFC4/RPA2/ERCC3/POLD1/DDB2/ERCC5
KEGG_TRYPTOPHAN_METABOLISM	KEGG_TRYPTOPHAN_METABOLISM	38	-0.335963	-1.71816	0.0128001036977005	0.0588804770094222	0.0424424491029016	6113	tags=63%, list=38%, signal=39%	ACAT1/ALDH3A2/TDO2/HADHA/IDO2/MAOB/CYP1A1/OGDHL/IL4I1/WARS2/ALDH9A1/EHHADH/MAOA/TPH1/AANAT/IDO1/ACMSD/CYP1A2/AOX1/INMT/ASMT/KMO/TPH2/DDC
KEGG_DORSO_VENTRAL_AXIS_FORMATION	KEGG_DORSO_VENTRAL_AXIS_FORMATION	24	0.360322789170073	1.72306513376894	0.0135625640689349	0.0608661411874153	0.0438737630984801	2646	tags=42%, list=17%, signal=35%	MAPK3/ETS2/GRB2/NOTCH2/ETS1/ETV6/MAP2K1/KRAS/SPIRE1/SOS2
KEGG_AMINO_SUGAR_AND_NUCLEOTIDE_SUGAR_METABOLISM	KEGG_AMINO_SUGAR_AND_NUCLEOTIDE_SUGAR_METABOLISM	42	0.274362588503822	1.65796592118436	0.0165527860958357	0.0725169676579468	0.0522719560921127	3693	tags=43%, list=23%, signal=33%	GPI/NPL/NANS/RENBP/GNPDA1/HK3/HEXB/PGM1/GALK1/GFPT1/PMM2/UGP2/HK2/PGM3/PGM2/NAGK/PMM1/GALT
KEGG_FC_GAMMA_R_MEDIATED_PHAGOCYTOSIS	KEGG_FC_GAMMA_R_MEDIATED_PHAGOCYTOSIS	93	0.207379672763456	1.57911206355796	0.0176532877428469	0.075539649876368	0.0544507773708374	3975	tags=38%, list=25%, signal=28%	MAPK3/MARCKSL1/CDC42/GAB2/FCGR2A/CFL1/PRKCA/WASF2/INPP5D/MARCKS/RPS6KB2/PIK3R1/LYN/SYK/WAS/RAF1/MAP2K1/VAV1/RAC2/LAT/SPHK2/HCK/PLCG1/CRK/CRKL/PRKCD/PIK3R2/MAPK1/VAV3/DOCK2/DNM3/PLCG2/PLA2G6/PLA2G4B/PRKCE
KEGG_GRAFT_VERSUS_HOST_DISEASE	KEGG_GRAFT_VERSUS_HOST_DISEASE	37	0.287192411678814	1.65238558299439	0.0184056307006551	0.0769690011118306	0.0554810877579557	3720	tags=46%, list=23%, signal=35%	IL1B/HLA-G/CD86/HLA-DRA/HLA-B/KIR3DL2/HLA-E/KIR2DL3/HLA-DMB/KIR2DL1/KLRD1/HLA-DPA1/TNF/PRF1/HLA-DQA1/KIR3DL1/HLA-DMA
KEGG_DILATED_CARDIOMYOPATHY	KEGG_DILATED_CARDIOMYOPATHY	90	-0.237959	-1.5835	0.0193935346206861	0.0792980082268052	0.057159891513601	7489	tags=59%, list=47%, signal=32%	CACNG1/SGCA/CACNG4/DES/ITGA11/TPM4/ADCY9/ITGA3/ADCY5/DMD/CACNB1/PLN/DAG1/SGCD/ADCY6/ITGA9/ITGA7/MYL3/ATP2A2/ADCY1/ADRB1/CACNG8/PRKACA/TGFB2/PRKACG/CACNG5/TPM1/CACNA2D2/ADCY7/ITGB6/ITGB1/TNNI3/TGFB3/ITGB4/CACNG3/ITGA8/TNNT2/TTN/IGF1/CACNA2D1/CACNG7/ITGA1/SLC8A1/TNNC1/LAMA2/CACNG2/SGCG/ADCY4/TPM2/TGFB1/CACNA1F/CACNB4/ITGB8
KEGG_BUTANOATE_METABOLISM	KEGG_BUTANOATE_METABOLISM	34	-0.321049	-1.58246	0.0199397776646067	0.0797591106584267	0.0574922651199186	6955	tags=65%, list=43%, signal=37%	PDHA2/ACSM2A/ACSM3/ACAT1/ALDH3A2/PDHA1/ACSM5/HADHA/GAD1/ALDH9A1/ACADS/AKR1B10/ABAT/EHHADH/BDH1/HMGCL/GAD2/ACSM1/HMGCS2/BDH2/ACSM4/HMGCS1
KEGG_PRIMARY_IMMUNODEFICIENCY	KEGG_PRIMARY_IMMUNODEFICIENCY	35	0.291333764649974	1.63476198210632	0.0220966559767892	0.0865060574410469	0.0623556249289011	3899	tags=46%, list=24%, signal=35%	CD4/RFXANK/IGLL1/LCK/CD79A/RFX5/UNG/CD8A/CD3D/CD19/IL7R/CIITA/DCLRE1C/IKBKG/ZAP70/TAP1
KEGG_TOLL_LIKE_RECEPTOR_SIGNALING_PATHWAY	KEGG_TOLL_LIKE_RECEPTOR_SIGNALING_PATHWAY	99	0.195553597965996	1.50814822938434	0.0226691331918061	0.0868983439019233	0.06263839434578	4043	tags=39%, list=25%, signal=30%	MAPK3/IFNAR2/IRAK1/IL1B/CTSK/NFKBIA/IKBKE/JUN/CD14/CD86/MAP3K8/MAP2K2/CHUK/PIK3R1/FADD/IFNAR1/IRF7/MAP2K1/FOS/MYD88/TBK1/CCL5/MAP3K7/IRAK4/PIK3R2/MAPK1/TNF/TLR8/TICAM2/CXCL10/LY96/TRAF6/IKBKG/MAPK13/IKBKB/MAP2K3/MAPK9/MAP2K4/IL12A
KEGG_CALCIUM_SIGNALING_PATHWAY	KEGG_CALCIUM_SIGNALING_PATHWAY	176	-0.192822	-1.50314	0.0231803657907048	0.0870446388875445	0.0627438472530355	6867	tags=52%, list=43%, signal=30%	EGFR/BDKRB2/SPHK1/PLN/PLCB4/CD38/HTR7/NOS1/P2RX3/GRPR/AVPR1A/GRM5/PPP3CA/CACNA1A/CALML5/SLC8A3/P2RX2/PRKCB/BDKRB1/ATP2A2/CCKBR/CAMK2B/ADCY1/ITPR2/ADRB1/DRD5/CACNA1G/PHKG1/PHKA1/HTR2B/PLCB3/CACNA1B/PTGER3/PRKACA/MYLK2/HRH2/NTSR1/HTR4/ITPKA/CALM1/ADRA1A/DRD1/PHKB/PRKACG/TBXA2R/GRIN1/SLC8A2/PDGFRA/PLCE1/AVPR1B/HTR2C/PDE1A/HTR6/ATP2A1/CHRM3/VDAC2/ADCY7/RYR3/ADRA1B/TACR1/TRPC1/P2RX6/CAMK2D/ERBB4/CACNA…
KEGG_RENAL_CELL_CARCINOMA	KEGG_RENAL_CELL_CARCINOMA	66	0.213738657857451	1.48393650685519	0.0270300079938878	0.0982112350879016	0.0707929955439108	3232	tags=35%, list=20%, signal=28%	MAPK3/GRB2/CDC42/RBX1/HIF1A/JUN/MAP2K2/ETS1/PIK3R1/RAF1/VHL/MAP2K1/KRAS/PAK2/CUL2/SOS2/CRK/VEGFB/CRKL/FH/EP300/PIK3R2/MAPK1
KEGG_APOPTOSIS	KEGG_APOPTOSIS	86	0.203862809720539	1.51050174996179	0.0272215923341466	0.0982112350879016	0.0707929955439108	3544	tags=36%, list=22%, signal=28%	IRAK1/IL1B/CAPN1/NFKBIA/IRAK3/PPP3R1/TNFRSF10B/MAP3K14/TRADD/CHUK/CAPN2/PIK3R1/ENDOD1/FADD/PRKAR2A/PRKAR1A/CASP9/MYD88/TP53/CFLAR/DFFA/DFFB/IL3RA/CASP7/CASP3/IRAK4/PIK3R2/TNF/ENDOG/TNFSF10/XIAP
KEGG_PROSTATE_CANCER	KEGG_PROSTATE_CANCER	88	0.213469947727862	1.58509549320891	0.0343324308705122	0.121483986157197	0.0875685483741811	3832	tags=40%, list=24%, signal=30%	MAPK3/CDKN1A/GRB2/PTEN/GSTP1/CREB3/PDGFC/NFKBIA/CDKN1B/HSP90B1/MAP2K2/CHUK/PIK3R1/E2F3/RAF1/LEF1/MAP2K1/HSP90AA1/KRAS/TCF7/CASP9/CREB3L2/TP53/CTNNB1/SOS2/E2F2/EP300/PIK3R2/MAPK1/ERBB2/CREB1/CREBBP/IKBKG/TGFA/IKBKB
KEGG_THYROID_CANCER	KEGG_THYROID_CANCER	29	0.307485093850408	1.60087790350396	0.035213408289712	0.12225	0.088120942294016	2516	tags=38%, list=16%, signal=32%	MAPK3/CCDC6/MAP2K2/LEF1/MAP2K1/RXRA/KRAS/TCF7/NCOA4/TP53/CTNNB1
KEGG_STEROID_HORMONE_BIOSYNTHESIS	KEGG_STEROID_HORMONE_BIOSYNTHESIS	55	-0.259427	-1.49976	0.0414746543778802	0.141321044546851	0.101867572156197	7669	tags=62%, list=48%, signal=32%	UGT1A5/CYP11B1/UGT2B7/CYP19A1/HSD3B1/SULT1E1/CYP3A4/UGT1A8/CYP3A5/CYP7B1/HSD17B3/COMT/SULT2B1/SRD5A3/UGT1A10/AKR1C2/AKR1C1/UGT1A6/CYP3A43/CYP1A1/UGT2B4/HSD17B1/UGT1A1/HSD11B1/HSD11B2/UGT2B28/UGT2B10/HSD3B2/UGT2B15/STS/CYP7A1/CYP11B2/CYP21A2/HSD17B2
KEGG_GAP_JUNCTION	KEGG_GAP_JUNCTION	84	0.191447965977291	1.41217613353025	0.0429020385047913	0.14352681972512	0.103457547399114	1951	tags=24%, list=12%, signal=21%	MAPK3/GRB2/PDGFC/MAPK7/TUBA1B/TUBA1C/GNAI2/TUBA4A/PRKCA/TUBB6/MAP2K2/TUBA3D/GNAS/GNAI3/RAF1/MAP2K1/TUBB2A/TUBB1/KRAS/GNAQ
KEGG_DRUG_METABOLISM_OTHER_ENZYMES	KEGG_DRUG_METABOLISM_OTHER_ENZYMES	50	0.242583976567066	1.54931043019389	0.0439735037804002	0.144484369564172	0.104147772111474	1525	tags=24%, list=10%, signal=22%	GMPS/IMPDH1/GUSB/UPP1/TYMP/ITPA/CES2/IMPDH2/TPMT/CES1/DPYD/HPRT1
KEGG_LEUKOCYTE_TRANSENDOTHELIAL_MIGRATION	KEGG_LEUKOCYTE_TRANSENDOTHELIAL_MIGRATION	111	0.179742516927936	1.42079208783334	0.0492127928647874	0.156315634706752	0.112676029594112	2326	tags=25%, list=15%, signal=22%	CYBA/CLDN14/F11R/CDC42/PXN/RHOA/GNAI2/RASSF5/PTK2B/PECAM1/PRKCA/ITGB2/MYL12A/ICAM1/ITGAM/CYBB/RHOH/PIK3R1/CXCR4/GNAI3/MSN/CTNNA1/VAV1/CLDN5/EZR/CD99/VCL/RAC2
KEGG_GLYCEROPHOSPHOLIPID_METABOLISM	KEGG_GLYCEROPHOSPHOLIPID_METABOLISM	69	0.212633566065494	1.48880266239945	0.0492734065923458	0.156315634706752	0.112676029594112	3937	tags=38%, list=25%, signal=29%	CHPT1/PLA2G15/LPCAT1/LPCAT3/LPGAT1/PCYT2/CDS2/LYPLA2/PGS1/CDIPT/DGKQ/CRLS1/PISD/PTDSS1/DGKA/PLA2G2C/LCLAT1/CHKB/GNPAT/MBOAT1/DGKD/GPD1L/DGKE/PLA2G6/PLA2G4B/CHKA
KEGG_INSULIN_SIGNALING_PATHWAY	KEGG_INSULIN_SIGNALING_PATHWAY	135	0.169639530201904	1.40227408860208	0.0550634376309767	0.167651848183553	0.120847442054506	3232	tags=29%, list=20%, signal=23%	FLOT1/MAPK3/GRB2/PYGL/FLOT2/IRS2/FASN/HK3/EXOC7/RPS6/INPP5D/MAP2K2/PRKAG2/RPS6KB2/RHEB/CBL/PIK3R1/ELK1/PRKAR2A/RAF1/CALM2/MAP2K1/PRKAR1A/KRAS/PRKCZ/PRKAB2/PPP1CC/EIF4E2/PHKG2/SOCS3/PHKA2/SOS2/HK2/CRK/CRKL/CALM3/PRKAA1/PIK3R2/MAPK1
KEGG_CITRATE_CYCLE_TCA_CYCLE	KEGG_CITRATE_CYCLE_TCA_CYCLE	30	0.280918806187993	1.48859693752235	0.0555802322782431	0.167651848183553	0.120847442054506	3305	tags=40%, list=21%, signal=32%	SUCLG2/DLD/DLAT/MDH2/IDH3B/IDH3G/CS/IDH3A/DLST/MDH1/FH/PDHB
KEGG_ENDOCYTOSIS	KEGG_ENDOCYTOSIS	174	0.149742116955863	1.31203689874376	0.05790062464716	0.16910658627107	0.121896051888758	4011	tags=33%, list=25%, signal=25%	CHMP6/CLTB/GRK6/CHMP4B/PARD6A/HLA-G/EHD4/CDC42/RAB5C/CHMP1B/RNF41/VPS25/RAB31/EPN1/SMAP2/CLTA/TFRC/GRK5/CBL/HLA-B/GIT2/TSG101/CXCR4/CHMP5/PDCD6IP/IL2RA/RAB11A/HLA-E/CHMP4A/DAB2/WWP1/RAB5B/STAM/PRKCZ/LDLRAP1/VPS37C/ITCH/RUFY1/LDLR/VPS36/RAB11FIP3/EPS15/IL2RB/HSPA8/HSPA1B/EHD3/PSD4/CSF1R/VTA1/TRAF6/EHD1/DNM3/F2R/SRC/HGS/RABEP1/VPS4B/RAB22A
KEGG_UBIQUITIN_MEDIATED_PROTEOLYSIS	KEGG_UBIQUITIN_MEDIATED_PROTEOLYSIS	129	0.168645967801329	1.38383439498384	0.0629892339650501	0.178307985377988	0.128528639345689	3679	tags=33%, list=23%, signal=26%	UBE2D4/UBE2M/RNF7/UBE2F/UBE2J1/WWP2/UBE2D3/UBA1/RBX1/CDC34/UBE2N/UBE2E1/UBE2G2/SAE1/CBL/FBXO4/UBE2E2/CDC26/VHL/UBE2Q2/PIAS4/MAP3K1/WWP1/UBE4B/UBE3A/TRIP12/CUL2/ITCH/SYVN1/SOCS3/UBE2A/PIAS1/CUL4A/UBA3/HERC1/DDB1/KLHL9/HERC2/CDC16/KEAP1/XIAP/CUL1/TRAF6
KEGG_TIGHT_JUNCTION	KEGG_TIGHT_JUNCTION	124	0.168052781617099	1.36209356199258	0.0661704172837764	0.184475102730528	0.132974044302326	3147	tags=28%, list=20%, signal=23%	CLDN14/RRAS/PARD6A/F11R/PTEN/CDK4/CDC42/RHOA/SYMPK/GNAI2/CSNK2B/PRKCA/PPP2R1A/MYL12A/VAPA/CTTN/HCLS1/EXOC4/GNAI3/CTNNA1/PPP2CA/KRAS/CLDN5/PRKCZ/PRKCH/SPTAN1/PPP2R2D/CTNNB1/CSNK2A2/CASK/EPB41L3/LLGL1/PPP2R2B/EPB41L2/PRKCD
KEGG_N_GLYCAN_BIOSYNTHESIS	KEGG_N_GLYCAN_BIOSYNTHESIS	46	0.22286027703702	1.39251060577698	0.0803324099722992	0.21999043519847	0.158574341161368	2860	tags=30%, list=18%, signal=25%	DDOST/DAD1/RPN2/GANAB/RPN1/MGAT4B/MGAT4A/DPM1/DPM3/MGAT1/MAN1B1/ST6GAL1/MGAT2/MOGS
KEGG_PYRUVATE_METABOLISM	KEGG_PYRUVATE_METABOLISM	39	0.232011159647327	1.36646311957098	0.0813008130081301	0.21999043519847	0.158574341161368	1542	tags=23%, list=10%, signal=21%	GRHPR/LDHA/DLD/LDHB/DLAT/MDH2/HAGH/ME2/GLO1
KEGG_GLYCOSPHINGOLIPID_BIOSYNTHESIS_GANGLIO_SERIES	KEGG_GLYCOSPHINGOLIPID_BIOSYNTHESIS_GANGLIO_SERIES	15	0.350921706959143	1.43605894662649	0.0976253298153034	0.260334212840809	0.187655096212483	2092	tags=40%, list=13%, signal=35%	ST6GALNAC4/HEXB/ST6GALNAC6/ST3GAL5/ST3GAL1/GLB1
KEGG_COLORECTAL_CANCER	KEGG_COLORECTAL_CANCER	62	0.188003800299929	1.27720590248801	0.142450142450142	0.364039252928142	0.262408157144999	3232	tags=34%, list=20%, signal=27%	MAPK3/RHOA/JUN/PIK3R1/RAF1/LEF1/MAP2K1/FOS/KRAS/TCF7/CASP9/TP53/RAC2/MLH1/MSH3/CTNNB1/MSH6/CASP3/RALGDS/PIK3R2/MAPK1
KEGG_GLYCOSAMINOGLYCAN_DEGRADATION	KEGG_GLYCOSAMINOGLYCAN_DEGRADATION	21	0.292524568038378	1.33357672884256	0.147849462365591	0.36957264957265	0.266396761133603	2092	tags=29%, list=13%, signal=25%	HPSE/GUSB/HEXB/NAGLU/GNS/GLB1
KEGG_ACUTE_MYELOID_LEUKEMIA	KEGG_ACUTE_MYELOID_LEUKEMIA	56	0.192856578811627	1.28277589970121	0.14985590778098	0.36957264957265	0.266396761133603	3232	tags=34%, list=20%, signal=27%	MAPK3/GRB2/SPI1/RARA/MAP2K2/CHUK/RPS6KB2/PIM1/PIK3R1/RAF1/LEF1/MAP2K1/KRAS/TCF7/RUNX1/SOS2/STAT5A/PIK3R2/MAPK1
KEGG_REGULATION_OF_ACTIN_CYTOSKELETON	KEGG_REGULATION_OF_ACTIN_CYTOSKELETON	206	0.12991777278277	1.17377531293903	0.150641025641026	0.36957264957265	0.266396761133603	3263	tags=27%, list=20%, signal=22%	MAPK3/RRAS/GNA12/PDGFC/CDC42/PXN/RHOA/CFL1/CD14/SSH2/CYFIP1/WASF2/ITGB2/MYL12A/MAP2K2/PIP4K2C/ITGAM/CSK/IQGAP1/PIK3R1/MYLK/ITGAE/PFN1/WAS/RAF1/MSN/DIAPH2/MAP2K1/IQGAP2/CYFIP2/VAV1/DIAPH1/ITGA2B/KRAS/ITGB5/EZR/PAK2/VCL/RAC2/PPP1CC/ITGA5/ITGAV/SOS2/CRK/ITGB7/ITGAX/CRKL/PIP4K2A/TIAM1/PIK3R2/FGD3/MAPK1/ITGA4/NCKAP1L/VAV3
KEGG_GLIOMA	KEGG_GLIOMA	64	0.183337666067604	1.2590856350626	0.157303370786517	0.375893769152196	0.270953174560508	3237	tags=34%, list=20%, signal=28%	MAPK3/CDKN1A/GRB2/PTEN/CDK4/PRKCA/MAP2K2/CDK6/PIK3R1/E2F3/RAF1/CALM2/MAP2K1/KRAS/TP53/SOS2/E2F2/PLCG1/CALM3/PIK3R2/MAPK1/CAMK2G
KEGG_PRION_DISEASES	KEGG_PRION_DISEASES	35	0.227577669419644	1.27700722362401	0.159891598915989	0.377180182058231	0.271880451598038	1998	tags=26%, list=12%, signal=23%	MAPK3/IL1B/EGR1/PRNP/MAP2K2/SOD1/ELK1/MAP2K1/FYN
KEGG_GLYOXYLATE_AND_DICARBOXYLATE_METABOLISM	KEGG_GLYOXYLATE_AND_DICARBOXYLATE_METABOLISM	16	0.308620751304463	1.30171163952026	0.16580310880829	0.385340314136126	0.277762468999725	3934	tags=44%, list=25%, signal=33%	GRHPR/MDH2/CS/PGP/MDH1/MTHFD2/AFMID
KEGG_OTHER_GLYCAN_DEGRADATION	KEGG_OTHER_GLYCAN_DEGRADATION	14	0.321807667690618	1.28448851406014	0.167539267015707	0.385340314136126	0.277762468999725	2092	tags=36%, list=13%, signal=31%	NEU1/MAN2B2/HEXB/MANBA/GLB1
KEGG_MTOR_SIGNALING_PATHWAY	KEGG_MTOR_SIGNALING_PATHWAY	50	0.187405164438331	1.1969000592924	0.181058495821727	0.406277600380461	0.292854563203307	3232	tags=34%, list=20%, signal=27%	MAPK3/DDIT4/HIF1A/RPS6/RPS6KB2/RHEB/PIK3R1/EIF4B/ULK3/EIF4E2/CAB39/VEGFB/PRKAA1/RPS6KA1/MLST8/PIK3R2/MAPK1
KEGG_ERBB_SIGNALING_PATHWAY	KEGG_ERBB_SIGNALING_PATHWAY	85	0.160811377008811	1.19204454801811	0.183673469387755	0.406475328714831	0.292997090492384	3375	tags=31%, list=21%, signal=24%	MAPK3/CDKN1A/GRB2/CDKN1B/PRKCA/JUN/MAP2K2/RPS6KB2/CBL/PIK3R1/ELK1/RAF1/MAP2K1/KRAS/PAK2/NCK1/SOS2/PLCG1/CRK/STAT5A/HBEGF/CRKL/PIK3R2/MAPK1/CAMK2G/ERBB2
KEGG_BASE_EXCISION_REPAIR	KEGG_BASE_EXCISION_REPAIR	33	0.223999222380098	1.22760132983966	0.191891891891892	0.406475328714831	0.292997090492384	3773	tags=39%, list=24%, signal=30%	POLE4/FEN1/SMUG1/TDG/POLE3/UNG/MBD4/MUTYH/NTHL1/PARP4/PARP1/POLD1/POLB
KEGG_ADHERENS_JUNCTION	KEGG_ADHERENS_JUNCTION	68	0.175591908677414	1.22446474172637	0.193820224719101	0.406475328714831	0.292997090492384	3589	tags=34%, list=22%, signal=26%	MAPK3/CDC42/RHOA/CSNK2B/WASF2/IQGAP1/WAS/CTNNA1/LEF1/FYN/TCF7/VCL/RAC2/CTNNB1/CSNK2A2/MAP3K7/EP300/MAPK1/ERBB2/PTPN6/CREBBP/SMAD4/FER
KEGG_STEROID_BIOSYNTHESIS	KEGG_STEROID_BIOSYNTHESIS	15	0.297750970732706	1.21847106322553	0.203166226912929	0.420029053393021	0.302766937800462	2921	tags=33%, list=18%, signal=27%	LIPA/FDFT1/DHCR7/EBP/HSD17B7
KEGG_CYTOSOLIC_DNA_SENSING_PATHWAY	KEGG_CYTOSOLIC_DNA_SENSING_PATHWAY	52	0.182086946486768	1.17670855245434	0.222535211267606	0.454320987654321	0.327485380116959	3832	tags=38%, list=24%, signal=29%	IL1B/POLR1D/NFKBIA/IKBKE/CHUK/IRF7/POLR3GL/PYCARD/CASP1/POLR3C/CCL4L2/ZBP1/TBK1/CCL5/IL18/CXCL10/RIPK3/IKBKG/POLR3B/IKBKB
KEGG_CIRCADIAN_RHYTHM_MAMMAL	KEGG_CIRCADIAN_RHYTHM_MAMMAL	10	0.339397142617955	1.19548060059673	0.224691358024691	0.454320987654321	0.327485380116959	2858	tags=40%, list=18%, signal=33%	PER2/CRY2/CRY1/CSNK1E
KEGG_FOLATE_BIOSYNTHESIS	KEGG_FOLATE_BIOSYNTHESIS	10	0.328147342683976	1.15585469957138	0.237037037037037	0.461152882205514	0.332409972299169	4151	tags=50%, list=26%, signal=37%	GGH/GCH1/QDPR/ALPL/PTS
KEGG_LONG_TERM_DEPRESSION	KEGG_LONG_TERM_DEPRESSION	66	0.167211319977042	1.16090830063536	0.238095238095238	0.461152882205514	0.332409972299169	2201	tags=23%, list=14%, signal=20%	MAPK3/GNA12/GNAI2/PRKCA/PPP2R1A/MAP2K2/GNAS/LYN/GNAI3/RAF1/PPP2CA/MAP2K1/KRAS/GNAQ/PLCB2
KEGG_DNA_REPLICATION	KEGG_DNA_REPLICATION	36	0.204806605258217	1.15916734188597	0.263013698630137	0.491978609625668	0.354629890233605	3760	tags=39%, list=23%, signal=30%	SSBP1/POLE4/FEN1/RPA3/RNASEH1/RFC1/POLE3/PRIM1/RFC5/RNASEH2B/RFC4/RPA2/POLA2/POLD1
KEGG_RNA_POLYMERASE	KEGG_RNA_POLYMERASE	28	0.224034504899571	1.15393771709739	0.264705882352941	0.491978609625668	0.354629890233605	3756	tags=43%, list=23%, signal=33%	POLR2C/POLR1D/POLR2I/POLR3GL/POLR2J2/POLR2J3/POLR3C/POLR2G/POLR2F/POLR2H/POLR2A/POLR3B
KEGG_GLYCOSYLPHOSPHATIDYLINOSITOL_GPI_ANCHOR_BIOSYNTHESIS	KEGG_GLYCOSYLPHOSPHATIDYLINOSITOL_GPI_ANCHOR_BIOSYNTHESIS	25	0.240489083960325	1.16784542529511	0.267409470752089	0.492033426183844	0.354669403313297	3000	tags=36%, list=19%, signal=29%	GPAA1/PIGT/PIGY/PIGC/PIGP/PIGS/PIGX/PIGH/PIGM
KEGG_GALACTOSE_METABOLISM	KEGG_GALACTOSE_METABOLISM	25	0.239500012051114	1.16304236693821	0.278551532033426	0.497521406038756	0.358625269799104	3693	tags=40%, list=23%, signal=31%	GLA/HK3/PGM1/GALK1/UGP2/PFKP/GLB1/HK2/PGM2/GALT
KEGG_PANCREATIC_CANCER	KEGG_PANCREATIC_CANCER	69	0.159988795494879	1.1202	0.280112044817927	0.497521406038756	0.358625269799104	3832	tags=36%, list=24%, signal=28%	MAPK3/CDK4/CDC42/CDK6/CHUK/PIK3R1/E2F3/RAF1/MAP2K1/RALB/KRAS/JAK1/CASP9/TP53/RAC2/E2F2/VEGFB/RALGDS/PIK3R2/MAPK1/ERBB2/SMAD4/IKBKG/TGFA/IKBKB
KEGG_PANTOTHENATE_AND_COA_BIOSYNTHESIS	KEGG_PANTOTHENATE_AND_COA_BIOSYNTHESIS	16	0.262524035039305	1.10728326147895	0.282383419689119	0.497521406038756	0.358625269799104	2389	tags=31%, list=15%, signal=27%	PPCS/VNN2/DPYD/PANK2/COASY
KEGG_VEGF_SIGNALING_PATHWAY	KEGG_VEGF_SIGNALING_PATHWAY	74	0.151042461588994	1.08699531982872	0.307042253521127	0.527997893905489	0.380593447552012	3881	tags=34%, list=24%, signal=26%	MAPK3/PTGS2/CDC42/HSPB1/PXN/PRKCA/PPP3R1/MAP2K2/PIK3R1/MAPKAPK3/RAF1/MAP2K1/KRAS/CASP9/RAC2/SPHK2/PLA2G2C/PLCG1/PIK3R2/MAPK1/MAPK13/PLCG2/PLA2G6/SRC/PLA2G4B
KEGG_MISMATCH_REPAIR	KEGG_MISMATCH_REPAIR	23	0.234020152300559	1.09590990072977	0.317415730337079	0.540782355389097	0.389808791642026	3760	tags=43%, list=23%, signal=33%	SSBP1/RPA3/RFC1/MLH1/MSH3/MSH6/RFC5/RFC4/RPA2/POLD1
KEGG_GLYCOSAMINOGLYCAN_BIOSYNTHESIS_CHONDROITIN_SULFATE	KEGG_GLYCOSAMINOGLYCAN_BIOSYNTHESIS_CHONDROITIN_SULFATE	22	0.234072188904068	1.08544573138559	0.33695652173913	0.568807339449541	0.410009867108937	3276	tags=36%, list=20%, signal=29%	CHPF2/DSE/CHSY1/CSGALNACT1/XYLT2/CSGALNACT2/CHST7/CHST15
KEGG_GNRH_SIGNALING_PATHWAY	KEGG_GNRH_SIGNALING_PATHWAY	100	0.137455828196074	1.06366134649875	0.347432024169184	0.575417834527146	0.414774869281581	4038	tags=35%, list=25%, signal=26%	MAPK3/GRB2/MAPK7/CDC42/PTK2B/PRKCA/JUN/MAP2K2/GNAS/ELK1/RAF1/CALM2/MAP2K1/KRAS/GNAQ/MAP3K1/PLCB2/PLA2G2C/GNRH1/SOS2/ITPR1/HBEGF/CALM3/PRKCD/MAPK1/CAMK2G/ITPR3/MAPK13/PLA2G6/MAP2K3/SRC/PLA2G4B/PRKX/MAPK9/MAP2K4
KEGG_PURINE_METABOLISM	KEGG_PURINE_METABOLISM	147	0.127320645253425	1.07448658071254	0.35423197492163	0.575417834527146	0.414774869281581	2583	tags=21%, list=16%, signal=18%	NME1/GMPS/IMPDH1/POLR2C/GUK1/POLR1D/GMPR2/POLE4/NME4/PRPS1/ITPA/ENTPD1/IMPDH2/PDE6D/NT5C2/POLR2I/HPRT1/NME1-NME2/FHIT/POLR3GL/POLR2J2/PAPSS1/POLR2J3/NUDT9/NUDT5/POLR3C/POLE3/PRIM1/DGUOK/DCK/RRM1
KEGG_NON_HOMOLOGOUS_END_JOINING	KEGG_NON_HOMOLOGOUS_END_JOINING	12	0.280912131384305	1.05700131142651	0.375634517766497	0.597594226142743	0.430760140125776	2547	tags=33%, list=16%, signal=28%	XRCC6/FEN1/POLM/PRKDC
KEGG_RIG_I_LIKE_RECEPTOR_SIGNALING_PATHWAY	KEGG_RIG_I_LIKE_RECEPTOR_SIGNALING_PATHWAY	65	0.151842755889577	1.04685848847687	0.396600566572238	0.618428002112642	0.445777621660143	4262	tags=42%, list=27%, signal=31%	DDX3X/NFKBIA/PIN1/IKBKE/TRADD/CHUK/FADD/IRF7/NLRX1/MAP3K1/TANK/CYLD/TBK1/ISG15/MAP3K7/TNF/CXCL10/TRAF6/IKBKG/MAPK13/IKBKB/IFIH1/MAPK9/IL12A/TRAF3/IFNA21/MAPK11
KEGG_PHOSPHATIDYLINOSITOL_SIGNALING_SYSTEM	KEGG_PHOSPHATIDYLINOSITOL_SIGNALING_SYSTEM	76	0.139597690278979	1.01481202580216	0.420612813370474	0.636678200692041	0.458932799125842	3955	tags=37%, list=25%, signal=28%	PTEN/PRKCA/INPP5D/PIP4K2C/CDS2/PIK3R1/CALM2/PI4KB/CDIPT/DGKQ/PLCB2/DGKA/PLCG1/PLCD1/ITPR1/PIP4K2A/CALM3/PIK3C2A/INPP5B/PIK3R2/ITPR3/INPPL1/DGKD/SYNJ1/DGKE/PLCG2/INPP5A/INPP1
KEGG_MAPK_SIGNALING_PATHWAY	KEGG_MAPK_SIGNALING_PATHWAY	260	0.104873894381085	1.01118824182894	0.422145328719723	0.636678200692041	0.458932799125842	3347	tags=25%, list=21%, signal=20%	MAPK3/IL1B/RRAS/ECSIT/GRB2/GNA12/MAPK7/GADD45A/CDC42/DUSP5/HSPB1/SRF/JUND/DUSP6/PRKCA/RPS6KA4/JUN/GADD45B/CD14/DUSP3/PPP3R1/DDIT3/MAP3K8/MAP2K2/MAP3K14/MAPKAPK5/IL1R2/STK3/CHUK/MAPKAPK3/MAP3K11/DUSP1/ELK1/RAF1/MAP3K5/MAP2K1/FOS/MAP4K2/CACNA2D4/KRAS/MAP3K1/MAX/STK4/PAK2/TP53/RAC2/CACNA2D3/RPS6KA5/PLA2G2C/SOS2/CASP3/CRK/RAPGEF2/CRKL/MAP3K7/CACNA1I/RASA1/RPS6KA1/RASGRP3/MAPK1/HSPA8/HSPA1B/DUSP10/TNF…
KEGG_CELL_CYCLE	KEGG_CELL_CYCLE	116	0.126396987718015	1.00438545267693	0.473846153846154	0.674928774928775	0.486504723346829	3546	tags=30%, list=22%, signal=24%	MAD2L2/CDKN1A/CDKN2D/TFDP1/GADD45A/CDK4/RBX1/E2F4/CDKN1B/GADD45B/YWHAZ/TFDP2/CDK6/CCNH/E2F3/CDC26/SMC1A/CDC7/TP53/STAG2/CCND3/E2F5/HDAC2/YWHAB/RBL2/PRKDC/E2F2/WEE1/HDAC1/CDC14A/EP300/MAD1L1/CDC16/CREBBP/SMAD4
