# Supplementary material for: FLOT1 and EEF1D: ac4C-related genes bridging Alzheimer’s disease and sleep deprivation
Source: Front Aging Neurosci. 2026 Jun 18;18:1825164. doi: 10.3389/fnagi.2026.1825164 (PMC13323225; doi:10.3389/fnagi.2026.1825164)
Supplement: SUPPLEMENTARY FIGURE 1 — Screen candidate key genes. (A) PPI network; (B) Cluster 1; (C) Cluster 2; (D) Cluster 3; (E,G) represent the error plots of Lasso cross-validation for AD and SD, respectively. A positive coefficient indicates that high expression of the gene increases the risk of the outcome, while a negative coefficient indicates that high expression of the gene reduces the risk of the outcome. Curves (in different colors): Changes in the regression coefficients of genes under different λ values; as λ increases, some curves gradually decrease to 0, indicating that the corresponding gene is eliminated by LASSO; (F,H) represent the gene coefficient plots of Lasso for AD and SD, respectively. Lines and labels in different colors: Each point represents a model corresponding to a λ value; colors and labels indicate the number of variables retained under that λ; (I) Venn diagram. [file Data_sheet_1.zip › Supplementary material/Supplementary Table 12.xlsx]

## Sheet: Sheet1
ID	Description	setSize	enrichmentScore	NES	pvalue	p.adjust	qvalue	rank	leading_edge	core_enrichment
KEGG_RIBOSOME	KEGG_RIBOSOME	85	0.842653557967228	3.1283185866469	1e-10	6.06666666666667e-09	3.33333333333333e-09	994	tags=69%, list=7%, signal=65%	RPL24/RPL35A/RPL4/RPL12/RPL41/RPS25/RPS10/RPS27/RPL27/RPL39/RPS17/RPL6/RPS27A/RPL30/RPL26/RPL36AL/RPL17/RPS21/RPL11/RPL21/RPL26L1/RPS15A/RPS27L/RPL31/FAU/RPS12/RPS7/RPS24/RPL35/RPL34/RPL9/RPS6/RPS9/RPS3A/RPL32/RPS29/RPL10A/RPS3/RPSA/RPL27A/RPL7/RPL13A/RPL22/MRPL13/RPS18/RPL15/RPS20/RPL23/RPS15/RPS13/RPS11/RPL13/RPS4X/RPL36/RPLP0/RPS5/RPL5/RPL18A/RPS26
KEGG_OXIDATIVE_PHOSPHORYLATION	KEGG_OXIDATIVE_PHOSPHORYLATION	87	0.663034518809491	2.4678838935122	1e-10	6.06666666666667e-09	3.33333333333333e-09	1243	tags=43%, list=9%, signal=39%	UQCRH/NDUFS5/NDUFB2/UQCRQ/COX17/NDUFA1/COX7C/COX6A1/ATP6V1E1/COX7A2/NDUFS4/ATP6V1D/NDUFB3/PPA1/NDUFS3/NDUFA8/NDUFV2/NDUFB7/NDUFB5/NDUFA11/COX4I1/NDUFA9/COX5B/NDUFB6/NDUFA4/COX7B/UQCRB/ATP6V1G1/ATP6V0E1/NDUFA7/COX6C/NDUFB8/ATP6V0A2/NDUFC1/COX5A/COX6B1/UQCRFS1
KEGG_PARKINSONS_DISEASE	KEGG_PARKINSONS_DISEASE	81	0.654305859596442	2.40168704282325	1e-10	6.06666666666667e-09	3.33333333333333e-09	1243	tags=42%, list=9%, signal=38%	UQCRH/NDUFS5/NDUFB2/UQCRQ/NDUFA1/COX7C/COX6A1/COX7A2/NDUFS4/NDUFB3/NDUFS3/NDUFA8/NDUFV2/NDUFB7/NDUFB5/COX4I1/NDUFA9/COX5B/NDUFB6/NDUFA4/PARK7/COX7B/UQCRB/VDAC3/CASP3/NDUFA7/COX6C/NDUFB8/NDUFC1/COX5A/UBE2G2/SLC25A4/COX6B1/UQCRFS1
KEGG_LEUKOCYTE_TRANSENDOTHELIAL_MIGRATION	KEGG_LEUKOCYTE_TRANSENDOTHELIAL_MIGRATION	104	-0.585049	-2.21701	1.14301252506079e-09	4.42714208079984e-08	2.43249564879112e-08	1847	tags=43%, list=13%, signal=38%	PIK3CA/CLDN15/PRKCA/PLCG1/CXCR4/CTNND1/VAV1/RAC1/CYBB/NCF4/CLDN23/CLDN9/MAPK14/MMP9/RAP1A/NCF2/CYBA/CTNNB1/NCF1/ITGAL/VASP/CLDN14/ACTN1/ACTN4/ROCK2/ACTG1/PIK3CB/F11R/VCL/PXN/PTK2B/ACTB/RASSF5/PIK3CG/PIK3CD/SIPA1/GNAI2/MSN/ITGB2/RHOA/PECAM1/CTNNA1/RAC2/PLCG2/ITGAM
KEGG_REGULATION_OF_ACTIN_CYTOSKELETON	KEGG_REGULATION_OF_ACTIN_CYTOSKELETON	193	-0.49622	-2.04298	1.21624782439556e-09	4.42714208079984e-08	2.43249564879112e-08	2077	tags=30%, list=15%, signal=26%	RAC3/VAV1/GIT1/ARHGEF1/RAC1/ITGB3/F2R/ARHGEF7/PAK1/SSH1/LIMK2/NCKAP1L/MAPK1/MAPK3/BAIAP2/WASF2/PIP5K1C/MYLK/DIAPH2/PFN1/ITGAL/ARAF/SLC9A1/MAP2K1/GSN/ACTN1/SOS2/CRKL/ACTN4/CYFIP1/PIP4K2C/ROCK2/ACTG1/PIK3CB/IQGAP1/ARPC5/VCL/ITGA5/CSK/RAF1/PXN/CFL1/CD14/ACTB/SSH2/PAK2/PIK3CG/PIK3CD/SSH3/ITGAX/MSN/ITGB2/RHOA/WAS/FGD3/MYH9/RAC2/ITGAM
KEGG_MAPK_SIGNALING_PATHWAY	KEGG_MAPK_SIGNALING_PATHWAY	241	-0.459346	-1.93928	1.87589688986979e-09	5.69022056593835e-08	3.12649481644965e-08	2244	tags=30%, list=16%, signal=26%	TP53/PLA2G4B/CACNA1E/RPS6KA6/ATF4/RAC3/MAP2K7/MAP3K6/IL1R1/DUSP8/DUSP3/MAP3K3/RAC1/MAPKAPK2/MAPK7/GADD45G/SRF/MAP4K2/MAPK14/ELK1/RAP1A/IL1R2/PAK1/MEF2C/NFKB2/MAP3K8/MAPK1/TAOK2/MAPK3/IL1B/RPS6KA1/MAPK8IP3/MAP3K1/MAPKAPK3/STK4/RELA/MAP3K11/DUSP6/MAP4K4/ARRB2/JUN/AKT1/RPS6KA3/CACNA2D4/MAP3K2/MAP2K1/SOS2/RASGRP4/RASGRP2/CRKL/HSPA1L/DUSP1/MKNK1/TNFRSF1A/RELB/HSPA6/NF1/RAF1/ARRB1/CD14/NFKB1/MKNK2/TGFB…
KEGG_CHEMOKINE_SIGNALING_PATHWAY	KEGG_CHEMOKINE_SIGNALING_PATHWAY	165	-0.514171	-2.07693	2.45972378069818e-09	6.39528182981527e-08	3.51389111528311e-08	1722	tags=38%, list=12%, signal=34%	CXCR3/CXCR4/ADCY9/CCL16/CCR3/GRK5/CCR1/VAV1/RAC1/CX3CR1/GNG7/RAP1A/ADCY3/PAK1/GNB2/MAPK1/MAPK3/GNB1/GRK6/NCF1/PRKCZ/ADCY4/RELA/GNG5/ARRB2/AKT1/PLCB2/SHC1/MAP2K1/STAT2/SOS2/RASGRP2/STAT5B/CRKL/STAT1/FOXO3/ROCK2/CXCL16/PIK3CB/DOCK2/CSK/ELMO1/RAF1/PXN/FGR/PREX1/CCR6/ARRB1/PTK2B/NFKB1/STAT3/IKBKG/PIK3CG/PIK3CD/ADCY7/CXCL14/GNAI2/RHOA/WAS/LYN/HCK/RAC2/PRKCD
KEGG_PATHWAYS_IN_CANCER	KEGG_PATHWAYS_IN_CANCER	302	-0.425475	-1.8372	4.58430213903311e-09	1.04292873663003e-07	5.73037767379139e-08	2704	tags=30%, list=19%, signal=25%	RB1/TRAF1/TRAF6/PIK3CA/DVL2/NFKBIA/CDK2/PRKCA/PLCG1/GSTP1/VEGFA/ARNT/RASSF1/TP53/CDKN1B/WNT2/RAC3/LAMA3/CTBP2/LAMA5/KIT/WNT16/RAC1/ABL1/FZD2/EPAS1/AXIN1/CASP8/MMP9/CASP9/CSF2RA/NFKB2/STK36/CTBP1/IGF1R/MAPK1/CEBPA/FH/MAPK3/CTNNB1/PIAS4/TFG/MSH3/DAPK2/STK4/RALB/RXRB/RELA/JUN/RARA/AKT1/EGLN2/TGFA/RALBP1/ARAF/DAPK1/MAP2K1/SOS2/STAT5B/CRKL/STAT1/TCF7L2/EGLN1/PIK3CB/FADD/STAT5A/RAF1/HIF1A/NFKB1/TGFBR2/…
KEGG_NEUROTROPHIN_SIGNALING_PATHWAY	KEGG_NEUROTROPHIN_SIGNALING_PATHWAY	124	-0.537087	-2.10506	1.40778578158873e-08	2.84685569165722e-07	1.56420642398748e-07	2660	tags=45%, list=19%, signal=37%	IRS1/TRAF6/PIK3CA/NFKBIA/PLCG1/RPS6KA4/IRS2/TP53/RPS6KA6/ATF4/GAB1/MAP2K7/MAP3K3/RAC1/MAPKAPK2/IRAK2/ABL1/MAPK7/MAPK14/RAP1A/SORT1/MAPK1/MAPK3/RPS6KA1/YWHAG/RAPGEF1/PSEN1/MAP3K1/NFKBIE/ARHGDIA/RELA/JUN/AKT1/ARHGDIB/RPS6KA3/SHC1/MAP2K1/SOS2/CRKL/FOXO3/PDPK1/PIK3CB/CSK/RAF1/IRAK1/NFKB1/RPS6KA5/SH2B3/YWHAB/PIK3CG/PIK3CD/MAP3K5/CAMK2G/RHOA/PRKCD/PLCG2
KEGG_HUNTINGTONS_DISEASE	KEGG_HUNTINGTONS_DISEASE	137	0.516280467041809	2.05132924027172	1.69882826406815e-08	3.09186744060404e-07	1.69882826406815e-07	1243	tags=30%, list=9%, signal=28%	UQCRH/NDUFS5/NDUFB2/UQCRQ/NDUFA1/COX7C/COX6A1/COX7A2/NDUFS4/BAX/NDUFB3/NDUFS3/NDUFA8/NDUFV2/NDUFB7/NDUFB5/COX4I1/NDUFA9/COX5B/NDUFB6/SOD1/NDUFA4/COX7B/UQCRB/VDAC3/CASP3/NDUFA7/POLR2F/IFT57/COX6C/NDUFB8/TFAM/POLR2I/POLR2H/CLTB/POLR2D/NDUFC1/COX5A/SLC25A4/COX6B1/UQCRFS1
KEGG_FC_GAMMA_R_MEDIATED_PHAGOCYTOSIS	KEGG_FC_GAMMA_R_MEDIATED_PHAGOCYTOSIS	85	-0.587461	-2.15177	2.87951973662856e-08	4.76429629151271e-07	2.61774521511687e-07	2182	tags=49%, list=16%, signal=42%	PIK3CA/PRKCA/PLCG1/FCGR3A/PLA2G4B/FCGR2B/SPHK2/VAV1/RAC1/PTPRC/PAK1/LIMK2/MAPK1/MAPK3/WASF2/PIP5K1C/MARCKSL1/NCF1/AKT1/VASP/MAP2K1/GSN/SYK/CRKL/PIK3CB/DOCK2/ARPC5/MARCKS/FCGR2A/DNM2/RAF1/CFL1/PIK3CG/PIK3CD/INPP5D/WAS/LYN/HCK/GAB2/RAC2/PRKCD/PLCG2
KEGG_PROTEASOME	KEGG_PROTEASOME	41	0.707253383686262	2.3067076083007	1.06979862346089e-07	1.62252791224902e-06	8.91498852884078e-07	1531	tags=56%, list=11%, signal=50%	PSMC2/PSMB7/PSMB6/PSMA6/PSMC6/PSMA3/PSMB1/PSMA2/PSMD4/PSMB4/PSMA4/PSMC3/POMP/IFNG/PSMC1/PSMD8/PSMA5/PSMA1/PSMB5/PSMB2/PSME2/PSMD6/PSMB8
KEGG_ADHERENS_JUNCTION	KEGG_ADHERENS_JUNCTION	64	-0.612368	-2.14808	2.47875063673339e-07	3.47025089142674e-06	1.90673125902568e-06	2287	tags=42%, list=16%, signal=35%	PTPRF/CTNND1/RAC3/SRC/RAC1/PTPRJ/IGF1R/MAPK1/MAPK3/CTNNB1/BAIAP2/WASF2/ACTN1/ACTN4/TCF7L2/PTPN6/ACTG1/IQGAP1/VCL/ACTB/TGFBR2/RHOA/WAS/EP300/CTNNA1/CREBBP/RAC2
KEGG_LYSOSOME	KEGG_LYSOSOME	114	-0.524525	-2.03096	3.39995425890287e-07	4.41994053657373e-06	2.42853875635919e-06	2833	tags=48%, list=20%, signal=39%	CTSE/CD164/LAMP3/GGA2/SMPD1/MAN2B1/CTSH/CTSA/CTSB/ABCB9/AP1G1/AP3B1/CTSO/NPC1/ATP6V0D1/ARSA/CTSK/GALNS/CLN3/GM2A/SORT1/ARSG/ABCA2/NEU1/ATP6V0C/NPC2/TCIRG1/ARSB/AP3D1/GLA/AP1B1/CTNS/ATP6AP1/NAGA/CTSD/ATP6V1H/ATP6V0B/TPP1/LAMP2/SLC11A1/GAA/LAMP1/AP1M1/GLB1/CTSC/CTSS/MANBA/GGA3/ATP6V0A1/PPT1/IDS/GNS/IGF2R/CD68/PSAP
KEGG_LEISHMANIA_INFECTION	KEGG_LEISHMANIA_INFECTION	64	-0.59179	-2.07589	1.3117971069e-06	1.591647156372e-05	8.74531404600002e-06	1781	tags=42%, list=13%, signal=37%	NCF4/MAPK14/ELK1/IL10/MYD88/NCF2/MAPK1/CYBA/MAPK3/IL1B/TLR2/MARCKSL1/NCF1/FCGR3B/RELA/JUN/IFNGR2/STAT1/PTPN6/CR1/FCGR2A/IRAK1/NFKB1/FOS/ITGB2/JAK1/ITGAM
KEGG_ALZHEIMERS_DISEASE	KEGG_ALZHEIMERS_DISEASE	125	0.485084581086681	1.90286350876047	1.45342688198447e-06	1.65327307825734e-05	9.08391801240296e-06	1309	tags=27%, list=9%, signal=25%	UQCRH/NDUFS5/NDUFB2/UQCRQ/NDUFA1/COX7C/COX6A1/COX7A2/NDUFS4/NDUFB3/NDUFS3/NDUFA8/NAE1/NDUFV2/NDUFB7/NDUFB5/COX4I1/NDUFA9/COX5B/NDUFB6/PPP3CB/NDUFA4/COX7B/UQCRB/CASP3/NDUFA7/COX6C/NDUFB8/BAD/NDUFC1/COX5A/COX6B1/UQCRFS1/PPP3CC
KEGG_JAK_STAT_SIGNALING_PATHWAY	KEGG_JAK_STAT_SIGNALING_PATHWAY	133	-0.47837	-1.88556	1.61346988391744e-06	1.72736187572338e-05	9.49099931716142e-06	1614	tags=23%, list=12%, signal=21%	CSF2RA/CCND3/CSF2RB/IL10/IL6R/PIAS4/AKT1/IL2RG/IFNGR2/IFNAR2/STAT2/SOS2/STAT5B/STAT1/PTPN6/PIK3CB/STAT5A/TYK2/STAT3/PIK3CG/PIK3CD/STAT6/EPOR/PIAS1/IL10RB/IRF9/JAK1/CSF3R/EP300/CREBBP/CBL
KEGG_FOCAL_ADHESION	KEGG_FOCAL_ADHESION	183	-0.436302	-1.78713	2.43643487007675e-06	2.46350636863316e-05	1.35357492782042e-05	2637	tags=30%, list=19%, signal=24%	PIK3CA/PAK4/CHAD/PRKCA/THBS3/MYLK2/VEGFA/DIAPH1/RAC3/VAV1/SRC/LAMA3/LAMA5/RAC1/ITGB3/CCND3/ELK1/RAP1A/PAK1/IGF1R/MAPK1/MAPK3/CTNNB1/PIP5K1C/RAPGEF1/MYLK/THBS1/JUN/AKT1/PARVG/VASP/SHC1/MAP2K1/ACTN1/ZYX/SOS2/CRKL/ACTN4/PDPK1/TLN1/ROCK2/ACTG1/PIK3CB/VCL/ITGA5/RAF1/PXN/ACTB/PAK2/PIK3CG/PIK3CD/ILK/RHOA/RAC2
KEGG_RENAL_CELL_CARCINOMA	KEGG_RENAL_CELL_CARCINOMA	64	-0.581538	-2.03993	2.94856418334382e-06	2.82441411246619e-05	1.55187588597043e-05	2637	tags=47%, list=19%, signal=38%	PIK3CA/PAK4/VEGFA/ARNT/GAB1/RAC1/EPAS1/RAP1A/PAK1/MAPK1/FH/MAPK3/RAPGEF1/JUN/AKT1/EGLN2/TGFA/ARAF/MAP2K1/SOS2/CRKL/EGLN1/PIK3CB/RAF1/HIF1A/PAK2/PIK3CG/PIK3CD/EP300/CREBBP
KEGG_FC_EPSILON_RI_SIGNALING_PATHWAY	KEGG_FC_EPSILON_RI_SIGNALING_PATHWAY	69	-0.569102	-2.01283	3.68207175803743e-06	3.35068529981406e-05	1.84103587901872e-05	2650	tags=42%, list=19%, signal=34%	MAP2K3/PIK3CA/PRKCA/PLCG1/BTK/PLA2G4B/RAC3/VAV1/MAP2K7/RAC1/MAPK14/MAPK1/MAPK3/AKT1/MAP2K1/SYK/SOS2/PDPK1/PIK3CB/RAF1/PIK3CG/PIK3CD/INPP5D/LCP2/LYN/GAB2/RAC2/PRKCD/PLCG2
KEGG_TOLL_LIKE_RECEPTOR_SIGNALING_PATHWAY	KEGG_TOLL_LIKE_RECEPTOR_SIGNALING_PATHWAY	92	-0.519248	-1.92909	4.42744536467748e-06	3.83711931605382e-05	2.10830731651309e-05	3164	tags=49%, list=23%, signal=38%	IFNA10/CCL3/IKBKB/IRF3/IFNAR1/TLR5/TRAF6/MAP2K3/PIK3CA/NFKBIA/TIRAP/TLR6/TLR4/MAP2K7/TOLLIP/TLR9/RAC1/CTSK/MAPK14/CASP8/MYD88/TLR8/MAP3K8/MAPK1/MAPK3/IL1B/TLR2/RELA/IRF7/JUN/AKT1/MAP2K1/IFNAR2/STAT1/TICAM1/TLR1/PIK3CB/FADD/IRAK1/CD14/NFKB1/FOS/IKBKG/PIK3CG/PIK3CD
KEGG_ENDOCYTOSIS	KEGG_ENDOCYTOSIS	156	-0.445556	-1.78776	7.32611122138609e-06	6.0606920104194e-05	3.3300505551755e-05	2018	tags=32%, list=15%, signal=28%	CXCR4/ARFGAP2/GRK5/VPS4A/RAB11FIP3/GIT1/SRC/GIT2/AP2A1/KIT/F2R/HLA-C/VPS37A/CHMP2A/EPN2/RAB5B/USP8/IGF1R/EHD4/HGS/TSG101/PIP5K1C/GRK6/PSD4/PRKCZ/HLA-A/ARRB2/HLA-G/IL2RG/EPN1/VPS37B/HSPA1L/SH3KBP1/HLA-E/SH3GL1/DNM2/HSPA6/EHD1/ARRB1/SMAP2/CSF1R/HLA-F/RAB5C/HSPA1B/RAB11FIP1/IQSEC1/VPS37C/HLA-B/HSPA1A/CBL
KEGG_ACUTE_MYELOID_LEUKEMIA	KEGG_ACUTE_MYELOID_LEUKEMIA	56	-0.588493	-2.02532	8.225866655265e-06	6.50916404894883e-05	3.5764637631587e-05	1293	tags=36%, list=9%, signal=33%	MAPK1/CEBPA/MAPK3/RELA/RARA/AKT1/ARAF/MAP2K1/SOS2/STAT5B/TCF7L2/PIK3CB/STAT5A/RAF1/NFKB1/STAT3/IKBKG/PIK3CG/PIK3CD/SPI1
KEGG_ERBB_SIGNALING_PATHWAY	KEGG_ERBB_SIGNALING_PATHWAY	81	-0.529711	-1.9272	9.4133647968319e-06	7.13846830426419e-05	3.92223533201329e-05	2637	tags=40%, list=19%, signal=32%	PIK3CA/PAK4/PRKCA/PLCG1/CDKN1B/GAB1/MAP2K7/SRC/ABL1/ELK1/PAK1/MAPK1/MAPK3/JUN/AKT1/TGFA/ARAF/SHC1/MAP2K1/SOS2/STAT5B/CRKL/NCK2/PIK3CB/STAT5A/RAF1/PAK2/PIK3CG/PIK3CD/CAMK2G/CBL/PLCG2
KEGG_NON_SMALL_CELL_LUNG_CANCER	KEGG_NON_SMALL_CELL_LUNG_CANCER	53	-0.596935	-2.03509	1.06312492428505e-05	7.61417707497048e-05	4.18361377745631e-05	2704	tags=47%, list=19%, signal=38%	RB1/PIK3CA/PRKCA/PLCG1/RASSF1/TP53/CASP9/MAPK1/MAPK3/STK4/RXRB/AKT1/TGFA/ARAF/MAP2K1/SOS2/FOXO3/PDPK1/PIK3CB/RAF1/RASSF5/PIK3CG/PIK3CD/RXRA/PLCG2
KEGG_B_CELL_RECEPTOR_SIGNALING_PATHWAY	KEGG_B_CELL_RECEPTOR_SIGNALING_PATHWAY	73	-0.553375	-1.98212	1.08773958213864e-05	7.61417707497048e-05	4.18361377745631e-05	2194	tags=45%, list=16%, signal=38%	PIK3CA/NFKBIA/NFAT5/BTK/FCGR2B/RAC3/VAV1/RAC1/PIK3AP1/MAPK1/MAPK3/DAPP1/NFATC1/NFKBIE/RELA/JUN/AKT1/MAP2K1/SYK/SOS2/PTPN6/PIK3CB/RAF1/NFKB1/FOS/IKBKG/PIK3CG/PIK3CD/INPP5D/LILRB3/LYN/RAC2/PLCG2
KEGG_NOTCH_SIGNALING_PATHWAY	KEGG_NOTCH_SIGNALING_PATHWAY	43	-0.633613	-2.05577	1.19099433845097e-05	8.02818405918802e-05	4.411090142411e-05	2982	tags=51%, list=21%, signal=40%	NOTCH4/PSEN2/RFNG/DVL2/MAML3/RBPJ/CTBP2/JAG1/NCOR2/CTBP1/MFNG/PSEN1/DTX3L/NUMB/MAML1/NOTCH2/DTX2/NCSTN/NOTCH1/DVL3/EP300/CREBBP
KEGG_PHOSPHATIDYLINOSITOL_SIGNALING_SYSTEM	KEGG_PHOSPHATIDYLINOSITOL_SIGNALING_SYSTEM	67	-0.550256	-1.94871	1.79496873494854e-05	0.000116672967771655	6.41060262481621e-05	2937	tags=43%, list=21%, signal=34%	DGKA/CALM3/INPP4A/PIK3CA/DGKG/PRKCA/PLCG1/ITPR3/INPP5E/ITPR2/ITPKB/IMPA2/DGKQ/OCRL/DGKD/PIK3C2B/PIP5K1C/PI4KB/INPPL1/SYNJ1/PLCB2/PIP4K2C/INPP5A/PIK3CB/PIK3CG/PIK3CD/INPP5D/ITPK1/PLCG2
KEGG_ENDOMETRIAL_CANCER	KEGG_ENDOMETRIAL_CANCER	51	-0.594662	-2.00417	2.202073963357e-05	0.000138199124596888	7.5933584943345e-05	1714	tags=37%, list=12%, signal=33%	AXIN1/CASP9/ELK1/MAPK1/MAPK3/CTNNB1/AKT1/ARAF/MAP2K1/SOS2/TCF7L2/FOXO3/PDPK1/PIK3CB/RAF1/PIK3CG/PIK3CD/ILK/CTNNA1
KEGG_VEGF_SIGNALING_PATHWAY	KEGG_VEGF_SIGNALING_PATHWAY	66	-0.548487	-1.93199	2.36432983754649e-05	0.000143436010144487	7.88109945848828e-05	2637	tags=44%, list=19%, signal=36%	PIK3CA/PRKCA/PLCG1/HSPB1/NOS3/VEGFA/NFAT5/PLA2G4B/SPHK2/RAC3/SRC/SH2D2A/RAC1/MAPKAPK2/MAPK14/CASP9/MAPK1/MAPK3/NFATC1/MAPKAPK3/AKT1/MAP2K1/PIK3CB/RAF1/PXN/PIK3CG/PIK3CD/RAC2/PLCG2
KEGG_MELANOGENESIS	KEGG_MELANOGENESIS	92	-0.47714	-1.77266	8.53847230804268e-05	0.00050129095485928	0.000275434590582022	2627	tags=28%, list=19%, signal=23%	DVL2/PRKCA/ADCY9/EDNRB/WNT2/KIT/WNT16/FZD2/ADCY3/MAPK1/MAPK3/CTNNB1/CREB1/ADCY4/PLCB2/GNAQ/MAP2K1/TCF7L2/GNAS/RAF1/ADCY7/GNAI2/CAMK2G/DVL3/EP300/CREBBP
KEGG_CHRONIC_MYELOID_LEUKEMIA	KEGG_CHRONIC_MYELOID_LEUKEMIA	71	-0.52476	-1.86649	9.19435736632547e-05	0.000522929075209761	0.000287323667697671	1348	tags=44%, list=10%, signal=40%	IKBKB/CDKN2A/BCR/RB1/PIK3CA/NFKBIA/TP53/CDKN1B/CTBP2/ABL1/CTBP1/MAPK1/MAPK3/RELA/AKT1/ARAF/SHC1/MAP2K1/SOS2/STAT5B/CRKL/PIK3CB/STAT5A/RAF1/NFKB1/TGFBR2/IKBKG/PIK3CG/PIK3CD/GAB2/CBL
KEGG_PANCREATIC_CANCER	KEGG_PANCREATIC_CANCER	67	-0.524114	-1.85613	9.68481465121676e-05	0.000528621844396167	0.000290451562855037	3051	tags=45%, list=22%, signal=35%	RAD51/IKBKB/CDKN2A/RB1/PIK3CA/VEGFA/TP53/RAC3/RAC1/CASP9/MAPK1/MAPK3/RALB/RELA/AKT1/TGFA/RALBP1/ARAF/MAP2K1/STAT1/PIK3CB/RAF1/NFKB1/TGFBR2/STAT3/IKBKG/PIK3CG/PIK3CD/JAK1/RAC2
KEGG_VIRAL_MYOCARDITIS	KEGG_VIRAL_MYOCARDITIS	64	-0.532413	-1.86761	9.87535313707125e-05	0.000528621844396167	0.000290451562855037	2077	tags=34%, list=15%, signal=29%	SGCA/MYH3/RAC3/RAC1/ABL1/CASP8/CASP9/HLA-C/EIF4G3/CD55/HLA-A/HLA-G/ITGAL/EIF4G1/ACTG1/HLA-E/ACTB/HLA-F/ITGB2/MYH9/HLA-B/RAC2
KEGG_INOSITOL_PHOSPHATE_METABOLISM	KEGG_INOSITOL_PHOSPHATE_METABOLISM	46	-0.573438	-1.88795	0.000101810006010893	0.000529412031256646	0.000290885731459696	1897	tags=43%, list=14%, signal=38%	INPP4A/PIK3CA/PLCG1/INPP5E/ITPKB/IMPA2/OCRL/PIK3C2B/PIP5K1C/PI4KB/INPPL1/SYNJ1/PLCB2/PIP4K2C/INPP5A/PIK3CB/PIK3CG/PIK3CD/ITPK1/PLCG2
KEGG_SPLICEOSOME	KEGG_SPLICEOSOME	100	0.470126790693451	1.77929992600958	0.000118846701857842	0.000600836103836867	0.000330129727382894	1117	tags=32%, list=8%, signal=30%	SNRPD2/CWC15/SF3B5/LSM5/LSM7/ZMAT2/ISY1/SNRPF/SNRPG/LSM3/PHF5A/THOC3/CCDC12/SLU7/SNRPB2/BUD31/PLRG1/HNRNPC/PPIE/MAGOH/SYF2/LSM8/PRPF38A/RBM17/HSPA8/PPIH/PPIL1/PRPF18/CDC40/PQBP1/SNRPD1/LSM4
KEGG_GAP_JUNCTION	KEGG_GAP_JUNCTION	76	-0.509125	-1.83248	0.00014521110753662	0.000714281664099048	0.000392462452801675	2640	tags=36%, list=19%, signal=29%	HTR2A/PRKCA/TUBA3D/ADCY9/ITPR3/SRC/ITPR2/MAPK7/ADCY3/MAPK1/MAPK3/TUBB1/ADCY4/PLCB2/MAP3K2/GNAQ/MAP2K1/SOS2/GNAS/RAF1/TUBA1C/ADCY7/GNAI2/TUBA4A/CSNK1D/TUBA1B/TUBA1A
KEGG_CARDIAC_MUSCLE_CONTRACTION	KEGG_CARDIAC_MUSCLE_CONTRACTION	63	0.52567743447019	1.86772382902334	0.000207225273842387	0.000992499995771434	0.000545329668006282	1279	tags=22%, list=9%, signal=20%	UQCRH/UQCRQ/COX7C/COX6A1/COX7A2/COX4I1/COX5B/COX7B/UQCRB/COX6C/COX5A/COX6B1/UQCRFS1/SLC9A6
KEGG_INSULIN_SIGNALING_PATHWAY	KEGG_INSULIN_SIGNALING_PATHWAY	130	-0.432422	-1.69654	0.000242165143809317	0.00113010400444348	0.000620936266177737	1645	tags=28%, list=12%, signal=25%	FBP1/ELK1/EXOC7/TSC2/GYS1/PYGB/HK2/PHKA2/MAPK1/FASN/TSC1/MAPK3/PCK2/RAPGEF1/SREBF1/HK3/PRKCZ/AKT1/FLOT1/PPP1R3B/ARAF/SHC1/MAP2K1/SOS2/CRKL/PDPK1/MKNK1/PYGL/PIK3CB/FLOT2/RAF1/MKNK2/PIK3CG/PIK3CD/INPP5D/CBL
KEGG_NATURAL_KILLER_CELL_MEDIATED_CYTOTOXICITY	KEGG_NATURAL_KILLER_CELL_MEDIATED_CYTOTOXICITY	122	-0.425025	-1.66222	0.000346569362937209	0.0015768906013643	0.000866423407343022	2637	tags=35%, list=19%, signal=29%	PIK3CA/PRKCA/PLCG1/FCGR3A/TNFRSF10C/NFAT5/KIR3DL1/RAC3/VAV1/KIR2DL1/RAC1/KIR3DL2/HLA-C/PAK1/SH3BP2/MAPK1/MAPK3/TYROBP/NFATC1/FCGR3B/TNFRSF10B/HLA-A/HLA-G/ITGAL/IFNGR2/ARAF/SHC1/MAP2K1/IFNAR2/SYK/SOS2/PTPN6/PIK3CB/HLA-E/RAF1/PTK2B/PIK3CG/PIK3CD/ITGB2/LCP2/HLA-B/RAC2/PLCG2
KEGG_ANTIGEN_PROCESSING_AND_PRESENTATION	KEGG_ANTIGEN_PROCESSING_AND_PRESENTATION	75	-0.488511	-1.75956	0.000368849529715787	0.00163733205873837	0.000899632999306798	2116	tags=33%, list=15%, signal=28%	KIR3DL1/KIR2DL1/CALR/KIR3DL2/KIR3DL3/HLA-C/CIITA/CD4/CREB1/HLA-A/HLA-G/TAP1/PSME1/TAP2/PSME3/TAPBP/HSPA1L/HLA-E/HSPA6/CTSS/NFYC/HLA-F/HSPA1B/HLA-B/HSPA1A
KEGG_GNRH_SIGNALING_PATHWAY	KEGG_GNRH_SIGNALING_PATHWAY	89	-0.463297	-1.70708	0.00038582055796214	0.00167188908450261	0.000918620376100334	2650	tags=36%, list=19%, signal=29%	HBEGF/CALM3/MAP2K3/PRKCA/ADCY9/ITPR3/PLA2G4B/ATF4/MAP2K7/SRC/MAP3K3/ITPR2/MAPK7/MAPK14/ELK1/ADCY3/MAPK1/MAPK3/MAP3K1/ADCY4/JUN/PLCB2/MAP3K2/GNAQ/MAP2K1/SOS2/GNAS/RAF1/PTK2B/ADCY7/CAMK2G/PRKCD
KEGG_LONG_TERM_DEPRESSION	KEGG_LONG_TERM_DEPRESSION	54	-0.531481	-1.81528	0.000416218776604998	0.00176167017074674	0.000967950643267438	2572	tags=30%, list=19%, signal=24%	PRKCA/ITPR3/PLA2G4B/ITPR2/IGF1R/MAPK1/MAPK3/PPP2R1A/PLCB2/GNAQ/ARAF/MAP2K1/GNAS/RAF1/GNAI2/LYN
KEGG_PROSTATE_CANCER	KEGG_PROSTATE_CANCER	86	-0.465245	-1.70496	0.000434628267199722	0.00179778055978067	0.000987791516363005	2764	tags=37%, list=20%, signal=30%	INS/RB1/PIK3CA/NFKBIA/CDK2/GSTP1/TP53/CDKN1B/ATF4/CASP9/IGF1R/MAPK1/MAPK3/CTNNB1/CREB1/RELA/AKT1/TGFA/ARAF/MAP2K1/SOS2/TCF7L2/PDPK1/PIK3CB/RAF1/NFKB1/IKBKG/PIK3CG/PIK3CD/CREB5/EP300/CREBBP
KEGG_PROTEIN_EXPORT	KEGG_PROTEIN_EXPORT	21	0.693456218549417	1.94987482219643	0.00050111204469314	0.00202671982520336	0.00111358232154031	1497	tags=48%, list=11%, signal=43%	SRP14/SRP19/SEC11A/SRPRB/SEC61G/SRP9/SEC11C/SRP54/SPCS3/SPCS1
KEGG_WNT_SIGNALING_PATHWAY	KEGG_WNT_SIGNALING_PATHWAY	136	-0.402233	-1.59698	0.000720443397390183	0.00285044996358725	0.00156618129867431	2666	tags=28%, list=19%, signal=23%	FOSL1/DVL2/PRKCA/SENP2/CTNNBIP1/NFAT5/TP53/WNT2/RAC3/CTBP2/WNT16/CACYBP/RAC1/DAAM2/TBL1X/FZD2/AXIN1/CCND3/PPP2R5D/CTBP1/CTNNB1/PSEN1/CHD8/NFATC1/JUN/PPP2R1A/PLCB2/FRAT2/TCF7L2/FRAT1/ROCK2/FBXW11/CAMK2G/RHOA/DVL3/EP300/CREBBP/RAC2
KEGG_GLIOMA	KEGG_GLIOMA	63	-0.496323	-1.73593	0.000746348504521931	0.00289011548559556	0.00158797554153602	1319	tags=35%, list=10%, signal=32%	CDKN2A/CALM3/RB1/PIK3CA/PRKCA/PLCG1/TP53/IGF1R/MAPK1/MAPK3/AKT1/TGFA/ARAF/SHC1/MAP2K1/SOS2/PIK3CB/RAF1/PIK3CG/PIK3CD/CAMK2G/PLCG2
KEGG_COLORECTAL_CANCER	KEGG_COLORECTAL_CANCER	62	-0.494135	-1.73428	0.00112721932119762	0.00427403992620765	0.00234837358582838	2244	tags=35%, list=16%, signal=30%	TP53/RAC3/RAC1/AXIN1/CASP9/MAPK1/MAPK3/CTNNB1/MSH3/JUN/AKT1/ARAF/MAP2K1/TCF7L2/PIK3CB/RAF1/TGFBR2/FOS/PIK3CG/PIK3CD/RHOA/RAC2
KEGG_PYRIMIDINE_METABOLISM	KEGG_PYRIMIDINE_METABOLISM	87	0.436270445892926	1.62384427370047	0.00146320302975993	0.00543475411053687	0.00298612863216312	1672	tags=30%, list=12%, signal=26%	POLE4/NME1/NME1-NME2/POLR3GL/NUDT2/AK3/POLR1E/PRIM1/POLR2F/RRM1/POLR3K/POLR2I/POLR3C/POLE3/POLR2H/UPRT/POLR2D/POLR1D/NME7/POLD4/ITPA/DUT/NME3/CTPS2/POLR2G/POLR1C
KEGG_RNA_DEGRADATION	KEGG_RNA_DEGRADATION	51	0.508320474877001	1.74305966242093	0.00169667882155878	0.00617591091047394	0.00339335764311755	1185	tags=31%, list=9%, signal=29%	LSM5/LSM7/LSM3/LSM1/EXOSC7/EXOSC1/ZCCHC7/LSM8/CNOT6/EXOSC2/CNOT6L/CNOT4/LSM4/ENO2/EXOSC5/EXOSC8
KEGG_TIGHT_JUNCTION	KEGG_TIGHT_JUNCTION	113	-0.405416	-1.56787	0.00179103923240538	0.00635769055929363	0.00349323657104046	2576	tags=27%, list=19%, signal=22%	CLDN15/PRKCA/MYH3/EPB41/SYMPK/EPB41L3/SPTAN1/LLGL1/SRC/CLDN23/CLDN9/EPB41L2/CTNNB1/TJP2/PRKCZ/PPP2R1A/AKT1/CLDN14/ACTN1/ACTN4/ACTG1/TJAP1/F11R/ACTB/HCLS1/GNAI2/RHOA/MYH9/CTNNA1/PRKCD
KEGG_NUCLEOTIDE_EXCISION_REPAIR	KEGG_NUCLEOTIDE_EXCISION_REPAIR	43	0.533607247932556	1.77155781958421	0.00181648301694104	0.00635769055929363	0.00349323657104046	2300	tags=42%, list=17%, signal=35%	GTF2H5/POLE4/RPA3/CETN2/CCNH/RBX1/RPA2/RFC4/POLE3/POLD4/ERCC3/CUL4A/ERCC4/ERCC8/ERCC5/POLE2/GTF2H3/CDK7
KEGG_PATHOGENIC_ESCHERICHIA_COLI_INFECTION	KEGG_PATHOGENIC_ESCHERICHIA_COLI_INFECTION	50	-0.50002	-1.67718	0.00234614312259289	0.00805656694928123	0.00442668513696771	576	tags=32%, list=4%, signal=31%	CTNNB1/TUBB1/NCK2/ROCK2/ACTG1/ARPC5/TUBA1C/CD14/ACTB/HCLS1/TUBA4A/RHOA/WAS/ARHGEF2/TUBA1B/TUBA1A
KEGG_GLYCOSAMINOGLYCAN_DEGRADATION	KEGG_GLYCOSAMINOGLYCAN_DEGRADATION	21	-0.649495	-1.80347	0.00302339133453867	0.0101899485719637	0.00559887284173827	2214	tags=43%, list=16%, signal=36%	NAGLU/IDUA/HYAL2/GALNS/ARSB/HPSE/GLB1/IDS/GNS
KEGG_T_CELL_RECEPTOR_SIGNALING_PATHWAY	KEGG_T_CELL_RECEPTOR_SIGNALING_PATHWAY	103	-0.410199	-1.5533	0.00308742972165222	0.0102165856243764	0.00561350858482221	1702	tags=28%, list=12%, signal=25%	PTPRC/MAPK14/PAK1/IL10/MAP3K8/MAPK1/MAPK3/CD4/NFATC1/NFKBIE/RELA/JUN/AKT1/MAP2K1/SOS2/NCK2/PTPN6/PDPK1/PIK3CB/RAF1/NFKB1/FOS/PAK2/IKBKG/PIK3CG/PIK3CD/RHOA/LCP2/CBL
KEGG_RNA_POLYMERASE	KEGG_RNA_POLYMERASE	25	0.605019056844169	1.78217534077336	0.00393746348154258	0.0127967563150134	0.00703118478846889	2297	tags=60%, list=17%, signal=50%	POLR3GL/POLR1E/POLR2F/POLR3K/POLR2I/POLR3C/POLR2H/POLR2D/POLR1D/POLR2G/POLR1C/POLR2C/POLR1B/POLR1A/POLR2K
KEGG_NICOTINATE_AND_NICOTINAMIDE_METABOLISM	KEGG_NICOTINATE_AND_NICOTINAMIDE_METABOLISM	19	-0.640982	-1.75616	0.00582379695460722	0.0185952815041845	0.0102171876396618	2314	tags=42%, list=17%, signal=35%	NMNAT3/QPRT/NNT/NMNAT1/NNMT/NADSYN1/NADK/NT5C2
KEGG_CYTOKINE_CYTOKINE_RECEPTOR_INTERACTION	KEGG_CYTOKINE_CYTOKINE_RECEPTOR_INTERACTION	221	-0.32149	-1.34814	0.00601177713884246	0.0188645420563677	0.0103651329980042	2432	tags=21%, list=18%, signal=18%	VEGFA/CXCR3/TNFRSF10C/CXCR4/CNTFR/CCL16/CCR3/IL13RA1/OSM/TNFRSF9/CCR1/TNFSF12/IL1R1/TNFSF13/KIT/IL18R1/CX3CR1/LTBR/CSF2RA/IL1R2/CSF2RB/IL10/IL17RA/ACVR1/IL1B/IL1RAP/TNFSF14/IL6R/TNFRSF10B/INHBB/IL18/PLEKHO2/IL2RG/ACVR1B/IFNGR2/IFNAR2/TNFRSF8/TNFRSF1A/CXCL16/CCR6/TGFBR2/CSF1R/EPOR/CXCL14/TNFRSF1B/IL10RB/CSF3R
KEGG_PURINE_METABOLISM	KEGG_PURINE_METABOLISM	134	0.367588738422541	1.45480526880559	0.00676940556191638	0.0207280945275751	0.0113890629272391	2432	tags=31%, list=18%, signal=26%	POLE4/NME1/NME1-NME2/POLR3GL/AK2/ADSL/NUDT2/POLR1E/PRIM1/POLR2F/PDE7A/RRM1/POLR3K/POLR2I/POLR3C/POLE3/POLR2H/APRT/POLR2D/POLR1D/NUDT9/ADK/HPRT1/NME7/POLD4/ITPA/DGUOK/NME3/POLR2G/PPAT/POLR1C/PDE7B/ADCY1/PDE6B/POLR2C/GUCY1A2/POLE2/POLR1B/POLR1A/POLR2K/IMPDH2/GART
KEGG_SPHINGOLIPID_METABOLISM	KEGG_SPHINGOLIPID_METABOLISM	29	-0.5441	-1.62361	0.00683343775634345	0.0207280945275751	0.0113890629272391	2615	tags=41%, list=19%, signal=34%	SPTLC1/SMPD3/SMPD1/SPHK2/ARSA/NEU1/SGPL1/DEGS1/UGCG/GLA/SPTLC2/GLB1
KEGG_EPITHELIAL_CELL_SIGNALING_IN_HELICOBACTER_PYLORI_INFECTION	KEGG_EPITHELIAL_CELL_SIGNALING_IN_HELICOBACTER_PYLORI_INFECTION	64	-0.441739	-1.54954	0.0079317644728298	0.0233468187798599	0.0128279224065165	2002	tags=38%, list=14%, signal=32%	ATP6V1G2/GIT1/SRC/ATP6V0D1/RAC1/MAPK14/ADAM10/PAK1/ATP6V0C/TCIRG1/RELA/JUN/ATP6V1B2/ATP6AP1/ATP6V1H/ATP6V0B/F11R/CSK/ATP6V1A/NFKB1/IKBKG/ATP6V0A1/LYN/PLCG2
KEGG_BASAL_TRANSCRIPTION_FACTORS	KEGG_BASAL_TRANSCRIPTION_FACTORS	32	0.53078765304558	1.64781902999029	0.0079533118920402	0.0233468187798599	0.0128279224065165	2241	tags=38%, list=16%, signal=32%	GTF2B/GTF2E2/GTF2F2/TAF12/TAF10/GTF2A2/GTF2E1/TAF7/TAF1/TAF5/TAF9/GTF2H3
KEGG_GALACTOSE_METABOLISM	KEGG_GALACTOSE_METABOLISM	25	-0.575881	-1.67624	0.00840412420745977	0.0242785810437727	0.0133398796943806	3276	tags=56%, list=24%, signal=43%	PFKM/GANC/PFKL/HK1/GALK1/PGM1/HK2/B4GALT1/HK3/GLA/GALK2/GAA/GLB1/MGAM
KEGG_HEMATOPOIETIC_CELL_LINEAGE	KEGG_HEMATOPOIETIC_CELL_LINEAGE	80	-0.415562	-1.51136	0.00902056104402747	0.0256522204689531	0.0140946266312929	2256	tags=30%, list=16%, signal=25%	CD59/CD33/IL1R1/KIT/CD9/ITGB3/CD44/CSF2RA/IL1R2/IL1B/IL6R/CD55/CD4/ANPEP/CD37/CR1/MME/ITGA5/CD1D/CD14/CSF1R/EPOR/CSF3R/ITGAM
KEGG_BLADDER_CANCER	KEGG_BLADDER_CANCER	37	-0.519697	-1.63886	0.00980555285285853	0.0274555479880039	0.0150854659274747	3405	tags=46%, list=25%, signal=35%	CDH1/DAPK3/CDKN2A/RB1/VEGFA/RASSF1/TP53/MMP9/MAPK1/MAPK3/DAPK2/THBS1/ARAF/DAPK1/MAP2K1/RAF1/RPS6KA5
KEGG_AXON_GUIDANCE	KEGG_AXON_GUIDANCE	121	-0.365235	-1.42602	0.00999011924629799	0.0275485106488823	0.0151365443125727	2369	tags=24%, list=17%, signal=20%	CXCR4/EFNA5/NFAT5/EPHB4/RAC3/EFNB1/ROBO3/RAC1/ABL1/FES/PAK1/LIMK2/MAPK1/EPHB1/MAPK3/PLXNC1/DPYSL2/SEMA4A/NFATC1/PLXNB2/NCK2/ROCK2/SEMA4B/CFL1/PAK2/SEMA4D/GNAI2/RHOA/RAC2
KEGG_TYPE_II_DIABETES_MELLITUS	KEGG_TYPE_II_DIABETES_MELLITUS	42	-0.481638	-1.5462	0.0119707191775606	0.0321612338299881	0.0176710075988946	3192	tags=43%, list=23%, signal=33%	SOCS1/IKBKB/INS/IRS1/PIK3CA/MAFA/HK1/IRS2/CACNA1E/HK2/MAPK1/MAPK3/HK3/PRKCZ/PIK3CB/PIK3CG/PIK3CD/PRKCD
KEGG_CELL_ADHESION_MOLECULES_CAMS	KEGG_CELL_ADHESION_MOLECULES_CAMS	122	-0.349496	-1.36684	0.0120162851672483	0.0321612338299881	0.0176710075988946	1749	tags=18%, list=13%, signal=16%	CLDN23/CLDN9/PTPRC/HLA-C/CD4/SELPLG/HLA-A/HLA-G/ITGAL/GLG1/NLGN3/ICAM3/CLDN14/HLA-E/F11R/VCAN/SELL/HLA-F/ITGB2/PECAM1/HLA-B/ITGAM
KEGG_THYROID_CANCER	KEGG_THYROID_CANCER	29	-0.523999	-1.56363	0.012738098597821	0.0335990426783105	0.0184610124606102	1293	tags=28%, list=9%, signal=25%	MAPK1/MAPK3/CTNNB1/TFG/RXRB/MAP2K1/TCF7L2/RXRA
KEGG_STARCH_AND_SUCROSE_METABOLISM	KEGG_STARCH_AND_SUCROSE_METABOLISM	43	-0.486935	-1.57987	0.0133841667209927	0.034798833474581	0.0191202381728467	2464	tags=35%, list=18%, signal=29%	UGT1A3/AMY2B/HK1/AMY1A/PGM1/GYS1/PYGB/HK2/AMY2A/HK3/GBE1/GAA/PYGL/MGAM/AMY1C
KEGG_COMPLEMENT_AND_COAGULATION_CASCADES	KEGG_COMPLEMENT_AND_COAGULATION_CASCADES	65	-0.41326	-1.45001	0.0155669887901931	0.0399041121100723	0.0219253363242156	2256	tags=20%, list=16%, signal=17%	CD59/FGA/F2R/C3AR1/CFD/F12/PLAUR/CD55/F5/CR1/F13A1/C5AR1/SERPINA1
KEGG_DNA_REPLICATION	KEGG_DNA_REPLICATION	35	0.481281759145437	1.52206538285894	0.0169163196170855	0.0427606968098549	0.0234948883570632	1412	tags=26%, list=10%, signal=23%	POLE4/RPA3/PRIM1/RPA2/RFC4/SSBP1/POLE3/POLD4/FEN1
KEGG_NOD_LIKE_RECEPTOR_SIGNALING_PATHWAY	KEGG_NOD_LIKE_RECEPTOR_SIGNALING_PATHWAY	53	-0.442247	-1.50772	0.0199930165400855	0.0498456028807612	0.0273876938905281	2652	tags=43%, list=19%, signal=35%	IKBKB/PYCARD/TRAF6/NFKBIA/NLRC4/PSTPIP1/CARD6/MAPK14/CASP8/MAPK1/CARD8/MAPK3/IL1B/RELA/TNFAIP3/IL18/NOD2/CARD9/NLRP1/MEFV/NFKB1/IKBKG/NLRP3
KEGG_MTOR_SIGNALING_PATHWAY	KEGG_MTOR_SIGNALING_PATHWAY	46	-0.452723	-1.49051	0.020581696041453	0.050619847020871	0.0278131027587203	1473	tags=28%, list=11%, signal=25%	TSC2/MAPK1/TSC1/MAPK3/RPS6KA1/AKT1/RPS6KA3/PDPK1/PIK3CB/HIF1A/ULK1/PIK3CG/PIK3CD
KEGG_GLYCEROPHOSPHOLIPID_METABOLISM	KEGG_GLYCEROPHOSPHOLIPID_METABOLISM	55	-0.443818	-1.51975	0.0220171789636221	0.0534283542850562	0.0293562386181627	3094	tags=42%, list=22%, signal=33%	AGPAT1/CHAT/PHOSPHO1/DGKA/AGPAT4/DGKG/GPD2/AGPAT2/PTDSS2/PLA2G4B/LYPLA1/CHKB/AGPAT3/DGKQ/LPCAT2/DGKD/LCAT/MBOAT7/PGS1/ETNK1/PISD/CHKA/MBOAT1
KEGG_ADIPOCYTOKINE_SIGNALING_PATHWAY	KEGG_ADIPOCYTOKINE_SIGNALING_PATHWAY	64	-0.413434	-1.45025	0.0224819816426327	0.0538384297231466	0.0295815547929377	3059	tags=34%, list=22%, signal=27%	LEP/IKBKB/PRKAG2/IRS1/NFKBIA/CAMKK2/IRS2/ACSL3/ACSL4/CPT1B/PCK2/NFKBIE/RXRB/RELA/AKT1/TNFRSF1A/NFKB1/STAT3/IKBKG/TNFRSF1B/ACSL1/RXRA
KEGG_PENTOSE_PHOSPHATE_PATHWAY	KEGG_PENTOSE_PHOSPHATE_PATHWAY	25	-0.536286	-1.56099	0.0237043898859119	0.0560285579121554	0.0307849219297557	2784	tags=40%, list=20%, signal=32%	PFKL/PGLS/ALDOB/FBP1/PGM1/TKT/ALDOA/PGD/G6PD/TALDO1
KEGG_ALDOSTERONE_REGULATED_SODIUM_REABSORPTION	KEGG_ALDOSTERONE_REGULATED_SODIUM_REABSORPTION	38	-0.469649	-1.48376	0.0269292871666164	0.0628350033887716	0.0345247271366877	2764	tags=37%, list=20%, signal=30%	INS/IRS1/PIK3CA/PRKCA/ATP1A1/IRS2/SCNN1B/MAPK1/MAPK3/ATP1B3/PDPK1/PIK3CB/PIK3CG/PIK3CD
KEGG_ABC_TRANSPORTERS	KEGG_ABC_TRANSPORTERS	41	-0.459218	-1.47792	0.0288690425547286	0.0665084271514	0.0365430918414286	3210	tags=49%, list=23%, signal=38%	ABCA3/ABCD2/ABCG5/ABCB4/ABCG4/ABCA1/ABCC3/ABCC10/ABCC1/ABCC2/ABCB9/ABCB6/ABCA5/ABCA2/ABCC5/ABCD1/ABCA7/TAP1/TAP2/ABCG1
KEGG_DORSO_VENTRAL_AXIS_FORMATION	KEGG_DORSO_VENTRAL_AXIS_FORMATION	24	-0.536834	-1.55076	0.0304758452840997	0.0693325480213269	0.0380948066051247	3544	tags=50%, list=26%, signal=37%	SOS1/ETV7/PIWIL4/NOTCH4/ETS2/MAPK1/MAPK3/ETV6/MAP2K1/SOS2/NOTCH2/NOTCH1
KEGG_CIRCADIAN_RHYTHM_MAMMAL	KEGG_CIRCADIAN_RHYTHM_MAMMAL	10	-0.682959	-1.58017	0.0316963298705128	0.071218914030041	0.0391312714450775	1153	tags=60%, list=8%, signal=55%	CSNK1E/PER3/PER2/CRY2/CLOCK/CSNK1D
KEGG_TERPENOID_BACKBONE_BIOSYNTHESIS	KEGG_TERPENOID_BACKBONE_BIOSYNTHESIS	14	0.62714857717508	1.61679926610826	0.0353570897118545	0.0784754917994818	0.0431184020876274	557	tags=29%, list=4%, signal=27%	ACAT1/ACAT2/GGPS1/HMGCS1
KEGG_FRUCTOSE_AND_MANNOSE_METABOLISM	KEGG_FRUCTOSE_AND_MANNOSE_METABOLISM	30	-0.489009	-1.47559	0.0380154070035605	0.0833590852367231	0.0458016951850127	3276	tags=47%, list=24%, signal=36%	PFKM/MTMR1/PFKL/HK1/PFKFB2/ALDOB/GMPPA/MTMR6/FBP1/HK2/PFKFB3/HK3/ALDOA/PFKFB4
KEGG_PROPANOATE_METABOLISM	KEGG_PROPANOATE_METABOLISM	31	0.481706723126923	1.49020335058027	0.0389903616066475	0.0844791168144029	0.0464170971507708	2063	tags=39%, list=15%, signal=33%	ACAT1/ACAT2/SUCLG1/MCEE/ACADM/HIBCH/LDHB/PCCB/HADHA/SUCLA2/ALDH3A2/LDHA
KEGG_VALINE_LEUCINE_AND_ISOLEUCINE_DEGRADATION	KEGG_VALINE_LEUCINE_AND_ISOLEUCINE_DEGRADATION	42	0.440012539182472	1.45778614265615	0.0445812500250919	0.0954563235831379	0.0524485294412846	2119	tags=36%, list=15%, signal=30%	ACAT1/ACAT2/MCEE/HMGCS1/ACADM/HIBCH/HIBADH/PCCB/BCKDHB/HADHA/AUH/DBT/HSD17B10/ALDH3A2/ACAA1
KEGG_OTHER_GLYCAN_DEGRADATION	KEGG_OTHER_GLYCAN_DEGRADATION	12	-0.642723	-1.56075	0.047438330170778	0.100392745245135	0.0551608490357884	1300	tags=42%, list=9%, signal=38%	MAN2B1/NEU1/GLB1/MANBA/MAN2B2
KEGG_LONG_TERM_POTENTIATION	KEGG_LONG_TERM_POTENTIATION	63	-0.392718	-1.37356	0.0493601462522852	0.103259156527769	0.056735800289983	2837	tags=32%, list=20%, signal=25%	CALM3/PPP1R12A/PRKCA/ITPR3/RPS6KA6/ATF4/ITPR2/RAP1A/MAPK1/MAPK3/RPS6KA1/RPS6KA3/PLCB2/GNAQ/ARAF/MAP2K1/RAF1/CAMK2G/EP300/CREBBP
KEGG_PEROXISOME	KEGG_PEROXISOME	71	0.386633672369856	1.40396736317006	0.0512315903631705	0.105956243705648	0.0582177163217847	2889	tags=38%, list=21%, signal=30%	PRDX1/HACL1/SOD1/PEX11B/PXMP2/AGPS/PEX7/PECR/DHRS4/GNPAT/PRDX5/CROT/ABCD3/GSTK1/PEX13/PEX16/MVK/PEX19/HAO2/ACAA1/ACSL5/PMVK/HAO1/MLYCD/ACSL6/MPV17L/PEX12
KEGG_PYRUVATE_METABOLISM	KEGG_PYRUVATE_METABOLISM	38	0.421119786715047	1.35416232908701	0.0628930817610063	0.124418922614165	0.0683620453923982	2063	tags=32%, list=15%, signal=27%	ACAT1/MDH1/ACAT2/GLO1/LDHB/PDHB/ACYP1/ACYP2/AKR1B1/ACOT12/ALDH3A2/LDHA
KEGG_BUTANOATE_METABOLISM	KEGG_BUTANOATE_METABOLISM	30	0.456854148305214	1.39900171123864	0.0691965781315372	0.132566075999366	0.072838503296355	1861	tags=27%, list=13%, signal=23%	ACAT1/ACAT2/ACSM3/HMGCS1/PDHB/HADHA/L2HGDH/ALDH3A2
KEGG_HOMOLOGOUS_RECOMBINATION	KEGG_HOMOLOGOUS_RECOMBINATION	22	0.500939258682653	1.42938170972662	0.0819672131147541	0.155396174863388	0.0853825136612022	1282	tags=32%, list=9%, signal=29%	RPA3/RAD51C/RPA2/SSBP1/RAD54B/RAD50/POLD4
KEGG_PENTOSE_AND_GLUCURONATE_INTERCONVERSIONS	KEGG_PENTOSE_AND_GLUCURONATE_INTERCONVERSIONS	21	0.444454184267628	1.24972565007223	0.172484599589322	0.285383610229606	0.156804181444839	2985	tags=43%, list=22%, signal=34%	UGP2/DCXR/UGT1A6/AKR1B1/UGT1A4/UGT2B7/RPE/CRYL1/UGT2B17
KEGG_MISMATCH_REPAIR	KEGG_MISMATCH_REPAIR	22	0.426147836828391	1.21597162339387	0.192622950819672	0.313012295081967	0.171984777517564	1282	tags=23%, list=9%, signal=21%	RPA3/RPA2/RFC4/SSBP1/POLD4
KEGG_GLYCOSYLPHOSPHATIDYLINOSITOL_GPI_ANCHOR_BIOSYNTHESIS	KEGG_GLYCOSYLPHOSPHATIDYLINOSITOL_GPI_ANCHOR_BIOSYNTHESIS	24	0.419548523130602	1.22134344754693	0.196280991735537	0.316133986689095	0.173699992686316	985	tags=25%, list=7%, signal=23%	PIGF/PIGK/PIGP/PIGC/PIGY/PIGA
KEGG_BASE_EXCISION_REPAIR	KEGG_BASE_EXCISION_REPAIR	32	0.376267906507908	1.16811574866286	0.234439834024896	0.367828015452854	0.202103305193876	1702	tags=25%, list=12%, signal=22%	POLE4/APEX1/POLE3/POLB/POLD4/FEN1/NTHL1/PARP2
KEGG_REGULATION_OF_AUTOPHAGY	KEGG_REGULATION_OF_AUTOPHAGY	30	0.350766203406291	1.07413387977434	0.352941176470588	0.511518858307849	0.281054317751565	825	tags=17%, list=6%, signal=16%	ATG3/ATG4C/ATG12/IFNG/ATG4A
KEGG_ONE_CARBON_POOL_BY_FOLATE	KEGG_ONE_CARBON_POOL_BY_FOLATE	16	0.405348061884633	1.06718777540029	0.354037267080745	0.511518858307849	0.281054317751565	1209	tags=19%, list=9%, signal=17%	MTHFD2/MTHFD2L/MTHFS
KEGG_CELL_CYCLE	KEGG_CELL_CYCLE	112	0.269938843282618	1.04060270936069	0.364896073903002	0.521153336864407	0.286347987288136	2061	tags=19%, list=15%, signal=16%	CDKN2C/CCNH/BUB3/ANAPC10/ANAPC13/RBX1/SMC3/CDC26/ANAPC4/MAD2L1/PTTG1/ANAPC11/CDC25B/SKP2/RAD21/RBL1/MAD1L1/MAD2L2/E2F3/TFDP2/ATM
KEGG_CYTOSOLIC_DNA_SENSING_PATHWAY	KEGG_CYTOSOLIC_DNA_SENSING_PATHWAY	45	0.315540774271895	1.05132460727081	0.366525423728814	0.521153336864407	0.286347987288136	1672	tags=24%, list=12%, signal=22%	POLR3GL/AIM2/CASP1/CHUK/POLR3K/POLR3C/TBK1/CXCL10/POLR1D/CCL4L2/POLR1C
KEGG_N_GLYCAN_BIOSYNTHESIS	KEGG_N_GLYCAN_BIOSYNTHESIS	44	0.310886033022236	1.03456634678778	0.40251572327044	0.559220317826108	0.307263910893466	2429	tags=32%, list=18%, signal=26%	ALG13/DAD1/DPM1/MGAT4A/DPM3/MAN1A2/ALG2/ALG14/ALG8/ALG11/TUSC3/ALG5/ALG10B/STT3B
KEGG_AMYOTROPHIC_LATERAL_SCLEROSIS_ALS	KEGG_AMYOTROPHIC_LATERAL_SCLEROSIS_ALS	48	0.298103079626996	1.01474674035952	0.428571428571429	0.582089552238806	0.319829424307036	1309	tags=17%, list=9%, signal=15%	BAX/SOD1/PPP3CB/CASP3/CASP1/BCL2/BAD/PPP3CC
KEGG_GLYOXYLATE_AND_DICARBOXYLATE_METABOLISM	KEGG_GLYOXYLATE_AND_DICARBOXYLATE_METABOLISM	15	0.385303344860098	1.00187763138285	0.458847736625514	0.614046235778262	0.337388041636408	2461	tags=40%, list=18%, signal=33%	MDH1/MTHFD2/MTHFD2L/HAO2/GLYCTK/HAO1
